# Supplementary material for: Transcriptional regulatory network for sexual differentiation in fission yeast
Source: Genome Biol. 2007 Oct 10;8(10):R217. doi: 10.1186/gb-2007-8-10-r217 (PMC2246291; doi:10.1186/gb-2007-8-10-r217)
Supplement: Additional data file 1 — Complete normalized dataset for mei4Δ pat1 and pat1 time courses. [file gb-2007-8-10-r217-S1.txt]

# Data were normalised as described in Lyne et al. (2003), BMC Genomics 4:27; Duplicate spots in the microarray were averaged; Time points are normalised to expression levels in vegetative cells (exp)
# pat1 data from Mata et al. (2002), Nature Genet. 32:143-147, are shown to allow comparison with mei4 pat1
			pat1 mei4	pat1 mei4	pat1 mei4	pat1 mei4	pat1 mei4	pat1 mei4	pat1 mei4	pat1 mei4	pat1 mei4	pat1	pat1	pat1	pat1	pat1	pat1	pat1	pat1	pat1
Probe name	Systematic name	Common names	exp	0 h	1 h	2 h	3 h	4 h	5 h	6 h	7 h	exp	0 h	1 h	2 h	3 h	4 h	5 h	6 h	7 h
aap1	SPBC1652.02	aap1										1	22.703531	0.96035963	0.54446	0.8962315	1.1602513	1.2521433	2.309153	2.3107502
abc1: c2d10.18	SPBC2D10.18	coq8;abc1	1	1.026332691	0.636159281	0.672447013	0.717084136	0.786127168	0.899165061	0.949903661	0.769428388	1	1.0434905	0.6222828	0.6631913	0.61940897	0.6484031	0.6622362	0.65595305	0.58076054
abc1: c9e9.12c	SPAC9E9.12c	abc1	1	2.139344262	1.155737705	0.598360656	0.482240437	0.530054645	0.546448087	0.587431694	0.609289617	1	2.1125464	0.90682197	0.5657456	0.5352204	1.2243978	10.170195	7.3800225	4.4551682
abp1	SPBC1105.04c	cbp1;clo1;abp1	1	1.293172691	0.838209983	0.674125072	0.551635112	0.436603557	0.456683878	0.37751004	0.40390132	1	1.3512771	0.88498545	0.7053974	0.4010547	0.20286174	0.17536005	0.8299201	0.95974874
abp2	SPBC1861.02	abp2	1	0.597507331		1.829912023	1.569281525	1.519061584	1.199780059	1.271994135		1	0.8163009	1.9697877	1.7361164	1.0571023	0.494822	0.37222597	0.53343797	0.851486
act1: cps8: pi012	SPBC32H8.12c	act1;pi012;cps8	1	0.673732719	0.361290323	0.487096774	0.473963134	0.453917051	0.452764977	0.449308756	0.520276498	1	0.6218463	0.32569733	0.39038798	0.41904795	0.43503946	0.5396006	0.4038981	0.33707196
act2	SPAC630.03	arp3;act2	1	0.970926711	0.539067232	0.818897638	0.741671714	0.680799515	0.655057541	0.615384615	0.656571775	1	0.94557476	0.5761059	0.69891584	0.638058	0.42313015	0.35295883	0.7461924	0.82918984
ada1	SPBC106.04	ada1	1	0.893957346	0.830864929	1.127369668	0.914988152	0.782582938	0.753850711	0.686611374	0.67535545	1	0.87175107	0.86987555	1.0233612	0.72794545	0.2614863	0.14391954	0.43744254	0.80562836
ade10	SPCPB16A4.03c	ade10	1	0.283524286	0.200338874	0.120380829	0.075520413	0.049055995	0.052525416	0.043085364	0.046312732	1	0.56103396	0.50154805	0.3327948	0.2075822	0.13672313	0.09726115	0.27554965	0.31037554
ade1: min4	SPBC405.01	ade1BC3.03;min4;ade1	1	0.542280838	0.387768296	0.284458236	0.264934057	0.175329713	0.174295319	0.147401086	0.206361521	1	0.35721287	0.2821446	0.16508889	0.07229224	0.047510743	0.05269309	0.24369164	0.2073655
ade2: min10	SPAC144.03	min3;ade2;min10	1	0.5325	0.54953125	0.468125	0.358125	0.294375	0.296875	0.3115625	0.3121875	1	0.5977842	0.5524356	0.4239643	0.33349437	0.28726476	0.1768623	0.2303126	0.22347581
ade3: min11	SPAC6F12.10c	ade3;min11	1	0.413593637	0.498373102	0.448662328	0.328633406	0.25813449	0.226681128	0.227765727	0.220535069	1	0.50236154	0.7020937	0.57536083	0.39060163	0.33190268	0.54020405	0.4997677	0.3905541
ade4: min13	SPAC4D7.08c	aza1;ade4;min13	1	0.435129104	0.572840293	0.439910743	0.316863245	0.241632133	0.200510041	0.185527574	0.168632451	1	0.53458107	0.8784222	0.60735714	0.38605982	0.19850965	0.11063073	0.32216156	0.3912213
ade5: ade8	SPCC569.08c	ade5;ade8	1	0.499376299	0.452182952	0.483160083	0.452390852	0.431185031	0.446777547	0.379209979	0.401247401	1	0.62443584	0.71447486	0.6139613	0.53390944	0.43736535	0.27419388	0.53596467	0.6015303
ade6: min1	SPCC1322.13	ade6;min1	1	0.56039916	0.676995798	0.493172269	0.356092437	0.268907563	0.25	0.243172269	0.24737395	1	0.65924966	0.81162703	0.5630086	0.3546362	0.32728407	1.3343341	1.0959585	0.9681619
ade8	SPBC14F5.09c	ade8	1	0.506839945	0.237004104	0.186730506	0.202975376	0.150478796	0.220930233	0.168262654	0.215116279	1	0.5932789	0.31015497	0.24816684	0.19254951	0.17507617	0.16677685	0.8702423	0.96409565
ade9	SPBC2G2.08	ade9	1	0.611731844	1.121857542	0.706005587	0.831005587	0.936452514	0.985335196	1.020251397	1.159217877	1	0.7428756	1.5435014	0.91079825	0.9630089	1.1303442	1.269751	0.69962394	0.5581925
adh1: adh	SPCC13B11.01	adh1;adh	1	0.509481669	0.151074589	0.456384324	0.552149178	0.725663717	0.837231353	0.716814159	0.758533502	1	0.69814736	0.20733352	0.3881046	0.54773873	0.8180479	0.71219647	0.40844765	0.30175462
adk1	SPAC4G9.03	adk1	1	0.603046014	0.469863901	0.344134802	0.255670771	0.217757615	0.198963059	0.191510045	0.225534673	1	0.6696385	0.4740162	0.33514017	0.30155337	0.3486875	0.39970914	0.18842146	0.16828835
agl	SPAPB24D3.10c	agl1;agl	1	13.24324324	0.814864865	1.224324324	1.348648649	1.667567568	1.887837838	1.878378378	1.810810811	1	7.3892217	1.0426326	1.3966289	1.1997234	1.5103958	2.617524	7.1261387	4.344225
ags1: mok1	SPCC1281.01	mok1;ags1	1	1.242283951	0.630658436	0.484053498	0.412037037	0.348765432	0.376286008	0.3281893	0.366769547	1	1.2485161	0.6716726	0.5237446	0.43585345	0.47617683	0.73709524	0.3462219	0.34529817
ain1	SPAC15A10.08	ain1	1	1.209369025	1.092734226	1.167304015	1.038240918	0.879541109	0.926386233	0.754302103	0.92543021	1	1.1039175	0.9679911	1.4607062	1.4328715	1.0730189	1.3989352	0.45960402	0.5657348
alg11: gmd3	SPCC330.08	gmd3;alg11	1	1.43431221	1.829984544	1.777434312	2.204791345	2.038639876	2.373261206	2.14992272	1.98763524	1	1.5226424	1.3851964	1.521115	1.5950806	1.3723563	0.92230916	3.4263036	2.6228182
alm1	SPAC1486.04c	alm1;sp8	1	0.723728814	0.896610169	1.08559322	1.029237288	0.987288136	0.979237288	0.868644068	0.879661017	1	0.75048524	1.0091836	1.1171921	0.98484975	0.73059785	1.010796	0.9823367	0.7336132
alp1	SPBC11C11.04c	alp1	1	0.981395349	1.441085271	1.334883721	1.31627907	1.379844961	1.530232558	1.417054264	1.127131783	1	1.0397654	1.4828004	1.4504544	1.1987745	0.8790866	2.2820241	2.7503126	2.9631784
alp11	SPAC13D6.05	alp11;alp11B8.14c	1	1.003409091	0.965909091	1.211363636	1.313068182	1.461363636	1.359659091	1.560227273	1.565909091	1	0.93806744	0.74171525	0.9134724	1.1754115	1.2260947	1.1401473	1.3836294	1.0995017
alp13	SPAC23H4.12	alp13	1	0.578794902	0.726535342	0.757821553	0.753765933	0.790266512	0.699594438	0.665701043	0.733487833	1	0.65182096	0.71192014	0.8258826	0.9270925	0.7036814	0.33800024	0.51730883	0.6762023
alp14	SPCC895.07	alp14;mtc1	1	0.942789035	0.880810489	0.831942789	1.05363528	1.21454112	1.378426698	1.446960667	1.581644815	1	0.9006805	0.8343772	0.8514372	1.2196351	1.8447115	2.7414494	0.89130425	0.85285705
alp16	SPCC4G3.19	alp16	1	1.384885764	1.166080844	1.170474517	1.471001757	1.622144112	1.797891037	1.803163445	1.648506151	1	1.3199548	1.0869395	1.1811713	1.4859469	1.9262304	3.9478855	2.8691769	2.0996356
alp21: sto1	SPAC22H10.10	sto1;alp21	1	1.909845789	1.268090154	1.174377224	1.112099644	1.077105575	1.31198102	1.068801898	1.174377224	1	1.6539357	1.2871641	1.0427574	0.9793166	1.0767342	1.3193442	1.2070608	1.306093
alp31	SPAC8E11.07c	alp31	1	0.397316821	0.849845201	2.75128999	1.351393189	1.631578947	1.431888545	1.390092879	1.589267286	1	0.49909616	2.2901738	2.2740958	1.477878	0.45935303	0.34422907	0.41363603	0.49596682
alp4	SPBC365.15	alp4	1	1.1775		1.29	1.32	1.165	1.19875	1.2225	1.215	1	1.2319691	1.0433445	1.3622819	1.4713516	1.8737109	6.8769407	6.9501524	4.518284
alp41	SPAC22F3.05c	alp41	1	0.986486486		1.283783784	1.364864865	1.594594595	1.506756757	1.489189189	1.237837838	1	0.9741082	1.0176022	0.9333705	1.5190732	2.4039836	4.685001	1.8649099	2.061151
alp6	SPBC428.20c	alp6	1	0.896645512	1.414777879	2.45693563	2.577515866	2.235720762	2.210788758	2	1.70444243	1	1.0142976	1.6926323	2.413139	2.261029	0.6929573	0.21695344	0.40658313	0.6217194
alp7	SPAC890.02c	alp7;mia1	1	1.199316629	0.719817768	0.708428246	0.837129841	0.858769932	0.897494305	0.840546697	0.925968109	1	1.0846279	0.7028067	0.85069114	1.1545769	1.8426869	2.520702	0.72611976	0.81448996
anc1	SPBC530.10c	anc1	1	1.69433032	1.177896467	1.632703369	1.445768283	1.27526705	0.994658998	0.833196385	0.824979458	1	1.4565628	0.84678817	1.3374642	1.2587283	1.0665247	0.40143964	0.22753239	0.24510191
apc1: apc10	SPBC1A4.01	apc1;apc10	1	1.529147982	0.612107623	1.856502242	2.01793722	2.040358744	2.071748879	2.080717489	2.533632287	1	1.4194092	1.3273839	3.393466	3.8748777	5.302656	14.216879	3.4734676	2.7621648
apc5	SPAC959.09c	apc5	1	1.580786026	1.26419214	1.458515284	2.037117904	2.279475983	2.292576419	2.279475983	2.135371179	1	1.3318568	1.0018784	1.54518	2.8053176	5.782659	16.320696	3.0703495	2.4448476
ape1	SPBC1921.05	ape1	1	1.44	0.628181818	0.725454545	0.869090909	0.821818182	0.738181818	0.647272727	0.650909091	1	1.1224072	0.42159307	0.68088055	1.2386194	2.2364018	4.338738	2.3968878	1.5269037
apg9	SPBC15D4.07c	atg9;apg9	1	2.189427313	1.514317181	2.429515419	3.047356828	3.268722467	3.142070485	3.002202643	2.751101322	1	2.1877036	1.4320434	2.0369968	2.998174	3.1302521	3.389226	2.3045661	1.9385997
aph1	SPCC4G3.02	aph1	1	0.841943419	0.688806888	0.525830258	0.534440344	0.491389914	0.557810578	0.494464945	0.596555966	1	0.790236	0.60680777	0.6001198	0.6069518	0.6972669	0.8789896	0.42314145	0.6156488
apl1	SPBC2G2.06c	apl1	1	1.296518607	1.305522209	1.294117647	1.423769508	1.277310924	1.294117647	1.139255702	1.18727491	1	1.2167933	1.4174533	1.4642129	1.5415114	1.2902255	2.0872512	1.037537	0.87756443
apl2	SPBC947.02	apl2	1	0.76960193	1.177925211	1.123039807	1.395657419	1.529553679	1.703860072	1.592279855	1.527141134	1	0.7369771	0.76493317	1.0398524	1.4464357	1.8576999	2.786498	1.1509447	0.86177605
apl3: pi033	SPBC691.03c	pi033;apl3	1	0.914480078	1.814868805	2.116618076	2.126822157	1.915451895	1.810495627	1.629737609	1.361516035	1	1.0037258	1.9764771	2.2174666	2.526257	1.1388924	0.5586144	0.65788573	0.8419634
apl4	SPCP1E11.06	apl4	1	0.925474255	0.982384824	1.33197832	1.423441734	1.620596206	1.620596206	1.555555556	1.62195122	1	0.87253016	0.95183456	1.3294705	1.8003584	2.1666245	2.0573955	0.718025	0.7741235
apl5	SPAC144.06	apl5	1	1.09875	1.365625	1.3975	1.575625	1.6525	1.6575	1.53125	1.45125	1	1.062097	1.2556257	1.4231032	1.5574477	1.639658	1.5563947	1.4903271	1.2602478
apl6	SPAC23H3.06	apl6	1	0.793846154	0.915384615	1.08	1.068717949	1.297435897	1.448205128	1.462564103	1.306666667	1	0.7905134	0.9736647	0.99456024	1.222863	1.312994	1.2523785	1.0025983	0.9450929
apm1	SPBP16F5.07	apm1	1	0.667857143	1.278571429	1.319642857	1.545982143	1.508928571	1.492857143	1.691071429	1.427678571	1	0.73769784	1.1934052	1.2836509	1.352809	1.3612705	0.92144823	0.5728314	0.5603417
apm2	SPBC651.11c	apm3;apm2	1	0.776576577	0.941891892	0.934234234	1.168468468	1.034234234	1.077027027	1.242342342	1.237837838	1	0.8865943	1.0024794	1.0539602	1.1689982	1.0134616	0.48163155	1.0253203	1.3931333
apm4	SPAC31A2.09c	apm4	1	1.056049822	1.392348754	1.693950178	1.454181495	1.444839858	1.347864769	1.359430605	1.431494662	1	1.033093	1.3903852	1.480538	1.2232556	0.53239346	0.22289297	0.9757674	0.9541445
apn1	SPCC622.17	apn1	1	1.241563055	1.810834813	1.680284192	0.877442274	1.625222025	1.698046181	1.358792185	1.809946714	1	1.155812	1.2178675	1.6983987	1.8696761	1.8383113	3.6366613	2.1666071	1.6195021
app1	SPAPJ760.02c	app1	1	1.395886889	1.026992288	1.07840617	1.593830334	1.645244216	1.541131105	1.489717224	1.474293059	1	1.0632632	0.66261786	0.9021121	1.3935524	1.470992	1.8196206	1.0299048	0.86677533
aps1	SPAC13G6.14	stw1;aps1	1	0.581893985	0.815068493	0.896962478	0.720071471	0.553901132	0.563132817	0.589041096	0.628945801	1	0.6543241	1.1554022	0.89821815	0.6823944	0.56404364	0.26567605	0.71046066	0.86884403
aps2	SPBC685.04c	aps2	1	1.022265247	1.162633107	1.273959342	1.169893514	1.166505324	1.14714424	1.163601162	1.316553727	1	0.9329526	1.3584192	1.1278628	0.93770725	0.80954754	0.5285427	0.7746405	0.7571318
aps3	SPAC30D11.05	aps3	1	1.190184049	0.47791411	0.904294479	0.99202454	1.036809816	0.945398773	0.874846626	0.964417178	1	1.3125935	0.9886183	1.0257121	1.0696638	1.2905766	2.2020006	1.5064574	1.2311947
arf1	SPBC4F6.18c	arf1	1	0.725571726	0.701316701	0.915453915	0.855162855	0.795564796	0.782744283	0.813582814	0.882189882	1	0.7678111	0.81992936	0.9442057	0.984117	0.99087936	1.3462934	0.71601725	0.49891892
arg11	SPAC4G9.09c	arg11	1	1.268270677	0.295789474	0.18887218	0.143458647	0.111578947	0.107218045	0.091729323	0.098947368	1	1.418528	0.35214576	0.23832393	0.14710489	0.12171751	0.14728378	0.5015301	0.4042018
arg3	SPAC4G9.10	arg3	1	0.475579976	0.513888889	0.541208791	0.481532357	0.398351648	0.363400488	0.316849817	0.362026862	1	0.47849104	0.5685762	0.5529298	0.42051378	0.2679293	0.14559744	0.27638382	0.3176241
arg7	SPBC1773.14	arg7	1	1.215189873	0.724367089	0.629746835	0.782594937	0.71835443	0.812341772	0.715822785	0.747468354	1	1.4402909	0.63300955	0.76316357	0.6956191	0.6616963	0.82101077	0.7203041	0.70715547
argx	SPBC1539.03c	argX	1	1.363516484	0.601098901	1.111208791	0.705934066	0.525714286	0.448791209	0.440879121	0.425494505	1	1.4200225	0.6752212	0.9088153	0.60345143	0.28852436	0.24293414	0.3026654	0.3368642
aro1	SPAC1834.02	aro1	1	0.399408284	0.642011834	0.691462384	0.612426036	0.469568893	0.445477599	0.381656805	0.319949281	1	0.4122021	0.6132121	0.704608	0.6037879	0.46052223	0.44402045	0.30818504	0.2761061
arp10	SPAC6G9.07c	arc4;arp10	1	1.127124908	0.555801922	0.747228381	0.699186992	0.66962306	0.624538064	0.682187731	0.665927568	1	1.0584694	0.46859956	0.56103104	0.59791297	0.5910078	0.7393727	0.855935	0.99558014
arp2	SPAC11H11.06	arp2	1	1.097852029	0.602923628	0.937947494	0.784009547	0.691527446	0.607696897	0.552505967	0.542959427	1	1.0855768	0.587928	0.69242376	0.582567	0.36033452	0.41124997	0.84262735	0.6971843
aru1	SPAC3H1.07	aru1;ARG	1	0.900087642	0.615249781	0.502629273	0.48225241	0.474145486	0.514022787	0.522348817	0.726993865	1	0.93902725	0.7615581	0.50648916	0.37043038	0.39314732	0.4294594	0.3368613	0.35114804
atf1: mts1: sss1: gad7.b	SPBC29B5.01	mts1;sss1;atf1;gad7	1	3.458966565	2.96656535	4.17325228	3.182370821	2.79331307	2.518237082	2.662613982	2.465045593	1	3.0176175	2.3809958	4.0693393	3.5694127	1.8752035	0.99889153	3.1591353	3.9202247
atf21	SPBC2F12.09c	atf21	1	1.764705882	1.117647059	2	5.941176471	13.52941176	20.41176471	22.88235294	21.23529412	1	1.838886	1.5426683	2.2073069	13.594961	69.61971	231.47168	88.427795	64.97804
atf31	SPAC22F3.02	atf31	1	2	4.065217391	4.782608696	4.608695652	4	3.739130435	3.652173913	3.086956522	1	1.9538573	2.8389165	3.8838592	5.600271	30.204407	285.62213	68.732666	38.236523
atp1	SPAC14C4.14	atp1										1	1.092276	0.51382	0.78335	1.0329787	1.0102	1.55439	0.9158284
atp2	SPAC222.12c	atp2	1	0.90845481	0.67638484	0.820991254	0.76122449	0.760349854	0.643148688	0.521865889	0.448396501	1	0.85036176	0.55851537	0.75098103	0.7641837	0.7235056	0.86008847	0.37740347	0.3002346
ats1	SPAC1002.07c	ats1	1	0.761606023	1.34629862	1.447929737	1.455457967	1.495608532	1.456712673	1.801756587	1.69259724	1	0.7834314	1.3626668	1.6023985	1.8369381	1.938045	1.9695264	0.57008547	0.5934916
aur1	SPAC3H8.06	aur1	1	1.293563579	1.332025118	1.345368917	1.294348509	1.356357928	1.411302983	1.398744113	1.469387755	1	1.3633807	1.3872031	1.3426214	1.4674734	2.3278842	3.002614	2.359405	2.3596196
azr1	SPAC1556.03	azr1	1	0.936123348	0.80763583	0.75256975	0.81277533	0.871512482	0.831864905	0.812041116	0.810572687	1	0.91085577	0.63852286	0.75428206	0.74476206	0.8255103	1.1261541	0.81061405	0.704876
b13958-1	SPBC106.08c	B13958-1	1	1.974874372	1.974874372	2.140703518	2.600502513	2.698492462	2.530150754	3.140703518	3.16080402	1	2.536406	2.5758524	5.4737716	10.312523	16.509619	14.899641	3.1517262	2.9147794
b13958-3	SPCC330.04c		1	2.135135135	1.871621622	1.27027027	2.25	2.27027027	3.628378378	3.027027027	5.148648649	1	1.7312548	1.020985	2.226193	5.2656813	12.232829	50.10785	15.736842	8.702721
b20341-1	SPBC4C3.09		1	0.711165049	0.705097087	0.786407767	1.030339806	1.161407767	1.291262136	1.535194175	1.548543689	1	0.7749094	0.69082564	0.7469236	1.0989177	1.7828896	2.4126503	2.0769334	1.6403676
b20341-2	SPBC4C3.08		1	1.157894737	1.131578947	0.842105263	1.236842105	1.842105263	2	2.157894737	2.526315789	1	1.3355689	1.0798879	1.3104829	5.920318	27.980743	159.44395	209.07516	231.64824
b20341-3	SPAC5H10.12c		1	0.796992481	1.119924812	1.384962406	1	1.036090226	0.796616541	0.760150376	0.686466165	1	0.9453192	1.4656157	1.457707	1.1072693	0.44217122	0.3914858	0.51884824	1.103086
b22918-1	SPAC18G6.12c	B22918-1	1	2.477351916	1.364111498	1.728222997	2.31271777	2.153310105	2.217770035	2.24738676	2.114982578	1	2.3812504	1.0941814	1.3319297	1.6753683	1.8280902	1.2082292	3.2193964	2.8296142
b22918-2	SPAC14C4.04	B22918-2	1	1.875886525	1.145981087	1.827423168	2.039007092	2.244680851	2.324468085	2.557919622	2.340425532	1	2.0537174	1.193965	1.3991617	1.5400375	1.4291852	0.49256074	1.0190369	1.1461722
b8647-1	SPBC1861.06c		1	1.906976744	1	0.813953488	0.720930233	0.604651163	0.790697674	0.813953488	0.860465116	1	1.767309	1.0570391	1.5771905	9.196827	48.563065	171.42485	23.35234	18.660843
b8647-2	SPAC11G7.06c		1	1.208333333	4.3375	1.491666667	2.7375	1.958333333	2.958333333	2.2	4.358333333	1	1.4215248	1.1820624	1.520121	2.4349313	7.458731	60.318245	10.331429	7.017454
b8647-3	SPAC4G9.07	B8647-3	1	1.2109375	2.40234375	1.7265625	3.2109375	1.75	2.91015625	2.0546875	3.5	1	1.2898498	1.5511987	1.474812	1.8705529	3.4569056	40.633533	13.04909	7.1204247
b8647-4	SPAC10F6.15		1	1.24137931	2.568965517	1.103448276	1.965517241	1.379310345	2.103448276	1.75862069	2.413793103	1	1.3366175	1.2503043	1.3797381	1.6557875	10.709806	242.82663	90.28408	38.892906
b8647-5	SPCC737.04		1	3.133333333	2.422222222	2.303703704	3.085185185	3.548148148	4.222222222	3.933333333	4.666666667	1	2.3237658	1.5657932	1.6952511	1.7878243	1.9365203	1.8051265	8.274468	10.569295
bag1-a	SPBC16G5.11c	bag1;bag1-A;bag1-a;bag101	1	0.949628406	1.151114781	1.483071841	1.290668869	1.227910818	1.165565648	1.118909992	1.161849711	1	1.0297409	1.3181092	1.4927945	1.3177686	0.7414644	0.29646638	0.43696707	0.6231734
bag1-b	SPBC530.03c	bag102;bag1-b;bag1-B	1	0.795620438	0.455109489	0.304379562	0.295072993	0.287226277	0.303467153	0.266058394	0.320437956	1	0.8310427	0.33491692	0.3011678	0.25524688	0.30143932	0.36139703	0.35254806	0.42217103
bem46	SPBC32H8.03	bem46;pi020	1	0.577696527	1.007617307	1.372943327	0.866849482	0.646556977	0.578305911	0.469835466	0.522242535	1	0.6422181	1.5397912	1.5023321	0.9595518	0.41435048	0.2195717	0.41893625	0.60733527
bet1	SPAC23C4.13	bet1	1	3.148734177	1.158227848	0.917721519	1.037974684	1.060126582	1.139240506	1.142405063	1.284810127	1	2.7258358	0.77391344	0.82652533	1.0343368	2.338805	13.552438	4.4574986	2.6902738
bet3	SPAC644.18c	bet3	1	0.938345865	0.934586466	1.048120301	1.004511278	1.068421053	1.085338346	1.081954887	1.102255639	1	0.92907816	0.9075967	0.9968617	1.007571	0.9341173	0.8870485	0.63500035	0.6370034
bet5	SPAC3G9.16c	bet5	1	1.00312989	0.773865415	1.312206573	1.506259781	1.400625978	1.410406886	1.315336463	1.196400626	1	0.98872405	0.85996705	1.0566769	1.2855711	0.86149764	0.43583366	0.7825954	0.82237935
bfr1: hba2	SPCC18B5.01c	hba2;bfr1	1	0.709437964	0.203252033	0.171438671	0.145104277	0.122304701	0.192294097	0.137150937	0.149169318	1	0.5560928	0.15137692	0.21921486	0.17370164	0.18006276	0.24148911	0.20769216	0.17208798
bgl2	SPAC26H5.08c	bgl2	1	0.410502959	0.81841716	0.591715976	1.212278107	1.818047337	2.265162722	3.553254438	3.771449704	1	0.4061011	0.68004483	0.45164973	0.5483908	0.43122363	0.26108277	0.36010846	0.577217
bgs2: meu21	SPAC24C9.07c	pgs2;bgs2;meu21;gls2	1	1.904761905	1.380952381	1.880952381	2.214285714	2.547619048	2.797619048	2.857142857	2.738095238	1	1.6600838	1.3605064	1.8675492	6.938834	37.80517	115.870186	21.295555	14.223548
bgs3	SPAC19B12.03	pgs3;bgs3	1	0.953892668	0.886621315	0.51095994	0.558578987	0.43537415	0.501133787	0.532879819	0.590325019	1	0.9334223	0.84363073	0.65723145	0.662464	0.8812922	1.3970208	0.99997795	0.82372516
bgs4	SPCC1840.02c	pap1;bgs4;cwg1;orb11;gls2	1	0.637720488	0.789009498	0.578018996	0.444369064	0.438263229	0.383310719	0.381275441	0.520352782	1	0.85998005	0.88778245	0.64516187	0.6356959	0.97700036	1.5815641	0.6059812	0.48308915
bio2	SPCC1235.02	bio2B20.02c;bio2	1	0.236795252	0.403560831	0.451632047	0.334272997	0.25578635	0.235014837	0.243620178	0.253115727	1	0.31015655	0.47641852	0.43580857	0.30101588	0.277831	0.20222425	0.349754	0.40968573
bip	SPAC22A12.15c	bip1;bip	1	0.306729264	2.485915493	1.701095462	1.551643192	1.738654147	2.014084507	2.280125196	2.439749609	1	0.3080795	1.4673681	1.5132289	1.925901	2.5653503	4.488058	0.83818734	0.6372794
bos1	SPAP14E8.03	bos1	1	1.371657754	1.530748663	1.489304813	1.826203209	1.823529412	1.754010695	1.756684492	1.767379679	1	1.2260553	1.2389847	1.7316638	2.4916236	2.9426906	8.605376	4.2910852	2.6287355
bpb1: sf1	SPCC962.06c	sf1;bbp;bpb1	1	0.926605505	1.061718098	1.17764804	1.258965805	1.310258549	1.153878232	1.10175146	0.997497915	1	0.90447015	1.0529374	1.0618737	1.0600823	1.0014191	0.58955455	0.42460164	0.6217081
brc1	SPBC582.05c	brc1	1	1	0.504310345	0.879310345	0.693965517	1.939655172	1.081896552	1.810344828	1.232758621	1	1.0012922	0.8790602	1.1548284	3.6924057	8.06138	20.789724	19.19675	21.194359
brd1	SPBC1734.15	brd1	1	1.290993072	0.738645112	0.648960739	0.72247883	0.574287914	0.617397998	0.554272517	0.572748268	1	1.1791977	0.6577162	0.6808594	0.67849326	0.7142153	1.0040247	0.86224586	0.7914678
brr2	SPAC9.03c	brr2;spp41	1	0.907971484	1.0382372	1.105638367	0.882047959	0.889825016	0.824692158	0.880103694	0.69345431	1	0.80142593	1.1079166	0.97060543	0.66367966	0.42206877	0.25688338	0.56019723	0.53387547
btf3	SPAC4F10.14c	btf3	1	0.298487837	0.75	0.333004602	0.238987508	0.255752794	0.248849441	0.278106509	0.330703485	1	0.32601517	0.8446976	0.45749527	0.30328605	0.33177894	0.28799957	0.251235	0.26681507
bub1	SPCC1322.12c	bub1	1	0.966346154	1.107692308	1.002884615	1.208653846	1.222115385	1.280769231	1.354807692	1.3875	1	0.97850555	1.0324161	1.0175809	0.9653684	0.89267427	1.2933978	1.270987	1.4310635
byr1: ste1	SPAC1D4.13	ste3;ste1;byr1
byr2: ste8	SPBC1D7.05	byr2BF12.02c;byr2;ste8	1	1.371389271	1.600412655	1.587345254	2.0130674	2.284731774	2.16437414	2.101788171	1.950481431	1	1.2428395	0.87349087	1.0759495	1.6310486	1.4440653	0.6269523	1.2985088	1.903235
byr3	SPAC13D6.02c	byr3	1	0.25	0.367741935	0.190967742	0.144193548	0.136129032	0.143225806	0.150967742	0.190645161	1	0.30862498	0.57128865	0.28880954	0.18399432	0.22333485	0.24249788	0.5977433	0.5454623
byr4	SPAC222.10c	byr4	1	0.966587112	0.75	0.720763723	0.94928401	1.054892601	1.079355609	1.100238663	1.237470167	1	1.0102011	0.8257007	0.9630474	1.421414	2.1764467	2.3794026	0.6112001	0.79311216
c1002.01	SPAC1002.01		1	0.514	1.212666667	0.93	0.989333333	0.973333333	1.014333333	1.227333333	1.129333333	1	0.68448466	1.1991861	1.4245613	1.597397	1.1957544	1.1728816	0.93315524	0.8196594
c1002.02	SPAC1002.02		1	0.898383372	2.085450346	4.676674365	5.183602771	5.016166282	4.576212471	4.796766744	5.247113164	1	1.0353004	2.905877	4.153496	4.78312	2.603015	1.6470596	1.4812297	1.6163448
c1002.03c	SPAC1002.03c	gls2	1	0.88923802	0.337391987	0.582875098	0.624116261	0.608012569	0.638648861	0.58837392		1	0.9580266	0.6767119	0.7032145	0.74713796	0.86193997	1.2570742	1.2354136	0.9501566
c1002.04c	SPAC1002.04c	taf11	1	1.161741835	1.230948678	1.152410575	1.395023328	1.559875583	1.567651633	1.786936236	1.919129082	1	1.1334772	1.1406415	1.1898993	1.6224977	2.3083215	3.020603	1.8539973	1.7149193
c1002.05c	SPAC1002.05c	jmj2	1	2.402702703	3.948648649	5.067567568	4.72972973	4.424324324	3.951351351	4.07027027	3.905405405	1	2.4563096	4.1676087	5.276227	5.746696	3.508344	0.9729249	1.3158681	1.8940222
c1002.06c	SPAC1002.06c	mug18;bqt2	1	1.857142857	9.535714286	16.16666667	15.88095238	12.23809524	9.675595238	6.642857143	6.880952381	1	1.8482013	9.377008	14.741244	16.132565	6.8732963	2.2386196	1.4385519	2.1113205
c1002.08c	SPAC1002.08c	mtf1	1	0.868983957	0.880347594	0.951871658	1.286096257	1.328877005	1.315508021	1.402406417	1.411764706	1	0.9433715	0.9730926	1.139559	1.796904	2.1109483	2.1706843	1.5377665	2.6422007
c1002.10c	SPAC1002.10c		1	1.133764833	1.117583603	1.008629989	1.28425027	1.237324703	1.525889968	1.265372168	1.20819849	1	1.1510868	0.9837051	1.0569828	1.2344664	1.3301114	1.1730354	1.2691189	1.4960378
c1002.11	SPAC1002.11	gaa1	1	0.861111111	1.143849206	1.06547619	1.251984127	0.992063492	1.26984127	1.081349206	1.23015873	1	0.9724981	0.80809414	1.5043458	2.195763	3.960696	5.4348335	1.8814294	1.7586571
c1002.12c	SPAC1002.12c		1	2.043256997	1.24173028	1.876590331	2.118320611	2.248091603	2.172391858	2.075063613	2.100508906	1	1.6085742	0.7405079	1.2106649	1.4167334	1.5005388	1.0632077	0.8208987	0.70293844
c1002.14	SPAC1002.14	itt1	1	0.976510067	1.282997763	1.233780761	1.220357942	1.123042506	1.285794183	1.272930649	1.05704698	1	0.87960553	1.25669	1.1293893	0.8734122	0.6871549	0.78610474	1.5416236	1.6627227
c1002.15c	SPAC1002.15c	pmc5;med6	1	0.741863075	0.936588103	1.014590348	0.95342312	1.327721661	0.842312009	1.180695847	0.92704826	1	0.93002033	0.9915156	1.0503198	1.0730418	1.0114212	1.2884731	1.1185858	1.0536212
c1002.16c	SPAC1002.16c		1	0.508163265	0.666326531	2.789795918	3.675510204	4.518367347	4.205102041	3.802040816	3.03877551	1	0.640509	0.6331491	2.0387053	3.040596	3.4956279	2.0975113	2.2249663	4.3160696
c1002.17c	SPAC1002.17c		1	3.78125	0.268973214	0.256696429	0.389508929	0.238839286	0.244419643	0.220982143	0.256696429	1	3.2025828	0.17427082	0.3054206	0.56502897	1.280423	6.9432626	5.443547	5.2013264
c1002.18	SPAC1002.18		1	2.26097561	1.065243902	1.16097561	1.083536585	1.124390244	1.118902439	1.065853659	1.159756098	1	2.0121105	0.87815344	1.0201755	1.2073944	1.6345849	2.9161534	0.9437577	0.9738308
c1002.19	SPAC1002.19		1	17.49785408	2.656652361	1.454935622	2.472103004	1.575107296	2.233905579	1.879828326	2.489270386	1	15.926621	0.84859115	1.4996189	1.4238164	2.2603652	6.6816473	11.812378	13.990455
c1002.20	SPAC1002.20											1	1.09291	1.3888818	1.5623704	1.40136	1.27578	1.7830658	1.0159037	1.1203707
c1002.21	SPAC1002.21
c1006.01	SPAC1006.01	psp3	1	3.633333333	1.128571429	1.016666667	1.101190476	0.971428571	1.107142857	0.819047619	1.128571429	1	2.5335834	0.4113815	0.80186373	0.96512085	1.1271678	4.137696	5.045754	2.9251482
c1006.02	SPAC1006.02		1	0.987730061		0.875255624	1.053169734	1.213701431	1.217791411	1.507157464		1	0.9191421	0.88984466	0.78905547	0.8145672	1.292314	1.6319706	0.90773094	0.9499082
c1006.03c	SPAC1006.03c		1	1.761570827	1.589060309	1.764375877	1.813464236	1.513323983	1.533660589	1.423562412	1.263674614	1	1.8664012	1.936892	2.0195558	1.9833132	2.036193	1.3163004	1.1686119	1.3809968
c1006.04c	SPAC1006.04c	mcp3	1	2.651515152	6.053030303	9.696969697	11.66666667	11.06060606	9.886363636	8.075757576	7.454545455	1	2.4565573	5.5598435	10.215177	17.291292	19.61267	46.32715	7.68241	7.3626676
c1006.05c	SPAC1006.05c	och1	1	1.226666667	0.245714286	0.516190476	0.447619048	0.51047619	0.316190476	0.478095238	0.266666667	1	1.1184119	0.44665936	0.60066766	0.7502333	1.1900309	5.0765195	2.712227	1.8607745
c1006.06	SPAC1006.06	rgf2	1	0.975535168	0.831804281	0.95412844	1.458715596	1.675840979	1.778287462	1.706422018	1.617737003	1	1.071248	0.7406586	0.9867136	1.9665624	4.106299	15.764198	4.1485825	2.8853502
c1020.03	SPCC1020.03		1	1.916575192	1.114160263	1.311745335	1.13830955	1.06586169	1.042261251	1.092206367	1.535675082	1	1.8773551	0.7611905	1.0124614	1.0578302	1.2487352	2.6591818	1.0608096	1.0110704
c1020.05	SPCC1020.05		1	2.791075051	1.482758621	1.864097363	1.965517241	1.612576065	1.516227181	1.417849899	1.492900609	1	2.285596	1.0294169	1.6692102	1.9742553	2.0094984	1.3876858	2.3047667	2.2578595
c1020.07	SPCC1020.07		1	1.420588235	0.597941176	0.521176471	0.517058824	0.504117647	0.510882353	0.552352941	0.565294118	1	1.4118085	0.61433583	0.5375094	0.49981132	0.45798752	0.43875328	0.5862954	0.5529003
c1020.08	SPCC1020.08		1	0.742963356	0.613648433	0.41370154	0.466277217	0.457249071	0.469729156	0.599044079	0.565055762	1	0.79874307	0.773711	0.4666591	0.46745625	0.58264464	0.56880736	1.0069109	1.0266495
c1020.09	SPCC1020.09		1	2.092198582	1.600177305		1.830673759	2.673758865	3.415780142	3.663120567		1	1.3523374	1.3297503	1.3363334	1.2805779	1.4233083	1.0252019	1.4379238	1.952601
c1020.10	SPCC1020.10	oca2	1	2.32735426	1.798206278	1.860986547	3.016816143	3.295964126	3.452914798	3.089686099	3.486547085	1	1.8543934	1.5805128	1.7205603	2.1794293	2.6099894	2.084558	1.4794095	1.6294203
c1020.11c	SPCC1020.11c		1	1.047134935	0.792051756	0.845656192	0.748151571	0.673752311	0.592421442	0.680221811	0.710720887	1	1.0900167	0.95318496	0.90755844	0.75926965	0.8428755	1.1541367	1.7693355	1.4144384
c1020.12c	SPCC1020.12c		1	1.114485981	1.202686916	1.151869159	1.300817757	1.232476636	1.230724299	1.271028037	1.063084112	1	1.282348	1.7332343	1.3790684	1.2198634	1.0028515	0.8591518	1.9897147	2.5006168
c1020.13c	SPCC1020.13c		1	2.048192771	1.325301205	1.328313253	1.129518072	0.876506024	0.923192771	0.873493976	0.90060241	1	1.7378479	0.9072264	1.4786019	1.6399134	2.3988495	6.659884	8.363347	4.972157
c1039.01	SPAC1039.01		1	4.890738814	0.440686785	0.260665973	0.289021852	0.322060354	0.340790843	0.304370447	0.353798127	1	10.006315	0.9368338	0.668074	0.6140979	0.79061925	0.49841815	0.5346821	0.7171591
c1039.02	SPAC1039.02		1	1.622547493	0.108533167	0.135160386	0.140766116	0.140766116	0.198847711	0.197134849	0.174711928	1	3.9393258	0.31875485	0.42029932	0.33934626	0.2135197	0.08604735	0.17312463	0.23334245
c1039.03	SPAC1039.03		1	10.11806798	0.981216458	1.157423971	1.661001789	2.148479428	2.519677996	2.545617174	2.887298748	1	11.067854	1.1045676	1.156159	1.4741464	1.8905488	1.0534357	1.2263912	1.0780464
c1039.04	SPAC1039.04		1	2.970933828	0.218305504	0.237476809	0.265306122	0.338280767	0.403834261	0.427952999	0.358070501	1	4.094709	0.30032146	0.28148285	0.3737673	0.6076484	0.5627091	0.70102787	0.7644552
c1039.05c	SPAC1039.05c		1	2.416666667	0.457947531	0.652777778	0.822530864	0.933641975	1.061728395	1.092592593	0.951388889	1	2.3491423	0.5648391	0.56607944	0.5515821	0.62657356	0.3342513	0.83959675	0.96488845
c1039.06	SPAC1039.06		1	1.547493404	0.409300792	0.660290237	0.724604222	0.720976253	0.862467018	0.75	0.7823219	1	1.7010137	0.42058164	0.5699198	0.5596165	0.6371806	0.689321	0.9377678	0.78683066
c1039.07c	SPAC1039.07c		1	2.630733945	0.574159021	0.741590214	0.754969419	0.819571865	0.950688073	0.873853211	0.860856269	1	2.8262806	0.63796353	0.7068477	0.73108697	0.6828846	0.5078572	0.6629617	0.76809716
c1039.08	SPAC1039.08		1	2.59613319	0.820085929	0.567132116	0.830827068	0.842105263	0.790547798	0.876476907	0.908700322	1	2.5669355	0.44199574	0.6063732	0.81268305	1.1585747	2.7387614	1.8004415	1.6800443
c105.01c	SPAC105.01c		1	1.942528736	1.131465517	1.420977011	1.903017241	2.482758621	2.542385057	2.66954023	2.343390805	1	1.7649391	1.12188	1.1325337	1.7761703	1.9468094	1.9895873	1.4697379	1.486739
c105.02c	SPAC105.02c		1	1.156186613	1.082150101	1.367139959	1.453346856	1.417849899	1.481744422	1.53346856	1.626774848	1	1.0921069	0.89487565	1.2527021	1.7682345	2.6815903	6.588209	2.7887883	1.5784317
c105.03c	SPAC105.03c		1	1.075268817	0.305049088	0.309022908	0.386629266	0.425432445	0.492052361	0.480130902	0.432912576	1	1.052812	0.3257418	0.31370467	0.32869065	0.493381	0.45264754	0.47053793	0.35308698
c106.02c	SPBC106.02c	srx1	1	1.406		0.974	0.499	0.882	0.873	1.286		1	0.9673847	0.46763065	0.5127081	0.4471743	0.65042645	1.9307189	2.8913255	2.869324
c106.03	SPBC106.03		1	1.308438409	0.930164888	1.301648885	1.279825412	1.135790495	0.98157129	0.881668283	0.954413191	1	1.1549135	0.80047166	1.1096051	1.1360706	0.9931182	0.897753	0.7181151	0.57925564
c106.05c	SPBC106.05c	tim11	1	1.009582478	0.685831622	0.731690623	0.584873374	0.565366188	0.518822724	0.540041068	0.533196441	1	0.99141437	0.7937416	0.73325515	0.6058759	0.5873892	0.47484335	0.68636185	0.7472704
c106.07c	SPBC106.07c		1	0.805950841	0.622897801	0.512936611	0.587968952	0.68240621	0.586998706	0.640362225	0.553686934	1	0.85864604	0.5858302	0.5587741	0.54590017	0.54885304	0.54939944	0.77776206	1.2545445
c106.11c	SPBC106.11c		1	0.964383562	0.948858447	0.667579909	0.883561644	0.976255708	1.047945205	1.192694064	0.930593607	1	0.938284	0.7118876	0.6762238	0.76693493	0.94512933	0.6483108	0.9755858	1.3946464
c106.12c	SPBC106.12c		1	0.887065637	1.38465251	1.332046332	1.448359073	1.223938224	1.150096525	1.247104247		1	0.897826	1.2980224	1.3646957	1.252919	0.86997503	0.54748136	1.1076277	1.1724765
c106.13	SPBC106.13		1	3.451171875	1.837890625	2.16015625	2.583007813	2.56640625	2.524414063	3.025390625	2.82421875	1	2.7825792	0.9942513	1.3573396	1.636437	1.7455244	1.1112186	1.979374	2.14038
c106.14c	SPBC106.14c	sda1	1	0.86122178	0.959827357	0.6062417	0.658034529	0.557104914	0.63877822	0.557104914		1	0.9141208	1.2885773	0.80638784	0.6728358	0.88088685	1.1282	0.6023677	0.63476
c106.16	SPBC106.16		1	0.925084175	0.832070707	1.20959596	1.385521886	1.44023569	1.43476431	1.612794613	1.654882155	1	0.84341073	0.6035896	0.8598999	1.0301868	0.96117634	0.8763859	0.4928104	0.45274052
c106.17c	SPBC106.17c		1	0.181119649	0.777716795	0.56586169	0.527442371	0.51481888	0.484357849	0.446212953	0.519758507	1	0.18848492	0.75166726	0.60375047	0.41323632	0.3766512	0.34065065	0.83069	0.6422902
c1071.01c	SPAC1071.01c	pta1	1	0.668807994	0.758029979	0.755174875	0.863668808	0.835831549	0.879728765	1.062812277	1.06566738	1	0.66278833	0.6859505	0.75528085	0.76774436	0.7648004	0.5760806	1.054121	1.0057212
c1071.02	SPAC1071.02		1	0.972059779	0.824236517	0.584145549	0.652696556	0.604288499	0.615009747	0.63222872	0.666016894	1	1.0841448	0.72350025	0.54892707	0.5113199	0.64176166	0.6577464	0.6581573	0.6904143
c1071.03c	SPAC1071.03c		1	0.624055782	0.76292853	0.686228937	0.639453806	0.625798954	0.660371877	0.647298083	0.71121441	1	0.62287843	0.8118213	0.6788921	0.5964893	0.7496307	0.50675535	0.36247346	0.43102852
c1071.04c	SPAC1071.04c		1	0.713751868	0.731689088	0.843049327	0.866218236	0.84529148	0.786248132	0.795216741	0.877428999	1	0.73477143	0.6077353	0.8156831	0.9116089	1.1391128	0.8063965	0.4779469	0.6278925
c1071.05	SPAC1071.05		1	0.336311088	0.659485024	0.571728849	0.688912244	0.728849185	0.844456122	0.921702575	0.915922228	1	0.35099286	0.5691647	0.5748581	0.76674867	0.96816003	0.5235473	0.43822035	0.47865173
c1071.06	SPAC1071.06		1	0.775483011	1.163557628	1.257161892	1.026982012	0.882078614	0.80413058	0.798134577	0.736842105	1	0.75018233	1.3014199	1.2356529	0.93803483	0.5257364	0.16303115	0.45590028	0.54229367
c1071.09c	SPAC1071.09c		1	0.845141066	0.864576803	0.650783699	0.717554859	0.704075235	0.708777429	0.7830721	0.744827586	1	0.86388654	0.7446699	0.62764907	0.7053365	0.7379356	0.32641694	0.73728466	0.6222129
c1071.11	SPAC1071.11		1		0.914417614	0.641335227	0.775213068	1.090198864	0.873579545		0.7890625
c1093.01	SPAC1093.01
c1093.02	SPAC1093.02		1	0.573333333	0.552083333	0.473333333	0.306666667	0.22875	0.212083333	0.215833333	0.21	1	0.6742369	0.78675365	0.5533796	0.37505648	0.2442027	0.16947472	0.65005517	0.83650947
c1093.03	SPAC1093.03		1	1.441833137	1.25146886	1.252643948	1.749706228	1.756756757	1.955934195	1.860164512	1.759106933	1	1.4055803	1.1679908	1.2965842	1.4758	1.4286455	0.99281126	1.497579	1.2549751
c1093.04c	SPAC1093.04c		1	0.935447339	1.45186863	1.568516421	1.851075878	1.944507361	2.001132503	2.171007928	1.909399773	1	0.86455584	1.2183716	1.4871674	1.6022723	1.6023835	1.2317232	1.1052577	0.96643054
c1093.05	SPAC1093.05		1	0.476890756	1.015756303	0.703081232	0.671218487	0.660364146	0.739845938	0.817927171	0.815826331	1	0.6671667	2.1372254	1.1395849	0.8669951	0.9268554	0.8843898	0.9987947	0.9723969
c10f6.01c	SPAC10F6.01c		1	0.316538462	0.479038462	0.370769231	0.259038462	0.194615385	0.174807692	0.160384615	0.144615385	1	0.31336468	0.54499525	0.53625375	0.32329157	0.2523879	0.37005144	0.5012516	0.33755666
c10f6.03c	SPAC10F6.03c		1	0.624920534	1.013350286	0.542911634	0.61093452	0.777495232	0.801017165	0.842975207	0.923076923	1	0.64280075	1.4132316	0.78329825	0.75555414	0.8810667	1.2073436	0.8738305	0.5580147
c10f6.04	SPAC10F6.04		1	1.463529412	1.150588235	1.277647059	1.518235294	1.742352941	1.951176471	2.004705882	1.968235294	1	1.4806889	1.2624925	1.195314	1.3096526	1.245373	1.4396542	2.4151177	1.3397322
c10f6.07c	SPAC10F6.07c		1	1.087591241	1.062043796	1.062043796	1.03649635	1.072992701	1.136861314	1.153284672	1.532846715	1	1.1307772	0.98700625	1.0181706	1.8217854	5.766746	19.953526	4.096019	3.111702
c10f6.08c	SPAC10F6.08c		1	0.842724979		0.903280067	0.474348192	0.946173255	0.997476871	1.149705635	0.594617325	1	0.8311661	0.8002062	0.80791646	0.7699874	0.9436277	1.0427516	0.7575239	0.83284545
c10f6.10	SPAC10F6.10		1	0.581736189	0.985062007	0.669109357	0.555806088	0.547914318	0.565388952	0.597519729	0.674182638	1	0.71610165	1.6642513	1.0522045	0.7401739	0.5711112	0.64653385	0.7512451	0.6726382
c10f6.11c	SPAC10F6.11c		1	1.934831461	1.262921348	1.761797753	2.306741573	2.665168539	2.678651685	2.770786517	3.040449438	1	1.6076704	0.90051174	1.3769077	1.9178951	2.0809035	2.6507206	4.4401283	2.855891
c10f6.13c	SPAC10F6.13c		1	0.689771767	0.229923922	0.392645816	0.287827557	0.210059172	0.203085376	0.171597633	0.21386306	1	0.88187456	0.29739654	0.35202107	0.25669885	0.17990494	0.155403	0.49359077	0.49828222
c10f6.14c	SPAC10F6.14c		1	0.629221227	0.881461061	0.981392143	1.060992419	0.958649207	0.956581668	1.123363198	0.995864921	1	0.5818402	0.89212847	0.82449746	0.9580191	0.9564308	0.710841	0.85753363	0.69482344
c10f6.16	SPAC10F6.16		1	0.731876862	1.241807349	1.754716981	1.40019861	1.101290963	1.006454816	1.048659384	0.94041708	1	0.8018211	1.4349984	1.8323685	1.3432196	0.702893	0.54642427	1.3466588	1.3694577
c10f6.17c	SPAC10F6.17c		1	0.795833333	1.280555556	1.277777778	1.436111111	1.590277778	1.765972222	2.122222222	2.331944444	1	0.71664876	1.0124315	1.2365454	1.4647614	1.7567108	2.601522	1.5220853	1.3241754
c110.02	SPAC110.02	pds5	1	1.280924855	2.670520231	3.730635838	2.561849711	2.383815029	2.025433526	1.96416185	1.813872832	1	1.237482	2.611719	2.7006207	1.7194114	0.46458268	0.2893233	0.67169464	0.98887056
c1105.01	SPBC1105.01		1	0.753005464	0.703005464	0.573770492	0.621311475	0.522404372	0.537704918	0.562295082	0.495628415	1	0.7232679	0.7750907	0.64272153	0.5099254	0.4710115	0.27220762	0.66347945	0.6163986
c1105.02c	SPBC1105.02c	lys4	1	0.169123066	0.895357406	1.138909359	0.450810612	0.193072955	0.167833456	0.144067797		1	0.162734	1.2604817	0.9817855	0.24184465	0.10613902	0.06686038	0.23954523	0.3094202
c1105.03c	SPBC1105.03c	mrpl16	1	1.093959732	0.809470544	0.815809098	0.857568978	0.851603281	0.810216257	0.840417599		1	1.1477405	0.7397598	0.7800222	0.74119735	0.7747811	1.0232251	0.8830108	0.77747333
c1105.06	SPBC1105.06	pmc4	1	0.709123223	0.930094787	0.836492891	0.72985782	0.626184834	0.692239336	0.636848341	0.672985782	1	0.73622453	0.9116269	0.77720153	0.634454	0.6308139	0.34592482	0.4612684	0.5163397
c1105.07c	SPBC1105.07c		1	0.66359447	0.983541804	1.005266623	1.035878868	0.955233706	0.967083608	0.978275181	0.81040158	1	0.74558896	1.2361314	1.0610992	0.9891812	0.7016524	0.31929243	0.9399296	0.76693106
c1105.08	SPBC1105.08		1	1.403581267	1.45523416	1.49862259	1.558539945	1.462809917	1.406336088	1.439393939	1.374655647	1	1.4138726	1.5947593	1.5983982	1.3519497	1.2491171	0.5083874	2.2488346	2.5282238
c1105.10	SPBC1105.10	rav1	1	0.975750577	1.355658199	1.17551963	1.409930716	1.69630485	1.576789838	2.287528868	1.540415704	1	0.86920446	0.7997095	1.0032283	1.3215717	1.2200298	0.8680952	1.4046495	1.5156468
c1105.13c	SPBC1105.13c		1	1.071721311		2.364754098	1.194672131	2.899590164	1.741803279	4.930327869	3.94057377	1	1.0460095	1.788299	2.3153758	1.902656	1.5717452	1.9203666	3.0517945	3.0893738
c1105.14	SPBC1105.14		1	3.785	4.845	2.915	3.685	3.435	4.28	3.49	3.785	1	2.7576258	1.9059339	2.1648378	2.0795312	1.9330738	2.2361643	3.9826593	6.0178294
c1105.15c	SPBC1105.15c		1	1.583572111	1.132282713	0.983763133	1.346704871	1.552053486	1.661891117	1.76599809	1.842406877	1	1.5347875	1.1740259	1.0083364	0.9887319	0.8713544	0.6687094	0.7197805	0.9553535
c1105.16c	SPBC1105.16c		1	1.044919786	1.605347594	1.252406417	0.881818182	0.613903743	0.697326203	0.580748663	0.74973262	1	1.3549371	2.4914083	1.6214966	1.4897184	1.1348411	1.786897	1.0655547	1.3103628
c1142.01	SPAC1142.01		1	0.921465969	1.365183246	1.616492147	1.677356021	1.764397906	1.966623037	1.952879581	1.702879581	1	1.0100446	1.3588349	1.4203385	1.634952	1.3262595	1.3987343	1.714587	1.5531142
c1142.02c	SPAC1142.02c		1	0.796906523	0.802286483	1.053127102	1.081708137	1.018829859	1.005716207	0.962340282	1.000672495	1	0.99491394	0.8735697	0.87657815	0.91199833	0.7217871	0.36523986	0.49245864	0.49891
c1142.04	SPAC1142.04		1	0.552562071	0.828843106	0.506603275	0.536978341	0.495509773	0.595351294	0.645536186	0.59429477	1	0.6055342	1.2852291	0.6944445	0.5700158	0.60890657	0.45290846	0.63951385	0.6980956
c1142.05	SPAC1142.05	ctr5	1	1.61	0.566363636	0.565454545	0.897272727	0.85	0.763636364	0.723636364	0.769090909	1	0.99441	0.36586	0.3654302	0.41695938	0.5281959	1.1610674	1.2499517	0.94530135
c1142.06	SPAC1142.06		1	0.612161052	0.849630238	0.974527527	1.167214462	1.14379622	1.180361545	1.308134758	1.223500411	1	0.72483146	0.8473098	0.9366083	1.0443865	1.098806	1.3958642	1.0956589	0.8419031
c115.01c	SPBC115.01c											1
c115.02c	SPBC115.02c		1	1.167741935	0.817419355	1.20516129	1.263225806	1.216774194	1.272258065	1.258064516	1.238709677	1	1.1491045	0.8235065	1.1283474	1.5214105	2.0878634	2.6095188	0.7830139	0.80096006
c115.03	SPBC115.03		1	0.601668405	0.763295099	0.441084463	0.631908238	0.778936392	0.850364964	0.987486966	0.908237748	1	0.51263934	0.44528678	0.38618085	0.6069222	1.1398462	1.8047919	0.83750266	0.6059444
c1183.02	SPCC1183.02		1	0.382964675	0.280950809	0.313634863	0.23060416	0.182238362	0.165896335	0.17332453	0.189171344	1	0.40145943	0.28968984	0.2736479	0.20744899	0.19480449	0.33159077	0.27823964	0.29581624
c1183.03c	SPCC1183.03c		1	1.056140351	1.017982456	0.889473684	1.001315789	0.831578947	0.914912281	0.878947368	0.959649123	1	0.95619845	0.93487245	0.94215393	0.9003177	0.8506717	0.73201144	0.87415177	0.90696126
c1183.04c	SPCC1183.04c		1	1.167056075	0.952102804	1.150700935	1.282126168	1.27453271	1.27978972	1.314252336	1.382009346	1	1.1449151	1.0274152	1.1485757	1.1966953	1.3249588	1.1955906	2.0385773	1.8410822
c1183.07	SPCC1183.07		1	0.691074292	0.718332443	0.419561732	0.362373063	0.363976483	0.328166756	0.311063602	0.448957777	1	0.74560386	1.0211339	0.61771613	0.5041915	0.5867252	1.0144371	0.9115362	0.69760853
c1183.09c	SPCC1183.09c		1	3.01953125	0.9140625	0.84765625	0.955078125	0.78125	0.837890625	0.80078125	0.78125	1	2.7697225	0.8167634	0.9861417	1.4066246	2.4158952	7.211844	12.145332	10.114366
c119.03	SPBC119.03		1	1.857855362	0.971321696	1.748129676	1.874064838	3.581047382	4.93765586	7.224438903	7.174563591	1	1.186243	0.73740304	0.8740311	1.0748198	1.4325857	1.2295903	1.431541	1.7870748
c119.06	SPBC119.06	sco1	1	0.603295311	1.278833967	1.058301648	1.262357414	1.029150824	1.197084918	1.002534854	1.281368821	1	0.62108755	0.985842	0.9641087	0.86591446	0.38438672	0.35941163	2.4491916	2.7252998
c119.07	SPBC119.07	ppk19	1	2.130901288	2.152360515	2.654506438	3.428111588	3.834763948	4.151287554	4.508583691	3.856223176	1	1.8699466	1.8775284	2.530347	3.1421666	2.5088239	1.6507928	1.5953888	1.8243717
c119.09c	SPBC119.09c		1	0.962920046	1.184820394	1.241019699	1.141946698	1.133256083	1.169756663	1.275782155	1.294322132	1	1.0397292	1.009264	1.1030949	1.1561903	1.1456344	1.4726095	1.776398	1.5279746
c119.10	SPBC119.10		1	0.3188789	0.534241142	0.505288207	0.276969857	0.183765204	0.15203596	0.139608673	0.142517187	1	0.3702153	0.6767575	0.54624015	0.2572381	0.15056878	0.11043827	0.208675	0.27380535
c119.12	SPBC119.12		1	0.72061657	1.621387283	1.639691715	1.647398844	1.684007707	1.662813102	1.732177264	1.755298651	1	0.7765913	1.5645252	1.5437634	1.3880912	1.8052295	4.294053	4.607255	3.811467
c119.15	SPBC119.15		1	1.015496809	0.544667274	1.130355515	0.515952598	1.382862352	1.459434822	1.390154968	1.474020055	1	1.0540378	1.1629746	1.1680504	1.0973068	1.2475867	1.0057923	1.0463306	1.012078
c119.16c	SPBC119.16c		1	1.013536379	1.27072758	1.274111675	1.520304569	1.485617597	1.577834179	1.470389171	1.595600677	1	0.96367604	1.1284322	1.568396	2.052195	2.724197	4.391616	1.3409333	1.3205817
c1198.01	SPBC1198.01		1	1.62195122	1.109756098	1.073170732	1.426829268	1.890243902	2.219512195	2.329268293	2.43902439	1	2.1381238	1.2579519	1.3824394	1.5473801	1.7410077	2.494103	7.1682863	9.361537
c1198.02	SPBC1198.02	dea2	1	0.411875	0.8584375	0.661875	0.5996875	0.770625	0.8640625	0.8675	0.788125	1	0.47869936	1.2252017	0.6734409	0.5340149	0.48487756	0.28009787	0.838313	0.9968385
c1198.03c	SPBC1198.03c		1	0.981348637	1.929698709	3.054519369	2.482065997	2.163558106	1.786944046	1.550932568	1.328550933	1	1.1364572	3.125685	3.4134552	2.9110875	1.2317533	0.5544466	0.77940845	1.0942843
c1198.05	SPBC1198.05		1	0.287780188	1.439262473	1.522776573	1.51120752	1.534345625	1.441793203	1.707881417	1.806941432	1	0.32841766	1.9693147	1.5983752	1.2665923	0.60511875	0.2801116	0.45538777	0.49912888
c1198.06c	SPBC1198.06c		1	1.598461538	1.592307692	2.067692308	2.506153846	3.296923077	3.163076923	3.406153846	2.836923077	1	1.4386919	1.471836	1.7564887	2.3006852	2.6317825	0.98437893	1.0413572	1.3162786
c1198.07c	SPBC1198.07c		1	1.768539326	1.47247191	1.235955056	1.01741573	0.769662921	0.67752809	0.664044944	0.698876404	1	1.5352894	1.5222125	1.173744	0.86283094	0.6300758	1.5360535	1.2417824	1.2216283
c1198.08	SPBC1198.08		1	0.986281588	0.810469314	0.869314079	0.865703971	0.85198556	0.791696751	0.740794224	0.688086643	1	1.0388947	0.860956	0.84648323	0.9167093	0.98026794	1.735958	0.9588908	0.6008891
c1198.10c	SPBC1198.10c		1	1.257907543	1.02919708	1.150851582	1.185523114	1.440389294	1.242092457	1.183698297	1.263990268	1	1.4139425	1.1089023	1.112776	1.0763851	1.1708744	1.4747797	2.0355268	2.0237024
c11c11.01	SPBC11C11.01		1	1.90228013		0.993485342	0.504071661	1.071661238	0.53990228	1.172638436		1	1.559291	1.0630066	0.9902229	1.0469735	1.7204283	3.5500145	1.4075667	1.2393938
c11c11.05	SPBC11C11.05		1	0.835689046	0.908127208	0.627208481	0.872791519	0.835689046	1.043286219	0.913427562	1.229681979	1	0.8137107	0.9082324	0.71636605	0.57034916	0.63315094	0.79825103	4.771523	7.6926208
c11c11.06c	SPBC11C11.06c		1	2.480392157	1.973856209	2.196078431	2.418300654	2.522875817	2.307189542	2.549019608	2.421568627	1	1.9336925	1.6068009	2.0392623	2.2202811	2.6315806	3.6185398	1.4163246	2.1093447
c11c11.12	SPBC11C11.12		1		1.373443983	0.929460581	1.100622407	1.242738589	0.545643154	1.381742739	2.419087137	1	1.9696844	0.9101925	1.0718813	1.0873274	0.9876538	1.7625561	2.4065304	4.1593113
c11d3.01c	SPAC11D3.01c		1	1.162790698	2.534883721	0.88372093	2.744186047	1.930232558	4.511627907	3.279069767	2.813953488	1	1.6611573	2.4023676	1.4654224	1.1594377	0.9848517	2.801895	25.288712	69.64236
c11d3.02c	SPAC11D3.02c		1	0.092037229	0.326163392	0.548914168	0.257290589	0.146845915	0.156670114	0.162564633	0.159875905	1	0.16943087	0.5958656	0.5710666	0.2334092	0.107018314	0.07019126	0.09787473	0.12915117
c11d3.03c	SPAC11D3.03c		1	3.325			0.808928571			1.242857143	0.9125	1	5.1512933		0.7515792	1.0114585	1.7461208	5.673599	2.422456	2.226121
c11d3.04c	SPAC11D3.04c		1	3.249686324	1.08281054	1.04642409	1.080928482	1.09033877	1.10476788	1.311166876	1.332496863	1	3.7353973	1.6948384	1.2726082	1.1612962	1.2794883	1.4718122	1.7224878	1.7116727
c11d3.05	SPAC11D3.05		1	1.146624473	1.329113924	1.299578059	1.088607595	1.140295359	1.171940928	1.246835443	1.260548523	1	1.3341553	0.962366	1.2211258	1.2043176	1.142726	1.0432152	0.5978117	0.54713017
c11d3.06	SPAC11D3.06		1	0.626493506	0.314285714	0.418181818	0.457662338	0.625974026	0.396103896	1.032207792	0.766753247	1	0.4251243	0.46825317	0.42705637	0.47838667	0.7667895	1.0040375	0.64275	0.7522389
c11d3.07c	SPAC11D3.07c		1	2.933617021	0.619574468	0.645957447	0.682978723	0.990638298	1.16	0.975319149	1.079148936	1	3.4618278	0.62982404	0.57376355	0.743042	0.90202737	0.76929075	0.6222653	0.64448446
c11d3.08c	SPAC11D3.08c		1	3.374413146	0.610328638	0.911971831	1.209507042	1.431924883	1.674882629	1.784037559	1.502347418	1	2.8664901	0.6984774	0.80519444	0.79831845	0.94166493	0.47414297	1.3865451	1.7684243
c11d3.09	SPAC11D3.09		1	5.631659056	1.037290715	1.386605784	1.673515982	1.622526636	1.772450533	1.928462709	1.307458143	1	1.7545463	1.1957861	1.3621703	1.4629676	1.4084169	1.0208683	2.3290563	2.6534274
c11d3.10	SPAC11D3.10		1	2.04008016	0.419839679	0.581162325	0.977955912	1.653306613	2.250501002	2.605210421	2.547094188	1	1.9020499	0.528938	0.64326566	1.0098798	2.105232	6.3700156	1.7962066	1.5084811
c11d3.11c	SPAC11D3.11c		1	1.453709381	0.330778663	0.362354384	0.545370938	0.784181484	0.703862661	0.748007357	0.769466585	1	1.369348	0.4978193	0.4430974	0.42429042	0.47166482	0.48173627	0.65627354	0.807722
c11d3.13	SPAC11D3.13		1	0.381625442		0.418727915	0.219081272	0.715547703	0.856007067	1.309187279		1	0.5058817	1.5051299	0.70874244	0.5528118	0.43324178	0.82556564	3.787463	3.8495002
c11d3.14c	SPAC11D3.14c		1	0.491513182		0.176236909	0.163235825	0.328999639	0.393643915	0.44600939		1	1.1155123	0.26809514	0.2894129	0.36412543	0.30741376	0.22523497	0.57052726	0.8531263
c11d3.15	SPAC11D3.15		1	0.683391872		0.254390366	0.272955344	0.322629202	0.359257401	0.37631711	0.340692423	1	1.0987045	0.2570275	0.32228225	0.30716544	0.3556534	0.24835745	1.1459441	0.84079856
c11d3.16c	SPAC11D3.16c		1	6.703642384	0.487582781	0.812913907	0.983443709	1.862582781	2.278145695	1.798013245	1.488410596	1	6.897247	0.74122113	0.9020961	1.1819507	1.5195614	1.7103823	1.6943944	1.7681904
c11d3.17	SPAC11D3.17		1	3.548362529	0.397943641	1.017517136	0.751332826	0.681645088	0.214394516	0.440213252		1	5.118334	0.8242891	1.0088772	0.6601446	0.36890304	0.7749504	1.2297302	1.3879745
c11d3.18c	SPAC11D3.18c		1	0.433793361	0.097165237	0.131853786	0.144069377	0.155725476	0.14537486	0.145654606	0.127564342	1	0.9939329	0.12581502	0.1517395	0.16743976	0.15824339	0.08671603	0.15297364	0.18220286
c11e10.01	SPCC11E10.01		1	8.894243641	0.657965194	0.661311914	0.712851406	0.855421687	0.948460509	1.093708166	1.107095047	1	10.811666	0.5507653	0.5434684	0.5948739	0.7558478	1.0108833	0.47901168	0.51387864
c11e10.03	SPCC11E10.03	mug1	1	1.646376812	4.752173913	4.782608696	5.414492754	5.124637681	5.815942029	4.979710145	5.75942029	1	2.854353	5.5600963	7.168065	9.622324	10.165758	8.378996	2.5645924	2.5816894
c11e10.04	SPCC11E10.04		1	0.592568016	0.974452555	1.066357001	0.99668215	0.908427339	0.877903119	0.881884539	0.933642999	1	0.7206227	1.12928	1.1122034	0.9820844	0.8087839	0.5320579	0.80759776	1.0161494
c11e10.05c	SPCC11E10.05c	ynd1	1	1.054766734	1.454361055	1.31643002	1.632860041	1.322515213	1.558823529	1.480730223	1.484787018	1	1.1663786	1.3372728	1.4677474	1.96985	3.3455026	6.294546	1.8132875	1.8674105
c11e10.06c	SPCC11E10.06c		1	1.423033067	1.402508552	1.290763968	1.411060433	1.296465222	1.306157355	1.148232611	1.250855188	1	1.2438972	1.1529908	1.1259692	1.1158861	0.7921646	0.38730398	1.626254	2.2596793
c11e10.07c	SPCC11E10.07c	eif2b-a	1	0.517472119	1.087732342	1.350929368	1.076579926	1.034200743	0.949442379	0.988104089	0.951672862	1	0.56324494	1.5420862	1.4280137	1.1192973	0.562757	0.26425403	0.5990352	0.8637747
c11e3.01c	SPAC11E3.01c		1	0.907312049		1.789907312	1.718331617	1.772399588	1.593202884	1.445932029		1	0.8744793	1.358079	1.7306396	1.4199418	0.58873767	0.31444058	1.2964958	1.4693592
c11e3.02c	SPAC11E3.02c		1	2.416296296	1.314074074	1.64	2.038518519	2.284444444	2.517777778	2.34962963	2.162962963	1	2.233507	1.2379512	1.4379227	1.761467	1.7240698	0.887272	1.2487876	1.2205899
c11e3.03	SPAC11E3.03	pcs1	1	1.169435216	1.189368771	1.671096346	1.724806202	1.782945736	1.833887043	2.217054264	2.262458472	1	1.0234421	1.1579093	1.146156	1.412917	1.348127	0.6650511	0.6231937	0.68617916
c11e3.05	SPAC11E3.05		1	1.4390625	1.33515625	1.678125	2.24140625	2.665625	2.92890625	3.1015625	2.5625	1	1.3772475	1.1843805	1.4825649	1.6482557	1.7154092	1.7450284	1.8247159	1.4428504
c11e3.07	SPAC11E3.07	vma4	1	0.974528782	0.575140092	0.676515537	0.512226184	0.430463576	0.406775344	0.404482934	0.416709119	1	1.1235033	0.65144676	0.6015059	0.49205136	0.42798302	0.31406012	0.6532206	0.56035227
c11e3.10	SPAC11E3.10		1	1.365210223	0.88911789	0.837592745	0.912613355	0.895300907	0.804204452	0.81780709	0.897774114	1	1.2987609	0.9264496	0.8889138	0.78967917	0.7797021	0.90317595	0.8193529	0.73536104
c11e3.11c	SPAC11E3.11c		1	1.043993232	0.42893401	0.723632262	0.595036661	0.600676819	0.293852228	0.478849408	0.481669487	1	0.97776854	0.6384164	0.509943	0.3910008	0.3790313	0.38040158	0.4125951	0.5527939
c11e3.12	SPAC11E3.12		1	1.091353997	0.851957586	0.94045677	1.004893964	0.908646003	0.91680261	0.949429038	0.930668842	1	0.9970421	0.8141035	0.8372486	0.8554869	0.87496376	0.72439873	0.5969623	0.61404246
c11e3.13c	SPAC11E3.13c		1	0.846933033	0.692177828	0.471581317	0.457512662	0.389420371	0.414462577	0.375351716	0.442318514	1	0.96185505	0.46697998	0.35591558	0.29628024	0.46282563	0.45147118	0.2608303	0.42653522
c11e3.14	SPAC11E3.14		1	2.872108844	0.812244898	0.533333333	0.580952381	0.610884354	0.683673469	0.68707483	0.639455782	1	2.402918	0.5469013	0.5481719	0.60448396	1.0315864	1.9796666	1.010799	0.9715634
c11g11.01	SPBC11G11.01	fis1	1	1.646153846	1.548717949	1.964102564	2.246153846	2.348717949	2.276923077	2.625641026	2.784615385	1	1.6042473	1.4353476	1.807257	2.3931758	3.5259275	7.9641633	12.759956	14.72544
c11g11.03	SPBC11G11.03		1	0.620465116	0.546511628	0.307906977	0.25255814	0.232093023	0.258604651	0.253488372	0.259069767	1	0.7029311	0.8921228	0.47190994	0.37447855	0.41841185	0.5647883	1.374925	1.2595949
c11g11.05	SPBC11G11.05	rpa34	1	0.446760983	1.188384214	0.738644825	0.721518987	0.784810127	0.857408786	0.939687267	0.982129561	1	0.55736655	1.8818604	0.97709924	0.8713525	0.8860546	0.90015006	1.0953575	1.0067387
c11g7.01	SPAC11G7.01		1	0.650879567	1.939783491	2.163734777	2.160351827	2.415426252	2.531123139	2.372124493	2.772665765	1	0.68022007	2.0515587	1.7402108	1.3391833	0.820918	0.4930895	2.2929437	2.7488031
c11g7.03	SPAC11G7.03	idh1;glu3	1	2.152866242	0.761146497	1.420382166	1.791932059	2.053078556	1.945859873	1.709129512	1.804670913	1	1.8339387	0.49294367	1.1018351	2.1249557	3.4296734	5.857672	0.99772197	0.9145716
c11g7.05c	SPAC11G7.05c		1	1.5	0.660714286	1.202380952	0.956349206	2.091269841	2.386904762	2.563492063	3.023809524	1	1.3438191	1.1325167	1.3351743	2.0722933	3.2699475	11.139599	7.384727	5.254485
c11h11.01	SPAC11H11.01	sst6	1	1.129662522	3.119893428	2.971580817	2.509769094	2.150976909	1.872113677	1.914742451	1.96625222	1	1.4394954	2.7450686	2.6472368	2.268894	1.5862328	1.4184854	1.916163	2.263754
c11h11.02c	SPAC11H11.02c		1	1.626530612		0.742857143	0.355102041	0.930612245	0.973469388	0.881632653		1	1.3427826	1.1616994	0.9867066	1.3581004	3.089263	7.017322	3.3535435	2.3577025
c11h11.03c	SPAC11H11.03c		1	5.850810811	3.820810811	1.067567568	0.591081081	0.604324324	0.569189189	0.619459459	0.668648649	1	1.9037055	1.5298985	1.0426952	0.8746349	1.0918317	0.7426767	0.90871286	1.1127142
c11h11.05c	SPAC11H11.05c	sma6;fta6	1	2.839634941	1.047588005	1.976531943	1.318774446	1.052151239	0.896349413	0.976531943	0.966101695	1	2.0063863	2.1728246	1.9873828	1.4314157	1.0002315	1.452623	0.7714666	0.7805585
c1215.01	SPBC1215.01	shy1	1	0.967400881	1.398237885	1.081057269	1.111894273	0.827312775	0.825550661	0.697797357	0.822907489	1	0.8745069	1.0892239	1.2647874	1.1808611	0.93947464	0.7468699	0.80060697	0.9264472
c1215.02c	SPBC1215.02c	mdm20;arm1	1	0.581871345	0.896491228	0.751461988	0.821929825	0.854385965	0.847368421	0.828654971	0.754385965	1	0.66358984	0.88760614	0.75907004	0.81586194	0.8331958	0.4990209	0.32785	0.38307282
c1223.01	SPCC1223.01		1	1.124045802	0.86879771	0.573473282	0.540076336	0.482824427	0.44370229	0.453244275	0.433206107	1	1.0467995	0.9250116	0.7889448	0.77986085	0.9586309	1.8267252	1.0411135	1.08838
c1223.04c	SPCC1223.04c		1	1.362318841	1.445652174	1.420289855	1.479468599	1.519323671	1.763285024	1.657004831	2.202898551	1	1.298531	1.348112	1.527001	1.8359526	2.490038	7.6924095	2.9083343	1.9032853
c1223.07c	SPCC1223.07c		1	0.283598464	0.688699945	0.857926495	0.551289084	0.374108612	0.34805266	0.309380143		1	0.3121656	0.8354888	0.93622166	0.8039892	0.7744811	1.2955484	0.43896025	0.34971413
c1223.09	SPCC1223.09		1	3.709050527	0.317046086	0.200444198	0.314547474	0.381454747	0.444197668	0.303720155	0.535813437	1	2.6133566	0.16125187	0.13956803	0.13641615	0.16209087	0.25008535	0.4496353	0.4306656
c1223.10c	SPCC1223.10c		1	1.747330961	1.002669039	1.103202847	1.189501779	1.473309609	1.643238434	1.932384342	1.65658363	1	1.2455394	0.68033266	0.81714183	1.3587108	2.1961339	1.6446258	0.8145143	0.923099
c1223.13	SPCC1223.13		1	0.747663551	0.42834891	0.88317757	3.447040498	6.303738318	6.947819315	6.166666667	6.043613707	1	0.73434556	0.5219575	1.4043334	3.9269743	3.762233	2.529535	1.1466854	1.2929627
c1223.14.a	SPCC1223.14		1	0.355672361	0.41042488	0.374069207	0.215505913	0.133815155	0.136114761	0.109286027	0.161629435	1	0.4198992	0.64463955	0.47091857	0.24436517	0.10832624	0.09488957	0.21547191	0.2720103
c1235.03	SPCC1235.03		1	1.564044944	1.646067416	1.568539326	1.657303371	1.728089888	1.65505618	1.86741573	1.871910112	1	1.7001808	1.86819	1.7621264	1.9077786	1.619947	1.1578087	5.981824	6.538064
c1235.04c	SPCC1235.04c		1	1.359958506	1.14159751	1.330912863	1.217323651	1.063278008	0.997925311	1.001037344	0.987551867	1	1.4552567	1.1775599	1.213783	1.0903709	0.88491756	0.4923932	1.4828789	1.5233281
c1235.05c	SPCC1235.05c		1	0.900191939	1.405950096	1.966410749	2.306621881	2.148752399	2.15547025	1.901151631	1.542226488	1	0.82433397	1.2229944	1.7284737	1.6236866	1.0392132	0.6270554	0.664592	0.81864375
c1235.06	SPCC1235.06	sif1	1	1.812865497	1.184795322	1.353216374	1.61754386	1.637426901	1.745614035	1.677192982	1.700584795	1	1.7440956	1.1470821	1.2142848	1.3232665	0.95561063	0.5076333	1.2827383	1.6656698
c1235.07	SPCC1235.07	sma7;fta7	1	0.727683616	1.564971751	2.247457627	1.606779661	1.46779661	1.353107345	1.195480226	1.189830508	1	0.7410013	1.9959941	2.1811645	1.5658122	0.7104487	0.65463245	0.7249847	0.70438707
c1235.09	SPCC1235.09		1	1.31840796	1.28159204	1.839800995	1.858706468	2.088557214	2.056716418	1.934328358	1.936318408	1	1.2649392	1.3685694	1.6272393	1.6702938	1.1406828	0.39095858	0.7762949	0.93890023
c1235.11	SPCC1235.11		1	0.471279373	0.763707572	0.736292428	0.399804178	0.272845953	0.327023499	0.255874674	0.504569191	1	0.54073435	1.0320299	0.8337123	0.38718042	0.41491976	0.89108825	1.300662	1.5642393
c1235.12c	SPCC1235.12c	mug146										1	1.5179878	1.0626032	0.8390889	0.8023478	1.4520365	20.336956	220.66486	141.53392
c1250.02	SPAC1250.02		1	1.621621622	3.648648649	1.378378378	3.027027027	2.27027027	3.189189189	2	3.027027027	1	1.5084168	1.2233361	1.242381	2.2270103	8.2436695	106.55925	51.3476	23.655321
c1250.04c	SPAC1250.04c		1	0.958363245	0.83632448	0.774587222	0.866116296	0.845656856	0.812993539	0.895908112	0.733668342	1	0.8563055	1.032255	0.7364912	0.6935218	0.66538244	0.7739289	0.54754573	0.4942998
c1259.02c	SPCC1259.02c		1	0.907079646	0.618639381	0.404867257	0.344026549	0.424778761	0.573838496	0.605088496	0.636061947	1	1.0203028	0.57210046	0.4858934	0.58509177	1.0971355	0.6718634	0.2883153	0.31676486
c1259.04	SPCC1259.04		1	1.230838593		1.07213706	0.997745717	1.048692516	0.968890893	1.091073039		1	1.2697507	1.104881	1.005051	0.89384437	0.88827074	0.64170235	0.9325168	1.3098612
c1259.05c	SPCC1259.05c	cox9	1	1.173770492	0.983606557	1.063387978	0.908196721	0.958469945	0.866120219	0.784699454	0.801092896	1	1.2596042	1.1054974	1.0711672	1.0709487	1.3290564	1.7974167	1.1830331	1.067133
c1259.06	SPCC1259.06	taf8	1	1.321160043	1.111170784	0.963480129	1.182062299	1.323308271	1.437164339	1.531686359	1.38453276	1	1.3742487	0.8685342	0.8424774	1.0008972	1.1048535	0.82222354	1.1577146	1.4953651
c1259.07	SPCC1259.07		1	1.102505695	0.415148064	0.782460137	0.793849658	0.943052392	1.017084282	1.060364465	1.111617312	1	1.0150322	0.78883994	0.90095085	1.1331124	1.6320486	1.1901053	1.4293277	1.5825105
c1259.08	SPCC1259.08											1	0.77406126	1.4399972	1.2762184	1.2123992	1.4988497	0.9408444	1.3922211	1.6797872
c1259.09c	SPCC1259.09c		1	0.514846502	0.784851535	1.068444892	0.565928535	0.388525415	0.336185204	0.329642677	0.357825868	1	0.62227386	1.0001642	1.1135496	0.7343607	0.6243762	0.64201564	0.82496756	0.6073541
c1259.10	SPCC1259.10	pgp1	1	1.188818565	1.121835443	1.171940928	1.016877637	0.990506329	0.978902954	1.024261603	1.060126582	1	1.2449615	1.3032262	1.1487359	0.8918681	0.9475931	1.4070114	1.3748295	1.155247
c1259.11c	SPCC1259.11c	gyp2	1	0.752226721	0.775708502	0.718218623	0.668825911	0.667206478	0.703238866	0.710121457	0.750607287	1	0.9173425	0.93541366	0.7409691	0.6855998	0.8877719	0.8968256	1.6595567	1.7218897
c1259.12c	SPCC1259.12c		1	1.917737789	1.696658098	1.542416452	1.946015424	2.447300771	2.755784062	3.079691517	2.861182519	1	1.5325515	1.1504321	1.0948243	1.8338939	3.0779727	5.2712884	2.4401746	1.8429321
c126.01c	SPCC126.01c		1	0.842452208	1.117336849	0.80619644	0.868160844	0.856954515	0.961437047	1.146341463	1.102834542	1	0.8943105	1.1901556	0.8252689	0.6733251	0.69444853	0.39599562	0.6699558	0.85631317
c126.04c	SPCC126.04c		1	1.455210238	0.995429616	1.239488117	1.096892139	1.056672761	1.111974406	1.02833638	1.020109689	1	1.427498	0.9113765	1.147727	1.1053876	0.97668797	0.6191519	0.8409454	1.0964566
c126.05c	SPCC126.05c	mrpl17	1	0.948963317	0.742822967	0.673046252	0.771929825	0.623604466	0.739633174	0.649920255	0.622009569	1	0.86708933	0.74227536	0.7333382	0.78159547	0.71388954	0.60007846	0.85171664	0.9675428
c126.06	SPCC126.06	twf1	1	0.862325581	0.918139535	1.346976744	1.395813953	1.486511628	1.564186047	1.738604651	1.875348837	1	0.8709174	0.91309285	1.0502834	1.0750716	0.92480296	0.7329009	0.7456136	0.7485046
c126.07c	SPCC126.07c		1	1.726287263	2.196476965	2.880758808	3.533875339	3.777777778	4.635501355	4.346883469	4.306233062	1	1.534405	1.532919	2.2847114	2.8695467	3.7730968	4.421035	2.07785	2.2012892
c126.08c	SPCC126.08c		1	0.904011461	1.186962751	1.356733524	1.482808023	1.446991404	1.661891117	1.616045845	1.787965616	1	0.86623764	0.9534587	1.2772729	1.6993748	1.9942145	3.5161345	1.1896082	1.0375983
c126.09	SPCC126.09		1	1.607052897	1.369017632	1.584382872	1.750629723	1.66372796	1.607052897	1.584382872	1.450881612	1	1.7141583	1.5044824	1.5847653	1.4118447	1.1713012	0.5755394	1.926203	2.0420623
c126.11c	SPCC126.11c		1	0.632396892	0.649133293	0.800956366	0.61147639	0.533771668	0.505080693	0.521817095	0.479976091	1	0.6095896	0.6944314	0.7261577	0.5907868	0.655668	1.0705419	0.519479	0.55944526
c126.12	SPCC126.12		1	0.607675906	0.946695096	0.952025586	1.020255864	1.053304904	1.079424307	1.116204691	1.130063966	1	0.6194389	1.028126	1.1929619	1.5319698	1.9344581	2.040804	0.7638169	0.78076756
c126.13c	SPCC126.13c		1	1.057004831		1.026086957	0.86763285	0.957487923	1.014009662	0.991304348		1	1.0837829	1.3557358	1.0897747	0.87440884	0.8475239	0.7022331	1.1936936	1.6613194
c1271.01c	SPBC1271.01c	pof13	1	2.272206304	1.636103152	2.223495702	2.492836676	2.70773639	2.820916905	2.796561605	3.286532951	1	1.6533719	1.3817012	1.6142449	2.0283043	2.3747199	3.6277642	3.3158336	2.775088
c1271.03c	SPBC1271.03c		1	1.017991004	1.028485757	1.500749625	1.363568216	1.220389805	1.081709145	1.157421289	1.167916042	1	1.0551962	1.0974236	1.5061955	1.4420104	1.3179814	3.4149604	2.0165126	1.2831055
c1271.04c	SPBC1271.04c		1	0.38202995	0.495174709	0.359400998	0.336938436	0.336772047	0.370382696	0.379034942	0.429284526	1	0.42222935	0.5896125	0.36780578	0.29696524	0.28691223	0.18850195	0.3388565	0.3500279
c1271.05c	SPBC1271.05c		1	3.213709677	1.574596774	1.29233871	1.625	1.627016129	1.748991935	1.679435484	1.919354839	1	2.3265247	0.7775793	0.83145136	1.0263009	1.2739545	1.9810435	2.1701367	1.7415192
c1271.06c	SPBC1271.06c		1	1.646551724	5.306034483	1.422413793	2.099137931	1.413793103	2.387931034	1.5	2.577586207	1	1.9082665	1.70908	1.4631841	1.8575007	4.4989276	37.66158	28.560068	18.684305
c1271.07c	SPBC1271.07c		1	0.38894254	0.424432641	0.738290681	0.312892323	0.231530662	0.257605022	0.259295027	0.308063737	1	0.36165202	0.5273655	0.58482033	0.21736762	0.1581033	0.101982534	0.14764817	0.19416225
c1271.08c	SPBC1271.08c		1	0.326363636	0.417045455	0.431363636	0.442954545	0.257272727	0.351363636	0.272272727	0.402272727	1	0.22241786	0.2771807	0.35098028	0.1575243	0.11036772	0.09101665	0.21577995	0.3555984
c1271.09	SPBC1271.09		1	21.54716981	3.490566038	1.327044025	1.433962264	1.528301887	1.84591195	1.610062893	1.72327044	1	28.948761	3.00152	0.92181855	0.6313623	0.7009565	0.8349577	4.7812138	4.641469
c1271.10c	SPBC1271.10c		1	1.265306122	0.664237123	0.365889213	0.333576288	0.363945578	0.403790087	0.403304179	0.365403304	1	1.402857	0.7565989	0.47810042	0.35928714	0.4017322	0.31597182	1.1016731	0.80926377
c1271.11	SPBC1271.11		1	1.521148036	1.258308157	1.246223565	1.413141994	1.554380665	1.681268882	1.79305136	1.703927492	1	1.4371961	1.1310483	1.1912411	1.4054942	1.7754512	2.6135025	2.4065886	1.991056
c1271.13	SPBC1271.13	mrpl8	1	0.939849624	0.993421053	0.935150376	0.973214286	0.859962406	0.785714286	0.780075188		1	1.0702391	0.85359305	0.99029016	0.97092783	1.0165058	1.0095465	1.229145	1.2668122
c1271.14	SPBC1271.14		1	0.968978102	1.270529197	1.09580292	1.405109489	1.48540146	1.447992701	1.671532847	1.055656934	1	1.7040771	1.8530904	2.1813462	2.5930192	2.3145137	2.1995842	0.93762827	0.7992616
c1271.15c	SPBC1271.15c		1	0.651592357	0.937898089	1.156687898	0.977388535	1.038216561	0.974522293	0.866878981	0.948407643	1	0.7370077	1.072104	1.1320294	0.826121	0.5210926	0.36795086	0.67469275	0.85173005
c1281.03c	SPCC1281.03c		1	0.791551247	0.593144044	0.648199446	0.560595568	0.515927978	0.512465374	0.531855956	0.570637119	1	0.86497337	0.6548726	0.6736126	0.6191635	0.7505081	1.164848	0.6648918	0.778159
c1281.04.a	SPCC1281.04		1	3.525252525	3.742424242	1.747474747	2.964646465	2.97979798	2.606060606	9.323232323	2.606060606	1	0.82622755	0.4600364	0.43141103	0.4152965	0.37618563	1.3288816	3.0274487	3.3626757
c1281.05	SPCC1281.05		1	1.135261923	1.168491009	1.250977326	1.322126661	1.101641908	1.329163409	1.027365129	1.258014073	1	1.1036767	1.0323693	1.1909109	1.0449916	0.82166046	0.4904444	0.6724953	0.85019803
c1281.06c	SPCC1281.06c		1	1.501003613	0.409273384	0.477318346	0.497390606	0.453633079	0.436973103	0.368526696	0.405459655	1	1.6298425	0.4804236	0.485744	0.3581331	0.23786688	0.14949901	0.21318673	0.22928078
c1281.07c	SPCC1281.07c		1	1.429090909	1.109090909	1.074545455	1.197272727	1.338181818	1.436363636	1.543636364	1.36	1	0.9451579	0.72991526	0.6968553	0.61092955	0.5640975	0.6702452	3.4548194	2.7064376
c1289.01c	SPBC1289.01c	cfh3;chr4	1	1.078796562	1.264326648	1.703438395	2.210601719	2.664756447	2.926934097	2.716332378	2.61747851	1	1.2314358	1.4600472	1.8211305	2.7776103	2.727955	1.3833971	0.7543507	1.1632333
c1289.05c	SPBC1289.05c	vma10	1	0.979791395	0.786179922	1.103650587	0.884289439	0.821382008	0.767601043	0.758800522	0.764015645	1	0.9409409	0.8683491	0.9569673	0.7850557	0.5623048	0.32036483	0.43586797	0.5470191
c1289.06c	SPBC1289.06c		1	0.777234637	0.716829609	0.663407821	0.552374302	0.451815642	0.482192737	0.525139665	0.523743017	1	0.6766687	0.6656604	0.602988	0.5714128	0.5750534	0.48783222	0.579589	0.5805499
c1289.08	SPBC1289.08		1	1.081218274		0.839255499	0.521573604	0.979695431	1.091370558	1		1	0.9676683	0.7997423	0.7417694	0.80661964	0.9664671	0.7666278	0.86810976	0.79306144
c1289.09	SPBC1289.09	tim21	1	0.951024043	0.872662511	0.837043633	0.894479074	0.851291184	0.932324132	0.892252894	1.066785396	1	0.92311144	0.79593843	0.78268355	0.8150606	0.74521184	0.51413876	1.7217468	1.5644528
c1289.10c	SPBC1289.10c		1	1.019349164	0.48240985	0.89533861	0.795954266	0.848724714	0.726033421	0.639401935		1	1.1106832	0.84396356	0.7745429	0.6955722	0.58691853	0.42789507	0.8376384	1.0129926
c1289.12	SPBC1289.12		1	0.852678571	1.727678571	1.322544643	1.362165179	1.375	1.450892857	1.265625	1.422991071	1	0.91133314	1.1113616	1.267348	1.2713362	1.3362974	1.0899895	1.4435643	1.4984992
c1289.13c	SPBC1289.13c		1	0.984753363	1.048430493	1.323766816	0.95426009	0.975784753	0.883408072	0.842152466	0.911210762	1	1.1881524	1.5189556	1.2879632	0.77793974	0.42573118	0.18738502	1.5439419	1.4761002
c1296.01c	SPAC1296.01c		1	1.373765867	1.420662906	1.356840621	1.019393512	0.738363893	0.642101551	0.620592384	0.569111425	1	1.2228706	1.3096163	1.2022955	0.7886947	0.41150853	0.30696014	0.5147565	0.51220894
c1296.04	SPAC1296.04		1	2.393305439	1.468619247	1.610878661	1.815899582	2.276150628	2.179916318	2.343096234	2.209205021	1	1.4136164	1.183837	1.7129633	2.4724588	4.712753	16.42108	5.7780266	3.5713284
c1296.05c	SPAC1296.05c		1	1.325619835	0.916528926	0.941322314	0.80661157	0.775206612	0.793801653	0.781818182	0.969421488	1	1.0259597	0.95509845	0.8904022	0.7362141	0.82459164	0.9992353	0.61472	0.71434593
c1296.06	SPAC1296.06		1	1.574303406	0.856811146	0.924922601	0.929179567	0.982972136	0.972136223	0.92879257	0.945820433	1	1.3179216	0.717676	0.84646755	0.8677654	0.7334763	0.43859342	0.96343964	0.64408803
c12b10.01c	SPAC12B10.01c		1	1.927835052	1.155927835	1.458762887	1.837628866	1.976804124	2.173969072	1.961340206	1.974226804	1	1.4939824	0.85265195	1.2621809	1.8996246	2.6122184	7.533991	2.1016474	1.5007888
c12b10.02c	SPAC12B10.02c		1	0.932453416	0.891692547	0.843167702	0.73757764	0.707298137	0.661102484	0.659161491	0.694099379	1	0.89001834	0.88858193	0.7209688	0.596486	0.5986794	0.7000913	1.3397338	0.96389574
c12b10.03	SPAC12B10.03		1	1.284753363	1.103699552	1.25	1.294843049	1.44955157	1.645179372	1.639013453	1.766816143	1	1.291326	0.98737246	1.0340495	1.0850276	1.1066355	1.4844676	1.3744545	1.2578026
c12b10.04	SPAC12B10.04		1	0.838420108	0.362058648	0.445840814	0.50299222	0.453022142	0.542489527	0.409335727	0.481747457	1	0.9246418	0.7760001	0.5715476	0.5412159	0.6101098	0.70755875	1.0585489	0.9115152
c12b10.05	SPAC12B10.05		1	1.532212885	0.857609711	0.874883287	0.879551821	0.939309057	1.085434174	1.119514472	0.994397759	1	1.5515174	0.88286793	0.87390065	0.88747644	0.9606888	1.1291456	1.0429198	0.90574193
c12b10.06c	SPAC12B10.06c		1	0.959032908	0.689388852	0.57824043	0.555742109	0.58629953	0.577568838	0.554734721	0.515110813	1	0.81339043	0.67919046	0.6165255	0.61710674	0.6161615	0.65865296	0.7453298	0.67293936
c12b10.07	SPAC12B10.07	acp1	1	0.991065731	0.734205488	0.723675814	0.540842374	0.500319081	0.238672623	0.412252712	0.50606254	1	1.0383313	0.66576236	0.6090041	0.45397735	0.26184022	0.19106928	1.030318	1.2262801
c12b10.08c	SPAC12B10.08c		1	1.966244726	0.585091421	1.063291139	1.029535865	1.132208158	0.689170183	1.329113924	1.326300985	1	1.4734234	0.8802524	0.8487526	1.0680591	1.3323156	1.8970715	2.4036927	2.1473873
c12b10.09	SPAC12B10.09		1	0.725546059	0.465811966	0.464862298	0.525641026	0.455365622	0.402421652	0.509021842	0.389838557	1	0.7395003	0.53688204	0.4752047	0.41833624	0.3531662	0.23672625	0.44302064	0.5103667
c12b10.10	SPAC12B10.10		1	1.264659271	0.80110935	0.903328051	1.324088748	1.521394612	1.792393027	1.844690967	1.562599049	1	1.2572345	1.0418906	1.0440744	1.7404578	2.5471432	3.1517289	3.4215689	2.1038783
c12b10.13	SPAC12B10.13		1	2.831606218	1.297927461	2.098445596	2.534974093	3.103626943	3.376943005	3.82642487	3.849740933	1	2.4269092	1.0975564	1.584537	2.3440037	3.004072	5.061373	2.9872808	2.3686836
c12b10.14c	SPAC12B10.14c	ppk2	1	1.531230674	0.551948052	0.512059369	0.534941249	0.524427953	0.598639456	0.578849722	0.558441558	1	1.6018229	0.56627893	0.47114223	0.53077036	0.60113084	0.52944493	0.6254752	0.58609957
c12b10.15c	SPAC12B10.15c		1	1.188464118		0.774647887	0.374245473	0.832997988	0.387659289	0.788061704	0.78537894	1	1.0679908	0.9008638	0.6191511	0.6863737	0.6471442	0.47097602	0.6675501	0.79552186
c12b10.16c	SPAC12B10.16c		1	1.847826087	1.668478261	2.52173913	3.214673913	3.77173913	4.105978261	4.190217391	4.923913043	1	1.4709795	1.0989634	2.1567457	3.615237	4.7260284	11.710802	12.72093	6.9602547
c12c2.03c	SPBC12C2.03c		1	0.82615156	0.849182764	0.91679049	1.168647845	1.429420505	1.306092125	1.524517088	1.520059435	1	0.9664253	1.0845027	0.8362353	1.0180743	1.3734766	1.1547376	3.5841913	3.3746936
c12c2.04	SPBC12C2.04		1	1.746170678	0.66083151	0.623632385	0.857768053	0.888402626	0.950765864	1.09190372	0.934354486	1	1.6369687	0.5589909	0.7971802	1.4211346	2.7898767	6.698709	1.527301	1.555669
c12c2.05c	SPBC12C2.05c		1		1.369944212	1.647140865	1.355997211	1.59832636	1.744072524	2.049511855	2.00488145	1	0.8024348	1.7174013	1.1685215	1.2091764	0.7886771	0.7171809	0.89257735	1.0891359
c12c2.06	SPBC12C2.06		1	0.611374408	0.869964455	0.797985782	0.727488152	0.645734597	0.669135071	0.674170616	0.683056872	1	0.71019435	0.8999459	0.7533886	0.6857611	0.5978805	0.55475396	0.6641217	0.5750529
c12c2.07c	SPBC12C2.07c	SPC12C2.07c	1	0.196776522	0.576377195	0.273033438	0.222756796	0.206158287	0.198821265	0.197257638	0.218186192	1	0.20588419	0.59456795	0.31950057	0.24756466	0.25572	0.1710329	0.21985935	0.24299406
c12c2.08	SPBC12C2.08	dnm1	1	1.251937984	1.025193798	1.678294574	2.48126615	2.88630491	3.26873385	3.332041344	3.120155039	1	1.0322943	1.0464365	1.416815	2.0678818	2.0053034	1.1042216	0.6852141	0.8822063
c12c2.09c	SPBC12C2.09c		1	1.161797753		0.530337079	0.509831461	0.491011236	0.560674157	0.575842697		1	1.0243708	0.56714123	0.5659643	0.52768606	0.56734014	0.42847666	0.54516375	0.8275218
c12c2.11	SPBC12C2.11		1	1.140661939	0.797281324	0.799054374	0.893026005	0.823877069	0.860520095	0.758865248	0.716312057	1	0.90515524	0.61967206	0.7335143	0.8458021	1.1623796	3.2650995	1.7349551	1.0900104
c12c2.12c	SPBC12C2.12c	glo1	1	4.905228758	1.019607843	0.72875817	0.529411765	0.492374728	0.458605664	0.455337691	0.461873638	1	3.8679109	0.71564454	0.5344125	0.46880612	0.59662914	0.7757242	1.5063714	1.1205987
c12c2.14c	SPBC12C2.14c
c12d12.05c	SPBC12D12.05c		1	1.031511254	0.876848875	0.900321543	0.967202572	1.063665595	1.100643087	1.028938907	1.037942122	1	1.0602669	0.94118	0.8718665	0.90122205	0.8041001	0.46970826	0.383789	0.54890954
c12d12.06	SPBC12D12.06	srb11	1	1.350678733	0.956636501	0.849170437	1.102187029	0.863499246	1.002262443	1.064856712	1.195324284	1	1.3955358	0.90939116	0.91008526	0.79476756	0.7635948	0.5114288	1.033895	1.043735
c12d12.07c	SPBC12D12.07c	trx2	1	0.558823529	0.642857143	0.461584634	0.539615846	0.545618247	0.632953181	0.68727491	0.641056423	1	0.48475286	0.51007015	0.43669912	0.4901503	0.6026423	0.49673635	0.2572504	0.2514328
c12d12.09	SPAC12D12.09		1	1.852384557	0.839137017	0.728236185	0.677138531	0.74337623	1.004920515	0.836487509	0.722180167	1	1.9038913	1.016951	0.82520366	0.7142388	0.71772015	0.59677106	0.61520165	0.6213089
c12g12.02	SPAC12G12.02		1	0.679217604	0.626161369	0.526650367	0.475794621	0.458190709	0.499266504	0.457701711	0.450855746	1	0.7285554	1.0001372	0.7285461	0.5613371	0.4204771	0.35521945	0.5768873	0.6285978
c12g12.03	SPAC12G12.03		1	1.393524284	0.52739726	0.555417186	0.546388543	0.432752179	0.454545455	0.435242839	0.377334994	1	1.1209972	0.43019885	0.54944795	0.42373213	0.44497797	0.7451222	0.9543755	0.71220094
c12g12.05c	SPAC12G12.05c	taf9	1	1.181818182	1.073426573		1.807692308		1.784965035	1.332167832	1.426573427	1	1.0296403	1.1252878	0.86187196	0.98513395	2.5773344	17.222023	4.5722327	4.5402427
c12g12.06c	SPAC12G12.06c		1	0.536585366	0.463414634	0.425531915	0.371043072	0.348209652	0.326673586	0.319148936	0.3513233	1	0.589458	0.5304879	0.49751586	0.32019693	0.24797764	0.8585887	1.0955199	1.2960023
c12g12.07c	SPAC12G12.07c		1	0.509876543	1.103703704	1.338271605	1.397530864	1.262962963	1.346296296	1.388888889	1.497530864	1	0.54111356	1.0818803	1.1659601	1.3255717	1.2179621	1.8639969	2.027484	1.955511
c12g12.08	SPAC12G12.08	mrpl6	1	0.726587729	0.530139935	1.397201292	1.440796555	1.603875135	1.557050592	1.649085038	1.657696448	1	0.7656061	1.1758862	1.2410135	1.3162602	1.2580708	1.2410511	1.3091152	1.0244383
c12g12.09	SPAC12G12.09		1	1.107266436	0.686851211	0.532871972	0.731257209	0.664359862	0.865051903	0.823529412	0.910034602	1	0.9329656	0.5610438	0.67605937	0.78465956	0.9402863	2.79487	2.4733005	2.3069458
c12g12.10	SPAC12G12.10		1	1.191666667	0.615277778	0.576851852	0.568981481	0.503703704	0.572222222	0.537037037	0.534259259	1	1.2184358	0.6732349	0.6289571	0.66322863	0.8329504	1.5346758	1.7677451	1.5367523
c12g12.11c	SPAC12G12.11c		1	1.896070976	1.21356147	1.70468948	1.877059569	1.97338403	2.083016477	2.311787072	2.413181242	1	1.6818987	1.0621299	1.2727969	1.5540527	1.7815051	1.4228251	0.8415333	0.785736
c12g12.12	SPAC12G12.12		1	2.098743268	1.227109515	1.983842011	2.443447038	2.405745063	1.530520646	2.292639138	2.779174147	1	1.9203925	1.0176681	1.6441393	1.9693598	1.7944247	1.1779816	1.9715575	2.1314275
c12g12.14c	SPAC12G12.14c	pfs2	1	0.985552116	1.466460268	1.880288958	2.041795666	2.069143447	2.21001032	2.005159959	2.571723426	1	1.0124313	1.6401324	1.919408	2.0001926	1.2095155	0.4242247	0.63895845	0.9760926
c12g12.15	SPAC12G12.15	sif3	1	1.105446118	0.565469293	1.453070684	1.417728853	1.501738123	1.397450753	1.383545771	1.380069525	1	1.2053444	1.1513462	1.3646464	1.5042465	1.5364898	1.4448409	1.0694233	0.99512917
c12g12.16c	SPAC12G12.16c		1	0.803448276		1.403448276	1.588505747	2.088505747	1.805172414	1.927586207		1	0.78996116	1.1454778	1.3604155	1.4114091	0.86934066	0.47356805	1.5314494	2.173094
c1306.01c	SPBC1306.01c		1	0.483870968	0.807969639	0.722580645	0.560531309	0.383681214	0.340796964	0.290322581	0.304364326	1	0.6030765	0.97771215	0.94086343	0.60103667	0.24957362	0.16043417	0.36805648	0.5226105
c132.01c	SPCC132.01c		1	0.616915423	0.885572139	0.962686567	0.958955224	0.823383085	0.777363184	0.848258706	0.810945274	1	0.60313535	0.85160553	1.1444757	1.4644802	1.4574295	2.1518793	1.2355773	0.96520424
c132.02	SPCC132.02	HST2;hst2	1	0.799711816	2.443804035	2.523054755	2.489913545	2.561959654	2.331412104	2.213256484	2.11815562	1	0.85212505	2.634608	2.7546937	3.134028	2.1694238	0.980736	0.6977479	0.89454734
c132.03	SPCC132.03		1	2.410138249	1.002304147	0.700460829	0.652995392	0.741935484	0.786175115	0.884792627	0.905069124	1	1.9515334	0.93846387	0.61499625	0.5317575	0.54497904	0.34988996	0.8674548	0.8791133
c132.04c	SPCC132.04c		1	0.425287356	0.319863506	0.301364943	0.282147989	0.256824713	0.359554598	0.477011494		1	0.33189705	0.22280419	0.24103703	0.18891078	0.15122686	0.112472214	0.09126509	0.12667951
c1322.02	SPCC1322.02		1	1.195097038	1.365168539	1.119509704	1.30081716	1.370786517	1.355975485	1.31052094	1.587334014	1	1.238397	1.0779614	1.0784533	1.2329789	1.3551351	1.5785745	0.9848207	1.0451734
c1322.03	SPCC1322.03		1	1.913443831	1.929097606	1.666666667	1.820441989	1.629834254	1.873848987	1.29281768	1.58747698	1	1.7116714	1.42365	1.5550873	1.337761	0.84207666	0.9993327	3.2240326	3.7992868
c1322.04	SPCC1322.04		1	0.860465116	1.528239203	1.747508306	2.151162791	2.568106312	2.750830565	2.897009967	3.053156146	1	0.9078778	1.172527	1.8062223	2.1796508	3.4764104	10.752557	5.5971503	4.588093
c1322.05c	SPCC1322.05c		1	1.481228669	1.044368601	1.303754266	1.270193402	1.197952218	1.195676906	1.084186576	1.081911263	1	1.2881274	0.7629538	0.9618701	1.0186589	1.0984477	1.021033	1.3618311	1.3224963
c1322.06	SPCC1322.06	kap113	1	0.952866242	0.881528662	0.861146497	1.033121019	0.965605096	1.044585987	0.918471338	0.789808917	1	1.0048866	0.82148385	0.87242645	1.091104	1.5183266	3.2552316	2.0987191	1.7150104
c1322.07c	SPCC1322.07c		1	1.550387597	0.821705426	1.093023256	1.186046512	1.534883721	0.697674419	1.76744186	1.868217054	1	1.4121407	1.5938052	0.94982946	0.7826839	1.1311185	20.311207	17.763796	12.543816
c1322.08	SPCC1322.08	srk1;mkp1	1	2.548133595	0.84086444	1.640471513	2.497053045	2.709233792	2.490176817	2.394891945	1.813359528	1	2.3514788	0.8554072	1.6402515	2.3575063	1.9245452	0.949321	2.1675694	2.6298378
c1322.09	SPCC1322.09		1	1.105952381	0.847619048	1.119047619	1.383928571	1.566666667	1.605357143	1.592857143	1.572619048	1	1.0267239	0.60353404	0.7018448	0.92528445	1.0699685	1.1127299	2.1809032	1.5026693
c1322.10	SPCC1322.10		1	1.293622142	0.466305656	0.499398315	0.79723225	0.933814681	0.923586041	0.965102286	1.122743682	1	1.3046031	0.48777464	0.47002223	0.5019341	0.29933518	0.35195297	1.7854881	2.5394635
c1322.14c	SPCC1322.14c		1	1.652875175	0.430575035	0.301542777	0.164446003	0.347124825	0.393758766	0.359046283	0.453015428	1	1.807228	0.47699893	0.34918818	0.29513738	0.3229188	0.48009968	1.2197942	1.1671864
c1322.16	SPCC1322.16		1	1.406735751	0.899827288	0.894645941	0.841537133	0.85492228	0.825561313	0.852331606	0.859240069	1	1.3748312	0.9055098	0.7480838	0.6843834	0.6538472	0.61146253	1.082916	1.0256107
c1327.01c	SPAC1327.01c		1	1.171891892	0.92	0.868108108	0.913513514	0.890810811	1.029189189	0.956756757	0.925405405	1	1.2804476	1.1297754	1.1035051	1.0994427	1.1796442	1.8042681	1.0389409	1.3914783
c1346.03	SPBP19A11.07c		1	1.491358025	1.186419753	1.513580247	1.809876543	2.241975309	2.211111111	2.42962963	2.224691358	1	1.335686	0.916667	1.2344695	1.8290834	2.5412335	4.802857	2.43341	1.7773817
c1347.01c	SPBC1347.01c	rev1	1	2.794871795	4.08974359	3.503496503	1.77972028	1.314685315	1.248251748	1.088578089	1.571095571	1	2.1972184	2.6749022	2.2811713	1.3678082	1.232517	5.1537237	2.9564602	3.304212
c1347.04	SPBC1347.04	tim54	1	0.770491803	0.764918033	0.581639344	0.586885246	0.515409836	0.53442623	0.544262295	0.588852459	1	0.76032466	0.7406121	0.6379851	0.5448905	0.5827833	0.6887236	0.6385123	0.64606965
c1347.05c	SPBC1347.05c	spj1	1	0.644427002	0.935635793	1.057299843	1.076923077	1.155416013	1.260989011	1.504709576	1.521978022	1	0.6576966	1.1164916	0.96590346	1.0037541	1.1729985	0.52988744	0.59328896	0.58593833
c1347.07	SPBC1347.07	rex2	1	0.966843501	0.534482759	0.610079576	0.863395225	1.180371353	1.25397878	1.392572944	1.24933687	1	0.84536654	0.46557513	0.5949109	0.6709161	0.813144	1.5035105	3.5929346	2.6353872
c1347.08c	SPBC1347.08c		1	0.845744681	0.442629179	0.82218845	0.690349544	0.765957447	0.354863222	0.790273556	0.689209726	1	0.8656999	0.8683948	0.81166154	0.8006842	0.856313	0.8923594	0.84160715	0.6848116
c1347.09	SPBC1347.09		1	0.914868106	0.508393285	0.414868106	0.595323741	0.785371703	0.848321343	0.973621103	0.930455635	1	0.8385668	0.4946383	0.44531348	0.718648	1.0971911	1.4455	2.1199336	1.8736603
c1347.11	SPBC1347.11		1	3.148538012	4.759064327	1.877192982	3.094736842	2.635087719	2.453216374	6.671345029	2.934502924	1	3.1661003	3.907137	2.6312716	2.1063924	0.7485623	0.62597626	0.25738034	0.3216275
c1347.12	SPBC1347.12
c1347.13c	SPBC1347.13c		1	0.698441797	1.180109991	1.13015582	1.124197984	1.109074244	1.021539872	1.170485793	1.134738772	1	0.7059295	1.1381961	1.1553688	1.1446588	1.0275172	1.1795602	0.5666733	0.66095173
c1348.01	SPBC1348.01		1	1.846153846	1.403846154	0.961538462	1.480769231	1.576923077	1.384615385	1.384615385	1.807692308	1	1.4310066	0.6817879	0.9717571	1.6354014	6.272012	127.49441	106.617035	70.98258
c1348.02	SPBC1348.02		1	1.824324324				0.858108108		0.993243243		1	1.379	0.64695	0.43338	0.26765108	0.23617601	0.7243454	2.5736723	4.9776664
c1348.03	SPBC1348.03
c1348.04	SPBC1348.04
c1348.05	SPBC1348.05											1	1.1467438	0.9840443	0.66427237	0.6684462	0.7382029	1.1784495	1.7681442	3.7001123
c1348.06c	SPBC1348.06c											1
c1348.07	SPBC1348.07		1	2	0.815789474	0.947368421	1.605263158	1.315789474	1.447368421	1.473684211	1.421052632	1	1.5666789	0.7732077	1.0636331	1.6958249	7.3038826	179.67654	137.30281	86.81538
c1348.08c	SPBC1348.08c											1	0.35507	0.5804603	0.5256238	0.40469503	0.34874004		1.72592	1.5699573
c1348.09	SPBC1348.09
c1348.10c	SPBC1348.10c		1	1.40066778	1.409015025	1.520868114	1.778797997	1.597662771	1.978297162	1.621035058	1.632721202	1	1.0684862	1.3021216	1.651133	1.5431386	0.9725447	1.5508221	1.3130709	1.2994801
c1348.11	SPBC1348.11
c1348.12	SPBC1348.12		1	1.261472785	0.970651014	0.635005336	0.956776948	0.898612593	1.059765208	1.06189968	0.919957311	1	1.5534897	0.8769483	0.8114211	0.7117716	0.8181869	1.4145106	1.8913542	1.9342289
c1348.13	SPBC1348.13		1	1.556722689	0.728991597	0.803571429	1.18960084	1.109243697	0.899684874	0.852941176	1.076680672	1	1.0222386	0.434239	0.7111269	0.67042565	0.5763277	0.8417839	0.9259692	1.5719467
c1348.14c	SPBC1348.14c	ght7
c139.01c	SPAC139.01c		1	0.5155902	0.917037862	0.847438753	1.071826281	1.174832962	1.31013363	1.429844098	1.167037862	1	0.5652894	0.9314549	0.9166456	1.1157869	1.3243817	3.0508397	1.2084413	0.9352193
c139.02c	SPAC139.02c	oac1	1	0.367682301	0.80006847	0.69428278	0.34149264	0.203355015	0.165696679	0.170489558	0.156795618	1	0.4032518	1.1439105	0.7968524	0.34340274	0.14695792	0.25962007	0.44372806	0.5419697
c139.03	SPAC139.03		1	1.183898974	0.947513812	0.766377269	0.760852407	0.631412786	0.613259669	0.656669298	0.661404893	1	1.2168899	1.0315434	0.78785455	0.76004225	0.8399006	0.87949646	0.7078381	0.8198294
c139.04c	SPAC139.04c	fap2	1	1.659411012	1.081946223	1.028169014	1.049295775	0.95134443	0.922535211	0.974391805	0.982074264	1	1.609207	0.9245791	0.8349516	0.87719834	0.9811865	2.09662	1.7756703	1.3484865
c139.05	SPAC139.05		1	2.182352941	3.941176471	1.152941176	2.861764706	3.864705882	5.776470588	7.388235294	6.558823529	1	1.7814591	1.2998897	0.9977485	1.163974	1.8950384	1.1257695	1.5048702	2.1671324
c1393.02c	SPCC1393.02c		1	1.756929638	1.791044776	1.985074627	2.128997868	2.215351812	2.136460554	1.869936034	2.498933902	1	1.4903848	1.7579259	2.0091572	2.0271738	1.9067996	2.0440986	3.5138907	2.7727323
c1393.04	SPCC1393.04	sma6;fta4	1	1.264033264	1.081600832	0.990644491	1.554054054	1.840956341	2.058212058	2.196465696	1.819126819	1	1.1443093	0.9177977	0.8820055	1.1220794	1.3936446	0.92845625	0.98390436	1.1684002
c1393.05	SPCC1393.05		1	1.416563659	1.33868974	1.264524104	1.90605686	1.983930779	2.12855377	2.275648949	1.786155748	1	1.5330666	1.3156124	1.4711295	1.6987965	1.4507009	1.0299882	1.009118	1.4499367
c1393.06c	SPCC1393.06c											1	1.1712234	1.3857987	0.8913613	0.7962472	0.928459	0.953361	0.99045783	1.1250913
c1393.07c	SPCC1393.07c		1	8.785714286	5.5	23.16666667	36.89285714	44.88095238	49.77380952	54.14285714	56.11904762	1	13.12318	7.9875565	30.19681	42.813545	49.68289	45.138103	7.9975324	7.2999115
c1393.08	SPCC1393.08
c1393.09c	SPCC1393.09c		1	0.638980263	1.219983553	1.310855263	1.285773026	1.185855263	1.185444079	1.289473684	1.340460526	1	0.69443625	1.5409948	1.3343703	1.1436659	0.8391081	0.43310097	0.89541465	0.81560963
c1393.11	SPCC1393.11		1	0.765901981	0.840719499	0.718978102	0.763555787	0.528675704	0.673879041	0.533889468	0.507820647	1	0.7484171	0.7569263	0.74648744	0.57709306	0.35514894	0.2791684	0.97252536	0.9316878
c1393.12	SPCC1393.12		1	2.802816901	1.164319249	1.549295775	3.805164319	6.96713615	7.572769953	8.201877934	7.070422535	1	2.9762397	1.6121649	1.786125	2.8154	3.098918	1.8908527	4.963699	5.634311
c1393.13	SPCC1393.13		1	0.568548387	1.293145161	0.947580645	0.894758065	0.823387097	0.843951613	0.809677419	0.890322581	1	0.5579485	1.1089318	1.0153681	1.0405544	1.0436609	0.81957525	0.4260486	0.49528542
c1399.01c	SPAC1399.01c		1	5.148684211	1.170394737	1.592105263	1.672368421	1.802631579	1.414473684	1.431578947	1.209210526	1	4.483433	1.0247785	1.2365326	1.1710482	1.1855605	1.1208758	1.2509319	1.3494302
c1399.02	SPAC1399.02		1	7.848697395	0.461422846	0.280561122	0.340681363	0.320641283	0.345691383	0.322645291	0.357715431	1	7.9507046	0.5236278	0.3670798	0.33566442	0.4045154	1.4434958	1.859783	1.1880256
c1399.04c	SPAC1399.04c		1	2.097979798	1.328282828	1.829292929	1.14040404	1.031313131	1.136363636	0.919191919	1.01010101	1	1.9785167	1.5558528	1.543057	0.9850375	0.56837374	0.57020396	1.3818151	1.6137344
c1399.05c	SPAC1399.05c		1	1.722966014	1.215756952	1.70030896	1.01338826	1.154479918	1.044284243	0.907312049	0.865087539	1	1.8393512	1.554726	1.6602324	1.0173434	0.65222645	0.7600542	1.5945427	1.9202667
c13a11.01c	SPAC13A11.01c	rga8	1	1.137697517	1.418735892	1.680586907	1.863431151	1.772009029	1.775395034	1.916478555	1.677200903	1	0.95089936	1.3453217	1.3391974	1.4940158	1.2841252	1.209689	0.8781212	0.95884264
c13a11.03	SPAC13A11.03	mug32;mcp7	1	1.061688312	1.649350649	4.13961039	4.448051948	4.305194805	4.339285714	4.772727273	5.172077922	1	1.5918839	4.2202053	7.048852	7.7938776	8.038	8.186263	2.6894283	3.2329557
c13a11.04c	SPAC13A11.04c	ubp28;ubp8	1	1.577749684	1.524652339	1.501896334	1.451959545	1.532237674	1.649178255	1.892541087	1.664981037	1	1.383693	1.2261611	1.250659	1.2570481	1.4663733	1.1800674	1.2577266	1.1202108
c13a11.05	SPAC13A11.05		1	0.628346457	0.813385827	1.037795276	0.957874016	0.865354331	0.856692913	0.766141732	0.720472441	1	0.6997212	0.7664017	0.89354056	0.9753711	0.9890297	1.64472	0.9173715	0.5711317
c13a2.01c	SPBC13A2.01c		1	0.681336593	1.099022005	1.07008965	0.948655257	0.950285249	0.874898126	0.869600652	0.803585982	1	0.7645763	1.0871546	1.1229322	1.1679814	1.1727345	1.1077052	0.38519976	0.5373268
c13a2.02	SPBC13A2.02		1	0.82852292	1.320882852	1.218166384	1.117996604	0.92614601	0.828947368	0.833616299	0.741086587	1	0.86535966	1.3979234	1.2028311	0.9936948	0.788077	0.46255347	0.79637104	0.89365274
c13a2.03	SPBC13A2.03		1	0.345072698	0.557350565	0.551534733	0.343134087	0.262358643	0.272051696	0.243941842	0.246526656	1	0.42400151	0.893641	0.6481755	0.31461412	0.12903664	0.06930413	0.20491906	0.36010334
c13b11.02c	SPCC13B11.02c
c13b11.03c	SPCC13B11.03c											1	1.3615208	0.82875	1.0512924	1.3490934	1.3447299	1.2219158	1.64977	1.1694555
c13c5.01c	SPAC13C5.01c		1	2.37079731	1.45581172	1.462055716	1.070605187	1.261287224	0.974063401	1.357348703	0.970220941	1	2.2224607	1.0257077	1.0168442	1.1824074	0.82911134	0.44594693	0.3779059	0.4732192
c13c5.02	SPAC13C5.02	dre4;hgp1	1	0.843438914	1.246153846	1.190950226	1.541176471	1.509502262	1.564253394	1.465158371	1.602714932	1	0.8759749	1.1335552	1.1643772	1.2767913	0.81371975	0.4508525	0.91423696	0.87135106
c13c5.04	SPAC13C5.04
c13c5.05c	SPAC13C5.05c		1	1.132701422	1.746445498	1.763033175	2.22985782	2.099526066	2.144549763	1.616113744	2.09478673	1	1.1019042	1.2767851	1.844211	3.1664286	5.1448584	19.679886	5.817388	3.3382547
c13c5.06c	SPAC13C5.06c		1	2.6	1.206666667	0.933333333	1.186666667	1.586666667	1.753333333	1.653333333	1.72	1	2.137265	0.802462	0.9174092	1.9680212	4.602595	25.010029	53.085526	49.32874
c13d6.01	SPAC13D6.01		1	2.661490683	1.079968944	0.885093168	1.148291925	1.178571429	1.338509317	1.49689441	1.633540373	1	2.1706486	0.71542627	0.74498063	0.9767082	1.2497883	2.2176259	2.3319657	2.4587162
c13d6.03c	SPAC13D6.03c	taf11	1	0.867761452	0.717372515	0.839239412	0.867761452	0.998271392	0.988331893	0.956784788	0.882454624	1	1.0406196	1.0454704	0.96140575	1.0625001	1.1100625	0.9785481	0.86061186	0.97710335
c13d6.04c	SPAC13D6.04c	btb3	1	1.251008878	0.859564165	0.782889427	0.870460048	0.984665052	1.027845036	1.033091203	1.19693301	1	1.3381068	0.7275144	0.68082845	0.79871	0.8382541	0.6772013	1.1252923	1.2596338
c13e7.01	SPBC13E7.01	cwf22	1	0.747376917	1.42251816	1.108151735	1.215899919	1.108958838	1.105730428	1.031476998	0.86117837	1	0.6721622	1.209508	1.1656834	1.0681757	0.73699564	0.6345399	0.8097452	0.9316233
c13e7.02	SPBC13E7.02	cwf24	1	1.231316726	0.964857651	0.68772242	0.848309609	0.807829181	0.78202847	0.920818505	0.90747331	1	1.1413715	0.89674294	0.6098476	0.46414536	0.4152701	0.2766881	1.0914906	1.2479919
c13e7.03c	SPBC13E7.03c		1	1.131378936	1.105863192	1.191096634	1.385993485	1.628664495	1.478827362	1.478827362	1.484256243	1	1.1507981	1.1572809	1.2451835	1.485394	1.4730611	0.89138615	0.7884542	0.91189957
c13e7.04	SPBC13E7.04	atp16	1	1.208085612	0.8882283	1.072532699	0.987514863	0.868014269	0.879310345	0.821640904	0.915576694	1	1.2401437	0.8217442	1.0376735	1.0962731	1.3084012	2.887817	1.2061926	0.83358616
c13e7.05	SPBC13E7.05	gpi14	1	1.010060362	0.965794769	1.136820926	1.662977867	2	2.027162978	2.23943662	2.38832998	1	0.9523993	0.84139025	1.2318988	2.5586324	4.419109	6.015908	1.6141821	1.2642287
c13e7.06	SPBC13E7.06		1	1.452316076	1.182561308	1.065395095	1.268392371	1.337874659	1.400544959	1.419618529	1.457765668	1	1.5414586	1.2998985	1.6745329	2.4573817	3.489262	8.4978075	5.79795	3.8131342
c13e7.07	SPBC13E7.07		1	0.518018018	1.03018018	1.015315315	1.090990991	1.134234234	1.166666667	1.466666667	1.627927928	1	0.5572053	0.9913153	0.8786212	0.9583157	1.1110915	1.5294343	0.70817757	0.54317504
c13e7.08c	SPBC13E7.08c		1	1.031435854	0.921410365	0.970263381	0.987255735	1.090909091	1.00722175	0.971112999	0.944774851	1	1.0974112	0.9567389	0.9411821	1.1277045	1.0853971	0.9583125	0.7553132	0.719076
c13e7.09	SPBC13E7.09	vrp1	1		0.288008565	0.586723769	0.348233405	0.547109208	0.53238758	0.633297645		1	0.89422						0.92899
c13f5.03c	SPAC13F5.03c		1	1.470588235	1.064705882	2.364705882	3.705882353	3.752941176	3.347058824	2.658823529	2.423529412	1	1.4952593	1.3852476	3.0531607	3.5012872	8.075117	32.304424	53.15124	46.874355
c13f5.04c	SPAC13F5.04c		1	1.176538908	0.974448316	0.780487805	1.096399535	0.879210221	1.114982578	0.912891986	0.68757259	1	1.0599092	0.7026488	0.7376781	0.8620491	1.108503	2.3729253	1.3612301	1.7673204
c13f5.05	SPAC13F5.05		1	0.546969697	1.437878788	1.716666667	2.03030303	2.309090909	2.40530303	2.712121212	2.701515152	1	0.48286754	1.7020553	1.3248864	1.5671217	1.6346719	1.0656447	1.5819536	2.0864258
c13f5.07c	SPAC13F5.07c		1	6.579497908		1.654811715	0.624476987	1.543933054	0.730125523	1.631799163	1.280334728	1	3.560845	0.38227502	0.49526232	0.6752172	0.67322195	0.83573616	0.99084723	0.9679375
c13g1.01c	SPBC13G1.01c	nam9	1	0.650943396	0.467318059	1.108490566	1.052897574	1.081536388	0.935983827	1.01212938		1	0.73717177	1.3462892	1.2193347	1.0752897	0.63226956	0.2253632	0.47167298	0.5618297
c13g1.02	SPBC13G1.02		1	1.263929619	1.110337243	1.599706745	1.314882698	1.133431085	1.051686217	1.085043988	1.038123167	1	1.2174498	1.2026787	1.3219281	1.2108476	0.6017109	0.19145039	0.33635908	0.3358415
c13g1.03c	SPBC13G1.03c	pex14	1	0.945856354	1.472928177	1.460773481	1.698342541	1.585635359	1.543646409	1.501657459	1.277348066	1	1.0156211	1.3246446	1.4547613	1.6904591	1.6063449	1.4539748	0.8166583	0.75079995
c13g1.04c	SPBC13G1.04c		1	0.711829436	0.904057772	0.657496561	0.726616231	0.972489684	1.014099037	1.04264099	1.069463549	1	0.79943055	0.9469294	0.7349955	0.82650846	1.0459398	0.79575914	0.6856319	0.60025305
c13g1.05	SPBC13G1.05		1	1.538011696	0.729824561	0.718128655	0.820467836	0.852631579	0.801169591	0.850292398	0.874853801	1	1.39279	0.71395856	0.69054234	0.7855343	1.1607862	2.9466681	1.0110515	0.95989907
c13g1.06c	SPBC13G1.06c		1	0.730875576	1.112903226	1.223041475	1.043778802	0.90875576	0.846543779	0.929953917	0.892165899	1	0.7934601	1.1961294	1.1183603	1.059086	1.0746788	1.4730743	0.92519736	0.86725724
c13g1.07	SPBC13G1.07		1	0.616460905	1.065432099	1.152263374	0.944032922	0.832921811	0.772427984	0.719341564	0.734156379	1	0.6555136	1.3278955	1.2910515	0.97984624	0.94882613	1.1243352	1.009789	0.8231731
c13g1.08c	SPBC13G1.08c	ash2	1	0.472503618	1.070911722	1.256150507	1.010130246	0.850940666	0.725397974	0.604920405	0.56512301	1	0.5638784	1.4453729	1.2552533	0.9070105	0.4191955	0.8978151	1.0754794	0.7453183
c13g1.09	SPBC13G1.09		1	0.683345247	0.769120801	0.561829878	0.510364546	0.481772695	0.477841315	0.521801287	0.511079342	1	0.7137493	1.0126886	0.6693635	0.56206197	0.5505002	0.5831807	1.3744178	1.2617258
c13g1.10c	SPBC13G1.10c		1	0.969837587	0.37587007	0.593967517	0.957076566	0.853828306	1.30162413	1.22737819	0.997679814	1	0.9869759	0.622555	1.017636	1.84827	3.4720278	9.526473	2.5212834	1.7141685
c13g1.12	SPBC13G1.12	did2	1	0.954081633	1.191964286	1.035714286	1.049744898	1.00127551	0.994260204	0.977040816	0.99872449	1	0.6387782	1.0838563	0.91751075	0.8479341	0.9270019	1.7366716	0.7392615	0.624523
c13g1.14c	SPBC13G1.14c	rnps1	1	0.859106529	1.403780069	1.835051546	1.415378007	1.102233677	0.475515464	0.930412371	0.952749141	1	1.0129213	1.7991494	1.8265662	1.3488517	0.46854997	0.27827173	0.50257325	0.82581294
c13g1.15c	SPBC13G1.15c
c13g6.03	SPAC13G6.03	gpi7	1	0.669314079	0.437545126	0.372563177	0.389891697	0.347292419	0.422021661	0.329963899	0.371119134	1	0.6393693	0.36544052	0.4653277	0.5468332	1.0499712	3.0276303	0.60950047	0.5642513
c13g6.05c	SPAC13G6.05c		1	1.462075848	0.851297405	1.100798403	1.089321357	1.226546906	1.188123752	1.221556886	1.131736527	1	1.2799203	0.8145172	0.89905125	1.0545036	1.2762566	0.9593427	0.73498935	0.66943765
c13g6.06c	SPAC13G6.06c		1	0.324408468	0.442403487	0.475404732	0.688200498	0.653798257	0.51867995	0.447384807	0.334371108	1	0.40169272	0.44848475	0.48118988	0.48959976	0.37058452	0.27669185	0.20168303	0.21095797
c13g6.08	SPAC13G6.08		1	2.148148148	1.481481481	1.037037037	1.111111111	1.296296296	0.925925926	0.925925926	1.481481481	1	2.4565952	1.5190111	1.4278878	2.259453	11.6717005	112.496414	156.68745	178.40381
c13g6.09	SPAC13G6.09		1	1.097096189	1.354809437	1.231397459	1.163793103	1.246823956	1.249546279	1.197822142	1.389292196	1	1.0704145	1.6536523	1.3133014	1.3018922	1.2682819	0.90182096	0.6725695	0.64374804
c13g6.10c	SPAC13G6.10c		1	0.542897998	0.881553861	0.833174452	0.360581506	0.250714967	0.224976168	0.210200191	0.232125834	1	0.5468443	1.112527	0.73341674	0.24301267	0.11564662	0.0959937	0.23710983	0.32261205
c13g6.11c	SPAC13G6.11c	erg12	1	0.71157071	0.618222471	0.815539407	0.673001677	0.724427054	0.665176076	0.741196199	0.703745109	1	0.74502814	0.7535887	0.855203	0.8891465	0.7650619	0.441351	0.48072338	0.43522415
c13g7.02c.b	SPAC13G7.02c	hsp70B39.11c;ssa1;hsp70	1	0.418047882	2.380294659	2.051565378	1.76427256	2.211786372	1.47053407	1.79558011	1.565377532	1	0.48085076	1.8215499	2.200407	2.6473622	3.2046075	2.962069	0.81696314	0.8170248
c13g7.03	SPAC13G7.03		1	1.216551724	1.38	2.016551724	1.537241379	1.459310345	1.173793103	1.373793103	1.206896552	1	1.201487	2.2103689	2.0739963	1.6179208	0.9556638	0.8246331	1.3222718	1.5589973
c13g7.04c	SPAC13G7.04c	mac1	1	1.607142857	0.562728938	0.448717949	0.497710623	0.458791209	0.488095238	0.433150183	0.451465201	1	1.5631347	0.55113804	0.5608455	0.6875102	1.1222026	1.54901	0.8888168	0.99772346
c13g7.05	SPAC13G7.05		1	1.28342246	0.773618538	0.816399287	0.860071301	0.918003565	0.928698752	0.860962567	0.891265597	1	1.3963623	0.77680624	0.93574333	1.5357363	3.1414607	6.7031903	2.311664	2.2423964
c13g7.06	SPAC13G7.06		1	0.551662971	0.366075388	0.263414634	0.193126386	0.184035477	0.188248337	0.229268293	0.222616408	1	0.6551302	0.42228073	0.26239023	0.18551296	0.16387533	0.19357471	0.987043	0.72146183
c13g7.07	SPAC13G7.07		1	1.846153846		1.985074627	1.697474168	2.125143513	1.900114811	2.096440873		1	1.5167974	1.3907837	1.4967712	1.416807	0.81261194	0.44121075	0.5789077	0.8315374
c13g7.09c	SPAC13G7.09c		1	0.710280374	1.183800623	1.445482866	1.578660436	1.295950156	1.365264798	1.334890966	1.529595016	1	0.7802122	1.1992023	1.6645279	2.3896003	2.8630192	3.478513	0.98969537	0.95507795
c13g7.10	SPAC13G7.10		1	1.224096386	1.44939759	0.824096386	1.246987952	0.971084337	1.23253012	1.026506024	1.375903614	1	1.2022681	1.0638843	1.2245477	2.0242941	3.7611475	6.969719	1.7312115	1.4296547
c13g7.11	SPAC13G7.11		1	1.110889111	0.878121878	0.637362637	0.554945055	0.572427572	0.617382617	0.628371628	0.647352647	1	1.0896953	0.788063	0.7031043	0.7472616	1.3736812	1.7063552	0.80620134	0.850357
c13g7.12c	SPAC13G7.12c		1	0.869772999	1.009557945	0.872162485	1.111708483	1.346475508	1.474313023	1.758661888	1.844683393	1	0.8817814	1.0121273	1.0154266	1.4699715	2.0364728	2.5650394	1.6903516	1.3013864
c13g7.13c	SPAC13G7.13c	msa1	1	2.652729956	1.04402361	0.382193802	0.202656173	0.210034432	0.201180521	0.173143138	0.182980817	1	2.763376	0.70613533	0.2610345	0.15870687	0.14993697	0.108705446	0.12128649	0.21614738
c140.03	SPAC140.03		1	1.655081967	0.678688525	0.836721311	0.679672131	0.693114754	0.655737705	0.620327869	0.612459016	1	1.475533	0.57136524	0.5796922	0.50099367	0.42425668	0.3992715	0.42879573	0.41184348
c140.04	SPAC140.04		1	1.654008439	1.564345992	2.202531646	3.034810127	3.613924051	3.609704641	4.194092827	3.928270042	1	1.5252856	1.689947	1.9742689	2.6967876	2.7824569	2.1640058	2.1781752	1.9096669
c140.05	SPAC110.01	ppk1	1	3.013452915	1.191143498	0.670403587	0.776345291	0.682735426	0.804372197	0.679372197		1	3.427905	1.3222723	0.9203516	1.0081347	1.1898075	1.6385322	0.59452283	0.67047715
c1420.01c	SPAC1420.01c		1	1.130268199	1.660280971	1.415070243	1.417624521	1.469987229	1.443805875	1.46743295	1.32183908	1	1.0176547	1.8481041	1.4372381	1.4034983	1.4127506	1.2533321	1.0227338	1.0029466
c1420.04c	SPAC1420.04c	SPAP17E12.01;cox11;cox1101	1	1.04845815	1.024669604	0.918942731	0.970044053	0.948017621	0.913656388	0.964757709	1.01938326	1	0.91361415	0.9106856	0.9062793	0.8970294	1.0165564	1.2064358	0.7158459	0.7201309
c144.01	SPAC144.01		1	0.904171364	1.290304397	0.939120631	0.485907554	1.076662909	1.139797069	1.269447576	1.218714769	1	0.9021195	1.9287294	1.1929092	1.0724957	1.3741767	1.4678689	0.8868021	0.9176296
c144.02	SPAC144.02		1	1.201729107	1.498559078	2.350144092	2.316282421	2.770893372	2.417867435	2.828530259	2.747838617	1	1.1433145	1.5407358	1.8701372	2.2682703	2.2478461	1.5494012	0.8855616	0.9227046
c144.05	SPAC144.05		1	1.573934837	1.721804511	1.719298246	1.689223058	1.829573935	1.850250627	1.730576441	1.466165414	1	1.5185233	1.5123935	1.5986347	1.6115901	1.3716334	1.4643183	0.85145307	0.97129714
c144.07c	SPAC144.07c		1	0.963567839		1.14321608	0.620603015	1.380653266	0.61620603	1.340452261		1	0.95599246	1.0551041	1.1952242	1.3193662	1.660604	2.6809235	1.2568882	0.9750722
c144.08	SPAC144.08		1	0.925575101	0.98985115	0.962110961	1.148849797	1.349120433	1.333558863	1.407307172	1.447902571	1	0.9465149	1.0624863	1.0013306	1.2474561	1.6949475	2.5913308	1.091302	0.9781198
c144.09c	SPAC144.09c	sfc2;TFIIIA	1	0.808807734	1.419978518	1.266380236	1.3566058	1.515574651	1.453813104	1.751879699	1.355531686	1	0.9117725	1.9519032	1.5163982	1.2421479	1.1535414	0.9705116	1.2806541	1.348304
c144.10c	SPAC144.10c	gwt1	1	0.793296089	1.069832402	1.005586592	1.145251397	1.251396648	1.148044693	0.94972067	0.932960894	1	0.7897785	0.9836337	1.1386977	1.6948812	3.1828218	15.179234	19.794012	14.789744
c144.12	SPAC144.12	ppi	1	0.205508475	1.200211864	0.773305085	0.934322034	1.372881356	1.398305085	1.38559322	1.252118644	1	0.26179287	1.6114604	1.3714374	1.7157845	3.4252558	6.504329	6.61856	5.2799263
c144.15c	SPAC144.15c		1	1.284697509	1.307236062	1.290628707	1.53084223	1.485172005	1.759786477	1.461447212	1.43890866	1	1.3384644	1.157973	1.1898286	1.3327243	1.4743117	2.0854387	0.99919	0.89307475
c144.16	SPAC144.16		1	1.316889632	1.112040134	0.888795987	0.823996656	0.841973244	0.829013378	0.841137124	0.929765886	1	1.4689213	1.1990876	0.8778065	0.7395575	0.6218023	0.35132036	1.440853	1.224785
c144.17c	SPAC144.17c		1	1.550063371	1.559569075	1.490494297	1.628010139	1.751584284	1.714828897	1.476552598	1.509505703	1	1.5449746	0.90187323	1.4267853	1.8183459	1.6647131	1.145741	0.7573722	0.7446305
c144.18	SPAC144.18		1	0.65097589	1.741102181	2.39380023	2.264064294	2.23880597	1.953501722	1.973593571	1.907003444	1	0.72848964	1.8590456	2.2056267	2.2650506	1.25221	0.6050596	0.8684378	0.7875925
c1442.02	SPCC1442.02		1	0.588317107	0.847009736	0.873435327	0.963838665	0.913769124	1.264951321	1.386648122	1.486787204	1	0.6491384	0.8941795	0.96976537	1.1775992	1.4337866	3.1270874	3.4130576	2.313538
c1442.03	SPCC1442.03		1	0.878269618	0.320925553	0.297283702	0.290492958	0.222837022	0.367706237	0.395372233	0.414486922	1	0.9955318	0.40990955	0.35489815	0.36192793	0.35952917	0.4305844	0.801097	0.86030227
c1442.04c	SPCC1442.04c		1	3.1234375	1.47890625	1.590625	1.4765625	1.4375	1.68125	1.853125	1.6375	1	3.0370343	1.7202165	1.5136446	1.2646781	1.1502384	0.7894823	2.7839315	1.7753785
c1442.05c	SPCC1442.05c		1	1.147137507	0.63964687	0.711610487	0.523274478	0.442482611	0.479133226	0.361155698	0.463349385	1	1.164811	0.6309249	0.63025105	0.45937786	0.29223132	0.17996135	0.87936777	0.9617847
c1442.06	SPCC1442.06		1	1.066168623	0.773745998	1.421558164	1.575240128	1.67022412	1.684098186	2.070437567	2.177161153	1	0.8974696	0.6990831	1.0719091	1.3885117	1.3994446	1.2157544	0.5303929	0.52225316
c1442.07c	SPCC1442.07c		1	1.967935872	1.685370741	1.54509018	2.136272545	2.442885772	2.780561122	3.116232465	3.088176353	1	1.6612747	1.486461	1.3148102	1.6581956	1.8991083	1.2635584	1.0581132	1.2768716
c1442.08c	SPCC1442.08c	cox12	1	1.423626787	0.770880361	0.760722348	0.665537998	0.661399549	0.595184349	0.644845749	0.710308503	1	1.3563436	0.7452867	0.7226069	0.68197006	0.7139874	0.86983144	0.6981705	0.6392483
c1442.09	SPCC1442.09	trp3	1	0.500867303	0.191023417	0.283174328	0.219210755	0.190806592	0.29661752	0.189939289	0.210754553	1	0.60060954	0.4656965	0.36736193	0.28546295	0.29316035	0.35097826	1.0357724	0.9287266
c1442.11c	SPCC1442.11c											1	0.73661	0.89668	0.80769	0.8272	1.03912	1.88981
c1442.12	SPCC1442.12		1	0.600840336	0.602941176	0.760504202	0.825630252	0.735294118	0.722689076	0.676470588	0.659663866	1	0.7126776	0.63983715	0.9563114	1.1686733	2.1795735	9.777429	16.11771	20.132153
c1442.13c	SPCC1442.13c		1	1.506206897	1.248275862	0.957241379	0.866896552	0.824827586	0.763448276	0.80137931	0.753103448	1	1.4764826	1.3439912	1.1290839	0.86333823	0.8637427	1.4991076	2.7712266	3.0435064
c1442.14c	SPCC1442.14c		1	1.503683241	0.847605893	0.875690608	1.009208103	1.231123389	1.238029466	1.278084715	1.306629834	1	1.3054032	0.7643487	0.74754554	0.8996832	1.0236093	0.8977678	1.0686929	1.2151951
c1442.15c	SPCC1442.15c	cox18	1	1.036890646	1.559288538	2.059288538	2.06916996	2.23715415	2.153491436	2.364953887	2.36627141	1	1.0397122	1.7526596	2.0319958	1.9128307	1.1783192	0.6720236	1.344696	1.7022403
c1442.17c	SPCC1442.17c		1	1.168539326	1.721910112	2.782022472	2.292134831	2.504494382	1.941573034	2.106741573	1.988764045	1	1.0976502	1.4955586	2.0004828	1.8899746	0.9766786	0.46976286	0.5835064	0.8627507
c145.02	SPAC20H4.08		1	0.319559229		0.880165289	0.868801653	0.898071625	0.498278237	0.959366391		1	0.42302856	1.9896306	1.1528617	0.91465825	0.5862173	0.23101452	0.321715	0.44842353
c145.03	SPAC20H4.09		1	1.27607362	1.41206544	1.098159509	1.270961145	1.384458078	1.690184049	1.676891616	1.472392638	1	1.2198714	0.8872218	0.98313147	1.1278121	1.4416151	3.6626089	4.5594335	5.034193
c1450.01c	SPCC1450.01c		1	1.867424242	1.730113636	1.248106061	1.961174242	2.001893939	2.476325758	2.445075758	2.71969697	1	1.7779517	1.2644695	1.2162086	1.3604667	1.5043051	3.077031	3.1684442	2.5933807
c1450.03	SPCC1450.03		1	0.649851632	1.138353116	0.769287834	0.889465875	0.787833828	0.87462908	0.921364985	1.074925816	1	0.72918856	1.4085867	0.934737	0.85247314	1.1313224	1.0800439	1.0455405	1.0115267
c1450.05c	SPCC1450.05c	rox3;med19	1	0.920634921	1.607142857	2.173015873	2.934920635	2.868253968	2.734920635	2.892063492	2.496825397	1	1.0692846	1.7736934	2.2788575	2.2329395	1.9670777	1.3548895	1.7620544	1.9121176
c1450.06c	SPCC1450.06c	grx3	1	1.795648796	0.756798757	0.914529915	0.779331779	0.705516706	0.634032634	0.627816628	0.643356643	1	1.854185	0.88245475	0.7080739	0.63310206	0.4935739	0.2791375	1.1373744	1.2812113
c1450.07c	SPCC1450.07c		1	6.476676385	0.9803207	1.469387755	1.472303207	1.450437318	1.327988338	1.239067055	1.253644315	1	6.1696057	0.77105445	1.0707865	1.1590146	1.2946335	1.2194432	0.4461217	0.52452946
c1450.09c	SPCC1450.09c		1	2.38239159	0.689224704	1.027595269	1.208278581	1.433639947	1.684625493	1.478318003	1.501971091	1	2.357413	0.7690705	1.1055143	1.3830385	1.7711489	2.4568803	1.4431144	1.6061298
c1450.10c	SPCC1450.10c		1	1.035179641	0.361526946	0.489520958	0.51010479	0.556886228	0.668038922	0.626497006	0.518712575	1	0.93459904	0.7938112	0.5077591	0.4130893	0.4299461	0.38421386	1.1854239	1.5625292
c1450.12	SPCC1450.12		1	1.466965286	0.442889138	1.092945129	1.044792833	1.254199328	1.319148936	1.124300112	0.996640538	1	1.2849417	0.6385298	0.8086465	1.1038265	1.2179635	1.32976	0.9418066	0.8213246
c1450.13c	SPCC1450.13c	rib5	1	1.696347032	1.496575342	2.107305936	2.401826484	2.49543379	2.632420091	2.778538813	2.831050228	1	1.4130856	1.1940055	1.6506803	1.6680338	1.5608025	1.0753332	2.5787005	2.7111754
c1450.14c	SPCC1450.14c	ero12	1	0.75	0.585040984	0.542008197	0.574282787	0.604508197	0.613729508	0.629098361	0.660860656	1	0.78528965	0.5739023	0.7451842	1.1131214	2.0788984	2.2853851	0.75626343	0.82944465
c1450.15	SPCC1450.15		1	0.897785349	0.810902896	0.710391823	0.686541738	0.683134583	0.696763203	0.683134583	0.67802385	1	0.9594757	0.7660206	0.8367925	1.3252019	2.5244184	7.9282	1.3804916	0.95155156
c1450.16c	SPCC1450.16c		1	1.002386635	1.181980907	1.378281623	1.785799523	1.686157518	1.652147971	1.704057279	1.65274463	1	1.1074828	1.3549058	1.4210436	1.6621808	1.807086	1.4778289	2.2403455	2.088504
c146.01	SPBC146.01		1	2.479930192	0.976439791	1.197207679	1.509598604	1.97556719	2.219895288	2.363001745	2.20069808	1	2.128301	0.9532184	1.0701045	1.532295	2.2500308	2.7213025	2.0992105	2.4077191
c146.02	SPBC146.02		1	13.34722222	9.378472222	3.180555556	2.543402778	2.197916667	2.210069444	2.246527778	3.177083333	1	9.670326	4.525467	2.0846043	1.3264408	1.2916845	1.0233895	1.8025548	2.4748862
c146.04	SPBC146.04		1	1.253393665	1.63800905	3.052036199	3.331447964	3.533936652	3.809954751	3.787330317	4.052036199	1	1.2082293	1.9546564	2.7149353	3.5551138	2.812928	3.7517323	2.2216425	2.2255428
c146.05c	SPBC146.05c	cwf25	1	1.385416667	0.855034722	1.038194444	1.089409722	1.081597222	1.241319444	1.373263889	1.171875	1	1.332855	0.9993549	1.1070114	1.3014938	1.7990246	4.1980214	2.195336	2.0759907
c146.06c	SPBC146.06c		1	0.855681818	1.036363636	0.788636364	1.158522727	1.4	1.988068182	2.161363636	1.528409091	1	0.9466248	1.2546785	0.9625492	1.3385092	1.5993391	2.4705694	0.85507286	1.1261994
c146.08c	SPBC146.08c		1	0.863858364	0.886446886	0.738705739	0.978021978	0.887057387	0.77991453	0.920634921	1.111111111	1	0.5738685	0.6912716	0.7237811	0.75941044	0.556008	0.6814097	0.8967639	1.2158806
c146.09c	SPBC146.09c		1	1.220338983	1.08535109	1.67433414	2.083535109	2.268765133	2.526634383	2.62590799	2.301452785	1	1.0235093	0.8589494	1.2866929	1.6300923	1.5503993	1.5641235	0.65188706	0.74902695
c146.10	SPBC146.10	mug57	1	1.270627063	1.204620462	1.382838284	1.98019802	1.775577558	1.882838284	1.904290429	1.927392739	1	1.2820808	1.2394015	1.6210539	2.1706011	3.273422	10.450299	4.5338206	2.8286328
c146.11c	SPBC146.11c	mug97;meu33	1	1.5	2.423076923	1.807692308	2.288461538	2.269230769	2.269230769	2.153846154	3.346153846	1	1.7124838	1.3472903	1.575218	2.6894443	17.845661	185.15129	91.68337	38.7767
c146.12	SPBC146.12	coq6	1	1.076502732	0.878415301	1.115664845	1.108834244	1.051001821	0.958105647	0.898907104	0.93989071	1	0.94085807	0.89772993	0.9777	0.96464807	0.9802163	1.3003812	0.97162944	0.84319764
c146.13c	SPBC146.13c	myo1	1	1.129396985	1.117462312	1.487437186	1.699748744	1.636934673	1.505025126	1.420854271	1.204773869	1	1.0387675	1.0094824	1.3753831	1.5368328	1.2895797	2.5236225	1.7415775	1.0751685
c1486.02c	SPAC1486.02c	ucp14	1	1.158836689	0.729306488	0.706189411	0.494034303	0.645041014	0.550708427	0.475018643	0.581655481	1	1.1510745	0.6964159	0.5555049	0.38077778	0.44572768	0.59122145	1.2051251	1.2307922
c1486.03c	SPAC1486.03c		1	1.066666667	1.436111111	1.645555556	1.687222222	1.944444444	1.948888889	1.972222222	2.062222222	1	1.0153282	1.4197751	1.4468898	1.466732	1.2346183	0.7110055	1.1715573	0.920358
c1486.05	SPAC1486.05	nup189	1	1.089655172	0.748275862	0.950574713	1.240804598	1.367816092	1.426436782	1.237931034	1.063218391	1	1.1549407	0.95006835	1.2393527	1.3466994	1.5873002	2.4542344	1.1797763	0.93753576
c1486.06	SPAC1486.06		1	0.654402102	0.853153745	0.595269382	0.481931669	0.489487516	0.563731932	0.503285151	0.633377135	1	0.8045249	0.6464274	0.5925886	0.5487828	0.80590594	1.3846493	1.2226267	0.9139302
c1486.07c	SPAC1486.07c	rpl11-3;mrpl19	1	0.613438735		0.804743083	0.754545455	0.755731225	0.375494071	0.829249012		1	0.65253955	0.9859143	0.79940575	0.84340054	0.936178	1.1713982	0.533632	0.61662227
c1486.08	SPAC1486.08		1	0.958928571	1.149107143	1.138392857	0.966964286	0.945535714	0.866517857	0.820535714	1.047321429	1	0.99167407	0.9984647	1.2105621	1.0368135	1.0712143	1.37998	0.9727	0.9257693
c1486.09	SPAC1486.09		1	0.681336593	0.274653627	0.32599837	0.376935615	0.37000815	0.352893236	0.361858191		1	0.80282795	0.8993208	0.52003616	0.42586458	0.567064	1.5609833	1.9989153	1.6512009
c1494.02c	SPCC1494.02c	taf13	1	0.874219447	1.295718109	0.974130241	0.946922391	0.957181088	0.901427297	0.9455843	0.977698483	1	0.87442225	1.3075314	1.079763	0.8870243	1.0425544	0.9046994	0.81303453	0.89212096
c1494.03	SPCC1494.03		1	1.256410256	1.088319088	0.975783476	1.051994302	1.145299145	1.123219373	1.222222222	1.193732194	1	1.2600696	1.224445	1.162419	1.0944101	0.90325916	0.71237934	1.5739182	2.4233043
c1494.04c	SPCC1494.04c		1	1.012947449	0.852246763	0.741812643	0.6926885	0.656511805	0.687357197	0.690022848	0.650418888	1	0.91037256	0.91839164	0.79749197	0.80556047	0.9590539	1.0356311	0.51988477	0.61309904
c1494.05c	SPCC1494.05c	ubp23;ubp12	1	0.502418798	1.064270905	0.961990325	0.94194886	0.967519005	0.875259157	1.038009675	1.075328265	1	0.66217285	1.5772237	1.1374023	1.0002346	0.9283051	0.54698944	0.52474356	0.5367826
c1494.06c	SPCC1494.06c		1	0.623582766	1.131519274	0.760393046	0.660241875	0.633408919	0.688586546	0.643235072	0.601662887	1	0.6924631	1.7618582	1.076079	0.8635501	0.69271004	1.0364587	0.8138517	0.9409987
c1494.07	SPCC1494.07		1	0.841874085	1.092240117	0.768667643	0.654099561	0.61420205	0.580527086	0.590043924	0.474377745	1	0.8417434	1.4771305	1.028949	0.91674125	0.9401622	0.7924114	0.6724014	0.71855944
c1494.08c	SPCC1494.08c		1	1.440639269	1.466894977	1.821917808	1.458333333	1.449771689	1.319634703	1.276255708	1.190639269	1	1.5161767	1.8143705	2.1231344	1.6068087	1.1171148	0.6948097	1.6316164	1.8277727
c1494.09c	SPCC1494.09c		1	1.112781955	0.935016112	1.070891515	1.053705693	1.143931257	1.196562836	1.325456498	1.398496241	1	1.1132213	1.0658445	1.0736388	1.0369627	1.1739264	1.0510603	1.6606779	1.8033824
c14c4.01c	SPAC14C4.01c		1	7.76056338	2.218309859	3.394366197	3.411971831	3.415492958	3.517605634	4.014084507	4.126760563	1	7.665011	1.9988462	3.140952	3.8864374	4.5603824	12.038468	17.651268	22.958746
c14c4.05c	SPAC14C4.05c		1	1.466666667	0.939393939	1.466666667	1.766666667	1.739393939	1.666666667	1.678787879	1.648484848	1	1.3082391	0.88174784	1.9072162	4.0029354	8.8854475	30.658875	4.6239834	3.316375
c14c4.06c	SPAC14C4.06c		1	1.500847458	1.296186441	0.979661017	0.880084746	0.844067797	0.844491525	0.736440678	0.697457627	1	1.3799987	1.0663913	0.828404	0.71240216	0.7314869	0.46446836	0.67693204	0.67443454
c14c4.07	SPAC14C4.07		1	3.38215859	0.793502203	0.748898678	0.775330396	0.65969163	0.662995595	0.587004405	0.696035242	1	2.792174	0.655448	0.6160924	0.4996752	0.50568175	0.50687623	1.130982	1.0960853
c14c4.08	SPAC14C4.08	mug5	1	1.293233083	3.479323308	6.169172932	8.954887218	13.12406015	11.10150376	9.620300752	7.812030075	1	1.2838637	3.6530573	5.544243	10.73252	3.688107	2.0090146	2.0469217	4.2795424
c14c4.09.b	SPAC14C4.09	agn1	1	2.862576065	0.870689655	0.538539554	0.674442191	0.852941176	0.713995943	0.708924949	0.663286004	1	3.019684	0.685254	0.57585555	0.78917974	0.33332315	0.13865672	0.20039535	0.3569647
c14c4.10c	SPAC14C4.10c		1	1.505084746	1.194915254	1.016949153	1.38559322	1.552542373	1.544067797	1.791525424	1.605084746	1	2.1243145	1.1877849	1.5907775	2.2029092	3.5440056	5.747104	2.908601	2.5243857
c14c4.11	SPAC14C4.11		1	1.468861847	0.584466714	0.4817466	0.469219757	0.461703651	0.526485326	0.511811024	0.581245526	1	1.4569608	0.73081833	0.55033934	0.49294224	0.5554266	0.87879866	0.99374926	0.9977388
c14c4.12c	SPAC14C4.12c		1	0.616111387	0.464196917	0.327697663	0.317503729	0.35803083	0.353555445	0.366981601	0.307807061	1	0.70953757	0.712698	0.4626909	0.44812945	0.48287562	0.74460745	0.5592105	0.73919696
c14c8.02	SPBC14C8.02	tim44	1	0.587053571	0.413616071	0.363839286	0.310491071	0.289732143	0.270089286	0.314732143	0.304017857	1	0.73043454	0.58383024	0.47165456	0.34486902	0.2706392	0.34995177	0.67628884	0.8897699
c14c8.03	SPBC14C8.03		1	0.517581983	0.497234295	0.412880284	0.305610431	0.239431055	0.200513631	0.178190439	0.171868827	1	0.59868264	0.5867995	0.49482653	0.40457904	0.40663883	0.5649427	0.39699057	0.40419888
c14c8.04	SPBC14C8.04		1	0.371936892	0.444947969	0.310171198	0.221215173	0.155756965	0.154749916	0.143672373	0.167505874	1	0.41377637	0.48810163	0.37456664	0.2486873	0.2570554	0.36586857	0.5601992	0.5710121
c14c8.08c	SPBC14C8.08c		1	1.502544529	1.344147583	1.707379135	1.781170483	1.998727735	2.098600509	2.166666667	2.48346056	1	1.4487872	1.449138	1.7115582	1.8139307	1.5306538	1.3368671	1.561596	1.5058298
c14c8.09c	SPBC14C8.09c		1	1.527363184	1.260572139	1.745024876	1.839552239	1.598258706	1.880597015	1.930348259	2.194029851	1	1.332328	1.3358035	1.5540754	1.6682291	1.4071275	1.2674834	1.3494037	1.3752989
c14c8.10	SPBC14C8.10	mrpl24	1	0.760948905	0.975821168	1.510036496	1.274635036	1.135948905	1.089416058	1.033759124	1.039233577	1	0.8119276	1.1815587	1.3905361	1.4468195	1.2094263	0.876377	0.99816406	1.0067854
c14c8.11c	SPBC14C8.11c		1	1.60460251	0.942468619	1.370292887	1.626569038	1.573221757	1.415271967	1.370292887	1.276150628	1	1.3382257	1.3151602	1.4672883	1.8364695	2.3109412	5.2262454	1.912652	1.3566133
c14c8.13	SPBC14C8.13		1	1.03645506	0.907291012	0.592080453	0.55468259	0.455688246	0.428661219	0.44123193	0.391577624	1	1.1004919	1.0953492	0.6256804	0.4362839	0.4269521	1.0964333	0.625185	0.66942525
c14c8.15	SPBC14C8.15		1	0.864422202	1.222020018	1.25022748	1.181983621	1.26933576	1.428571429	1.47133758	1.283894449	1	0.8651051	1.1778926	1.1621122	1.2669193	1.1180924	0.78192043	0.6645245	0.70631164
c14c8.16c	SPBC14C8.16c	bot1	1	0.753894081	1.492211838	1.353582555	1.446261682	1.476635514	1.442367601	1.537383178	1.663551402	1	0.7477933	1.4036294	1.3468622	1.5315825	1.9681137	3.7928736	1.4050182	1.1235431
c14c8.17c	SPBC14C8.17c		1	0.974522293	0.98566879	1.334394904	1.087579618	0.923566879	1.035828025	0.850318471	0.785031847	1	1.107635	1.224747	2.0043242	2.4400704	2.8986144	4.9489975	1.1620185	1.0542759
c14c8.18c	SPBC15C4.01c	oca3	1	0.955793704	0.83858004	0.836570663	0.747153382	0.718017415	0.760884126	0.799062291	0.874748828	1	0.94989073	0.8705379	0.76126385	0.73157996	0.75924647	0.58746827	0.5506897	0.59773713
c14f5.01	SPBC14F5.01		1	0.915397631	1.02284264	1.136209814	1.034686971	1.00676819	1.02749577	1.009306261		1	0.97513866	1.0968317	1.1315942	0.97121483	1.0422801	0.8399454	0.5983938	0.81134087
c14f5.02	SPBC14F5.02		1	0.800613497	1.04601227	1.107361963	1.174335378	1.099182004	1.205010225	1.200408998	1.310838446	1	0.7788371	0.9464565	1.1216316	1.1574612	1.310944	1.6030209	1.1161942	0.8892641
c14f5.06	SPBC14F5.06		1	0.401537552	1.08101715	0.707273802	0.630987581	0.552927262	0.533412182	0.471910112	0.557066824	1	0.46197817	1.376043	0.86191046	0.61013705	0.58699006	0.6511294	0.9307064	0.7794907
c14f5.07	SPBC14F5.07		1	0.768100735	1.472717733	1.437565582	1.286463799	1.353620147	1.529905561	1.616998951	1.672612802	1	0.888156	1.5500159	1.4539552	1.4692414	1.5907189	1.1244024	1.1661643	1.0601873
c14f5.10c	SPBC14F5.10c		1	1.581967213	0.866803279	0.706967213	0.923155738	0.866803279	1.029713115	0.987704918	0.954918033	1	1.5352944	0.70831585	0.74012345	1.0436252	1.5158819	2.2335324	4.638038	3.4872146
c14f5.11c	SPBC14F5.11c		1	1.933993399	1.848184818	1.706270627	2.402640264	2.759075908	3.004950495	3.240924092	3.174917492	1	1.7002395	0.9960387	1.3562697	2.2732687	3.4511924	10.197604	5.143656	2.944527
c14f5.13c	SPBC14F5.13c		1	1.799191375	1.522237197	3.273584906	3.471698113	3.125336927	2.621967655	2.876010782	2.765498652	1	1.8420634	1.7163115	2.6846647	3.0883436	1.9351085	0.75767684	0.6088929	0.7850327
c14g10.03c	SPCC14G10.03c	ump1	1	1.107538803	0.987804878	1.274944568	1.305986696	1.337028825	1.319844789	1.522172949	1.493348115	1	0.9780382	0.78628266	0.9185061	1.0649637	1.0328634	1.204345	0.91128	1.0536107
c14g10.04	SPCC14G10.04											1	1.42344	0.63218	0.83012	1.24694	1.55728	2.36751	1.8249	1.17202
c1527.03	SPAC1527.03		1	0.701981051		0.618432386	0.70456503	0.838931955	0.918173988	0.900947459		1	0.8434321	1.5953305	0.86148685	0.79671603	0.87206095	0.6568242	1.2960778	1.2723507
c1539.01c	SPBC1539.01c		1	1.096330275	1.044724771	1.01146789	0.868119266	0.80733945	0.81766055	0.782110092	0.842889908	1	1.227232	1.3509691	1.1488342	1.1074628	1.1519032	2.4034836	1.1198972	0.82746094
c1539.02	SPBC1539.02		1	1.36967632	1.074957411	1.388415673	1.551959114	1.775127768	1.837308348	1.887563884	1.69846678	1	1.671926	1.0920267	1.3674098	1.9217415	2.326817	4.189815	1.6948965	1.6331565
c1539.04	SPBC1539.04		1	1.205095541	1.005732484	0.605095541	0.553503185	0.589808917	0.663694268	0.614012739	0.626751592	1	1.1712904	0.8505097	0.54269636	0.5590428	0.7302039	1.3396711	2.7841642	2.4596953
c1539.05	SPBC1539.05		1	0.865945046	1.245212323	1.051623647	1.130724396	0.819317236	0.957951707	0.67194005	0.87510408	1	1.0116022	1.1038541	1.1067724	1.0385305	0.8876761	1.2758687	0.6376736	0.9835082
c1539.06	SPBC1539.06		1	0.854909318	0.425265791	0.620387742	0.662288931	0.750469043	0.797998749	0.925578487	0.988742964	1	0.80820584	0.41898736	0.5534919	0.70468074	0.9003584	1.0507416	0.24774803	0.25178424
c1539.07c	SPBC1539.07c		1	1.435171386	0.563710879	0.808494784	0.919895678	1.16318927	1.168405365	1.35171386	1.210134128	1	1.3879237	0.33992273	0.6253968	0.83203346	1.1384767	1.056617	0.50785846	0.39748067
c1539.08	SPBC1539.08		1	0.947447447	0.646146146	0.512512513	0.434184184	0.408908909	0.426676677	0.389389389	0.44994995	1	1.0449742	0.7642417	0.583319	0.41007861	0.40904546	0.3572177	0.5661265	0.58457285
c1539.10	SPBC1539.10		1	0.608580858	1.105940594	0.689768977	0.602640264	0.617161716	0.589108911	0.699669967	0.718151815	1	0.7460622	2.0957787	1.0500773	0.806018	0.7776459	0.48502252	0.66298354	0.78918916
c1556.01c	SPAC1556.01c	rad50	1	2.083242059	1.766155531	1.180722892	0.917305586	1.484118291	1.80449069	1.664841183	1.921139102	1	1.8125467	1.1310353	0.8902451	1.0559865	1.2410892	0.43981656	0.36630145	0.47467107
c1556.02c	SPAC1556.02c	sdh1	1	0.900110375	0.647350993	0.724613687	0.761037528	0.682671082	0.693708609	0.523178808	0.543046358	1	0.80500823	0.4372398	0.63827205	0.5829906	0.59823525	0.6516436	0.3771632	0.342498
c1556.05c	SPAC1556.05c		1	0.627483444	1.194950331	0.594370861	0.462748344	0.470198675	0.507036424	0.489238411	0.566225166	1	0.7276634	1.9105892	0.8790351	0.7314136	1.0215961	1.4798392	0.7860798	0.73502326
c1565.01	SPAC1565.01		1	2.2125	0.855681818	1.173863636	1.351136364	1.523863636	1.907954545	1.728409091	1.952272727	1	2.420846	0.712239	1.0604293	0.8919466	0.8229915	0.68297046	0.8154362	1.0042628
c1565.02c	SPAC1565.02c		1	1.496453901	1.020094563	1.307328605	1.580378251	1.635933806	1.6678487	1.650118203	1.593380615	1	1.6956229	1.0700516	1.3493439	1.8257769	2.3117359	7.887039	2.5674775	1.6664221
c1565.03	SPAC1565.03		1	1.85026738		1.780748663	2.516042781	3.315508021	4.157754011	5.203208556	5.197860963	1	16.7361	6.8289013	1.8728383	1.1166868	1.4016005	1.1557181	1.1163197	1.9307739
c1565.05	SPAC1565.05		1	0.706038487	0.340743198	0.530192435	0.493032515	0.546781685	0.52123424	0.571997346		1	0.83415437	1.1290637	0.7640887	0.6235675	0.65678424	0.82857555	0.97304803	1.0443166
c1565.07c	SPAC1565.07c		1	1.369343066	1.391240876	1.16350365	1.564233577	1.804379562	2.129927007	2.43649635	1.96350365	1	1.178037	1.2477129	1.0051557	1.2703389	1.7462628	1.9598651	0.8435172	0.9120269
c15a10.01	SPAC15A10.01		1	1.230176211	0.852973568	0.799559471	0.697136564	0.625550661	0.626651982	0.572687225	0.624449339	1	1.1935712	0.8158627	0.85927933	0.7409314	0.73468083	0.8803101	2.7766445	2.1067202
c15a10.02	SPAC15A10.02	taf12	1	0.748155954	1.120126449	1.595363541	2.091675448	2.421496312	2.91886196	3.004214963	2.791359326	1	0.73556066	1.114721	1.4024353	1.8449484	1.5220708	0.5787267	0.781442	0.9642023
c15a10.05c	SPAC15A10.05c		1	4.077922078	1.438311688	1.642857143	4.441558442	6.25974026	6.876623377	7.577922078	7.474025974	1	2.5824203	0.7028299	1.252458	2.8248975	4.709445	9.2381	8.470851	5.315561
c15a10.06	SPAC15A10.06		1	1.314509804	1	0.819607843	0.998039216	0.781176471	0.854901961	0.847843137	0.899607843	1	1.3379548	0.6493199	0.698487	0.62438565	0.63580304	0.49903432	1.3846254	1.588174
c15a10.07	SPAC15A10.07		1	1.090361446		1.301204819	1.371485944	1.431726908	1.38253012	1.146586345		1	1.039162	0.96817476	0.99216104	0.7772365	0.5912904	0.5882151	5.7253685	4.7288756
c15a10.09c	SPAC15A10.09c		1	0.920325203	1.144715447	0.968292683	0.755284553	0.581300813	0.519918699	0.458536585	0.453658537	1	1.0149105	1.3058683	1.1541734	0.6480372	0.5198444	1.1141113	0.72522974	0.7984356
c15a10.10	SPAC15A10.10	mde6	1	1.873239437	1.330985915	0.838028169	1.288732394	1.35915493	1.552816901	1.591549296	1.647887324	1	1.8620507	0.88441265	1.1906072	3.3615425	9.696451	34.12187	8.098566	4.5305276
c15a10.11	SPAC15A10.11	ubr11	1	1.669133192	1.170718816	1.342494715	1.273784355	1.265327696	1.152748414	1.188160677	1.283298097	1	1.5863945	1.2108804	1.3108215	1.2276645	1.1418655	1.2083304	1.1226387	0.74912286
c15a10.12c	SPAC15A10.12c		1	1.106410256	0.994230769	1.28974359	1.728205128	2.024358974	2.162820513	2.356410256	2.701282051	1	1.151051	1.0228199	1.1353515	1.6361035	1.8964232	1.6392477	1.206826	1.059253
c15a10.13	SPAC15A10.13	ppk3	1	0.885898816	0.949407966	1.011840689	1.114101184	1.168998924	1.171689989	1.156081808	1.118406889	1	0.9810403	1.0632612	1.1055481	1.2544885	1.5281949	1.4740716	2.6964004	1.4240798
c15a10.15	SPAC15A10.15	sgo2	1	1.437200384	0.703259827	1.387344199	1.431927133	1.302013423	1.294343241	1.226270374	1.162032598	1	1.6429011	1.7055509	1.6964935	1.5012742	1.256182	0.58435196	1.1643486	1.2415203
c15c4.02	SPBC15C4.02		1	0.842535787	0.708588957	0.895023858	0.824812543	0.933197001	0.993865031	0.996591684	0.866394001	1	0.87865525	0.8700905	0.8622787	0.8092571	0.8317025	0.47786146	0.6529933	0.74241734
c15c4.03	SPBC15C4.03		1	1.116033755	0.847749648	0.906469761	0.75281294	0.729254571	0.79676512	0.785513361	0.691983122	1	1.2168005	0.89344287	0.8324347	0.81768984	0.6318658	0.48552114	0.9426807	0.7568397
c15c4.04c	SPBC15C4.04c		1	0.422550053	0.624868282	0.359325606	0.278538813	0.191429575	0.172813488	0.146821215	0.190024587	1	0.51218176	0.75250477	0.42869303	0.27602348	0.18473424	0.218931	0.36762938	0.3576723
c15c4.05	SPBC15C4.05
c15d4.02	SPBC15D4.02		1	2.556149733	1.855614973	2.042780749	2.739304813	2.655080214	2.318181818	1.882352941	1.759358289	1	2.1290603	1.7379938	1.7263571	1.9435532	3.040721	4.3490176	3.013248	2.2483296
c15d4.05	SPBC15D4.05		1	0.808445532	0.723684211	0.561811506	0.6000612	0.637086903	0.591799266	0.568543452	0.654222766	1	0.82766795	0.588872	0.59021235	0.6471637	0.5204798	0.3050395	0.8215198	0.7375507
c15d4.06	SPBC15D4.06		1	0.983695652	1.158288043	1.046195652	1.105978261	1.078804348	1.24388587	1.167119565	1.354619565	1	1.0631173	1.3827531	1.3178601	1.7156638	2.3766212	2.6964996	0.88764036	0.862452
c15d4.08c	SPBC15D4.08c		1	1.04718417		1.535768645	1.075342466	2.057838661		2.03652968		1	1.0109195	1.1001753	1.2772489	1.9167919	1.3046639	1.6035932	1.9585478	2.0875323
c15d4.09c	SPBC15D4.09c		1	0.943559097	0.947543161	0.85126162	0.82436919	0.804116866	0.727091633	0.827357238	0.856573705	1	0.968993	0.90032196	0.738501	0.8943756	0.90641814	0.7968519	0.45263082	0.52702147
c15d4.10c	SPBC15D4.10c	amo1	1	1.043758044	1.270913771	1.323037323	1.196911197	1.236808237	1.124195624	1.211068211	1.229086229	1	1.0586482	1.3711379	1.1382064	1.1724161	1.5881948	2.349956	1.7003798	1.2888638
c15d4.11c	SPBC15D4.11c		1	1.365630713	0.746800731	1.992687386	2.109689214	2.148080439	2.119744059	2.389396709	2.414990859	1	1.339425	1.2718543	1.528366	1.9564106	2.3461027	2.5513453	1.3590467	1.2566742
c15d4.12c	SPBC15D4.12c		1	2.25	0.970238095	1.238095238	1.613095238	1.619047619	0.744047619	1.476190476	1.571428571	1	1.9824483	0.99440336	0.9143274	1.1743153	4.1723022	54.111008	26.65536	14.029298
c15d4.13c	SPBC15D4.13c		1	1.795763994		0.638426626	1.084720121	1.453857791	1.08623298	1.329803328	1.163388805	1	1.3749857	0.66757244	0.6094851	0.8164111	1.1374397	2.0506418	2.0780663	1.6143987
c15e1.02c	SPAC15E1.02c		1	4.659217877	1.136871508	1.636871508	3.477653631	6.916201117	7.075418994	8.351955307	7.100558659	1	3.3870676	0.7963993	0.9504726	1.5011239	1.7001177	0.9384555	4.0577054	6.670912
c15e1.04	SPAC15E1.04		1	2.169611307	0.908127208	1.111896349	1.567726737	1.800942285	1.766195524	1.457008245	1.314487633	1	1.6702019	0.6393212	0.823983	1.2950642	1.4868808	0.92335415	0.57181567	0.6234821
c15e1.05c	SPAC15E1.05c		1	1.299472296	1.033641161	1.167546174	1.283641161	1.346965699	1.531002639	1.616094987	1.740105541	1	1.3143713	0.95687777	1.0856532	1.4204835	1.987201	2.8507183	0.72529477	0.6650936
c15e1.07c	SPAC15E1.07c	mug159;moa1	1	1.508928571		1.6875	2.799107143	2.625	3.205357143	3.138392857	3.3125	1	1.5896713	1.9846814	4.1281233	8.490486	8.484689	4.1726017	1.9932626	1.8050466
c15e1.08	SPAC15E1.08		1	0.55311973	1.014755481	0.751264755	0.774873524	0.726812816	0.714586847	0.704047218	0.652613828	1	0.6529833	1.2635926	0.97718275	0.97464377	0.99121463	1.3661402	0.56376684	0.6090937
c15e1.09	SPAC15E1.09	grx2	1	1.205276705	0.374517375	0.44015444	0.508043758	0.59009009	0.581402831	0.513513514	0.677606178	1	0.8119875	0.39319518	0.4208173	0.46358117	0.5315301	0.29786003	0.37032467	0.3678587
c15f9.01c	SPAC15F9.01c		1	2		1.933333333	2.266666667	2.466666667	1.141666667	2.666666667		1	1.6351157	1.008087	1.3705308	1.2644975	2.2896361	6.1412377	17.288342	18.798895
c15f9.02	SPAC15F9.02	seh1
c15f9.03c	SPAC15F9.03c	nft2;ntf2;nxt2	1	0.572485207	1.259245562	1.766272189	1.153106509	0.984467456	0.822115385	0.761094675	0.712278107	1	0.6438996	1.7231137	1.5698246	1.0686731	0.5156895	0.16653098	0.5653566	0.7857967
c16.03c	SPAC16.03c	ura2	1	0.765796919	0.343445457	0.249292675	0.26296762	0.238289846	0.219742219	0.233888714	0.237975479	1	0.78256387	0.43753362	0.31719917	0.23466893	0.15402262	0.0980058	0.29505804	0.4105452
c16.04	SPAC16.04		1	0.90560472	0.928834808	0.834070796	0.769911504	0.983038348	0.831858407	0.787610619	0.682153392	1	1.0196557	1.5772759	1.0529791	0.90215564	0.5517774	0.3296523	0.8950876	0.95387787
c16.05c	SPAC16.05c		1	1.671355499	0.718350384	0.766624041	0.779731458	0.842710997	0.751918159	0.753196931	0.878516624	1	1.8504342	1.0836918	0.9596177	0.72379214	0.4531246	0.17760685	0.27165732	0.38725215
c1604.02c	SPBC1604.02c
c1604.03c	SPBC1604.03c		1	2.478199052	0.285781991	0.27014218	0.266113744	0.278199052	0.280805687	0.254976303	0.265402844	1	2.518064	0.22831735	0.22352359	0.25201684	0.33550918	0.27953875	0.2791865	0.2833606
c1604.04	SPBC1604.04		1	0.366197183	0.291750503	0.437625755	0.554996647	0.891012743	1.091884641	1.180080483	1.026827632	1	0.46364307	0.3869101	0.44171464	0.54893374	0.6419676	0.5675828	0.2142075	0.23350419
c1604.06c	SPBC1604.06c		1	0.751243781	0.861940299	0.685737977	0.654643449	0.684079602	0.70854063	0.775290216	0.848258706	1	0.95509577	1.3861945	0.88296354	0.9519679	1.2373371	1.7264766	0.90164596	0.8107005
c1604.07	SPBC1604.07	atp4	1	1.283641161	0.963720317	1.270448549	1.193271768	1.142480211	1.10883905	1.036939314	1.002638522	1	1.3920064	0.9903096	1.2312242	1.3099422	1.5378245	2.6133406	2.0111034	1.5754129
c1604.08c	SPBC1604.08c	imp1	1	0.781733746	1.034055728	0.980650155	0.944659443	0.863003096	0.804179567	0.868421053	0.909442724	1	0.8434189	1.10059	1.058002	0.9960011	1.0347679	1.2371246	0.8933382	0.73201764
c1604.09c	SPBC1604.09c		1	1.191812865	2.279532164	2.10994152	1.678947368	1.638596491	1.670175439	1.704093567	1.592982456	1	1.3621277	3.8866918	2.5392754	1.5329382	0.8123251	0.43860307	1.2277094	1.5431
c1604.10	SPBC1604.10	srb7;med21	1	0.811835106	0.798204787	0.603058511	0.579454787	0.646276596	0.730053191	0.800531915	0.895611702	1	0.7846033	0.7433218	0.585199	0.57116246	0.64457333	0.55774075	0.60650766	0.72546005
c1604.11	SPBC1604.11	atp17	1	1.169029444	1.000545256	0.980370774	0.984732824	1.00436205	0.983097056	0.930207197	0.957470011	1	1.0819793	0.79078096	0.8774434	0.9402948	1.2125252	1.9645648	1.31237	0.9488818
c1604.12	SPBC1604.12		1	1.034308779	0.847124117	1.001009082	1.223511604	1.169525732	1.089808274	1.117053481	1.135216953	1	0.88751626	0.76475006	0.9430466	1.1402607	1.3791318	0.95958203	1.0235234	0.9304088
c1604.13c	SPBC1604.13c	mrpl32	1	0.711467324	1.062268804	1.154130703	1.061035758	1.278668311	1.122071517	1.352651048	1.38594328	1	0.7755396	1.5052	1.3010775	1.2420188	1.0639192	1.5686657	1.9692507	1.7936237
c1604.15	SPBC1604.15	gpi16	1	1.201190476	1.211309524	1.473809524	1.492261905	1.775	2.042857143	2.464285714	1.851190476	1	1.1956034	1.1285189	1.2741592	1.2551059	1.3391645	1.3971606	1.0558347	1.1290327
c1604.16c	SPBC1604.16c		1	1.625786164	1.357704403	1.25	1.52672956	1.982704403	2.373427673	2.682389937	2.718553459	1	1.4069108	1.2322428	1.0768899	1.2051479	1.5163836	1.7291764	2.0941873	1.7665222
c1604.17c	SPBC1604.17c		1	1.146458583		1.100840336	1.165066026	1.527010804	0.884153661	1.744297719		1	1.1321828	1.0852835	0.92293733	1.0594237	1.2676098	1.4303324	1.7656516	1.3355435
c1604.18c	SPBC1604.18c		1	2.544491525	1.224576271	1.404661017	0.865466102	1.868644068	1.867584746	2.167372881		1	2.0521894	1.7377778	1.4478765	1.9265212	2.5651865	3.315835	2.033658	2.1110387
c1604.19c	SPBC1604.19c		1	1.166666667	0.835174954	0.842541436	1.070441989	1.128913444	1.201197053	1.262430939	1.026703499	1	1.1153147	0.75995463	0.8059785	0.9183914	1.0043778	0.8384737	0.969646	1.0811878
c1610.01	SPAC1610.01		1	1.274170274	1.300865801	1.248196248	1.411255411	1.402597403	1.373737374	1.408369408	1.271284271	1	1.078162	1.0932478	1.1781894	1.3913327	1.7348596	2.4799209	1.623814	1.2348561
c1610.02c	SPAC1610.02c		1	0.901408451	1.204225352	1.323943662	1.521126761	1.577464789	1.788732394	1.591549296	1.873239437	1	0.88512284	1.1505841	2.1166117	7.532926	18.276491	63.96769	15.303356	9.756466
c1610.04	SPAC1610.04	mug99	1	1.327586207	0.684482759	0.736206897	0.921551724	0.989655172	0.938793103	0.989655172	1.101724138	1	1.1952715	0.5039252	0.7174593	0.97928685	1.7236577	5.709606	2.2912164	2.0196352
c162.01c	SPCC162.01c		1	1.791569087	0.720725995	1.309133489	1.260538642	1.183840749	1.12587822	1.097189696		1	1.5988678	1.2543439	1.2109119	0.9951199	1.1005212	2.0798857	1.7990744	1.5337265
c162.02c	SPCC162.02c		1	0.353415196	0.563507291	0.57789716	0.673062164	0.602455871	0.589409056	0.569455104	0.422486569	1	0.42141056	0.47838795	0.631914	0.70962286	0.6377478	0.4577467	0.39603642	0.37066978
c162.03	SPCC162.03		1	0.415348837	0.501627907	0.727906977	0.780465116	0.701395349	0.657209302	0.620465116	0.652093023	1	0.52862215	0.43724597	0.64303225	0.78242403	0.6976923	0.40166357	0.23546349	0.23850185
c162.05	SPCC162.05	coq3	1	1.25204918	1.285860656	1.479508197	1.887295082	1.81557377	2.238729508	2.37704918	2.676229508	1	1.0933583	0.80444163	1.5218759	2.1182277	2.8637948	4.944219	2.159856	1.5775625
c162.06c	SPCC162.06c		1	2.455769231	1.448076923	2.625	2.506730769	2.621153846	2.549038462	2.476923077	2.428846154	1	2.115098	1.227176	1.7218692	1.8565413	1.84697	2.9597073	2.0333552	1.9612857
c162.07	SPCC162.07	ent1	1	1.732423924	0.9590766	1.348373557	1.240293809	1.193074502	1.058761805	0.940188877	0.962224554	1	1.9887578	1.0623782	1.1772316	1.0165354	0.7363842	0.44757482	1.5695707	1.4002168
c162.08c	SPCC162.08c	nup211	1	1.122994652	1.223262032	1.564171123	1.526737968	1.334224599	1.295454545	1.237076649	1.296791444	1	0.94054353	1.0334234	1.396965	1.2257096	0.6589522	0.32080957	0.66889924	0.74308264
c162.10	SPCC162.10	ppk33	1	6.535877863	3.560305344	2.245801527	1.777099237	1.12519084	0.783969466	0.691603053	0.680916031	1	4.015888	1.6368407	1.0816623	1.0040557	0.9402588	1.3818343	0.64264834	0.5253196
c162.11c	SPCC162.11c		1	1.228187919	1.186428039	0.701715138	0.686800895	0.647278151	0.689783743	0.648769575	0.642803878	1	1.1863348	1.1558478	0.8256809	0.7163596	0.7864473	0.806057	0.889392	0.74994916
c162.12	SPCC162.12		1	1.429090909	1.23030303	0.915151515	0.962424242	1	0.915151515	0.974545455	1.015757576	1	1.3441014	1.1622072	1.0415678	0.8224795	0.7461814	0.6835016	1.8649852	2.0516026
c1620.03	SPCC1620.03		1	0.955769231			1.385576923		0.600961538	1.601923077		1	1.2835622	0.79641837	0.9855553	0.99099076	2.097488	7.032607	5.4621677	4.4525204
c1620.04c	SPCC1620.04c		1	1.666666667	5.162162162	19.12612613	18.0045045	15.37837838	11.34234234	6.855855856	6.396396396	1	1.4769473	7.623846	14.388284	20.527441	7.010369	7.167063	4.262234	3.4689522
c1620.05	SPCC1620.05		1	1.296326531	1.159183673	1.019591837	0.975918367	0.948571429	1.063265306	0.991836735	0.893061224	1	1.2836713	1.1662812	1.0051386	1.0102416	0.90051997	0.49651575	0.6111459	0.66473436
c1620.06c	SPCC1620.06c		1	0.999517607	0.774722624	0.673902557	0.627351664	0.62566329	0.588760251	0.601061264	0.641099855	1	1.110441	0.84176356	0.69312143	0.6399935	0.4026524	0.23076868	0.41078112	0.4185283
c1620.07c	SPCC1620.07c		1	1.665644172	2.053680982	1.690184049	2.337423313	2.604294479	2.803680982	2.944785276	3.052147239	1	1.5414529	1.2354118	1.6456972	2.15205	2.7190046	6.6861644	7.474233	5.78476
c1620.08	SPCC1620.08		1	2.195302843	1.165018541	2.177997528	1.842398022	1.423980222	1.237948084	1.199011125	1.184177998	1	1.8466679	0.90877044	1.619836	1.5552151	0.976483	1.204138	1.7547729	1.9193292
c1620.09c	SPCC1620.09c	tfg1	1	1.607633588	1.432824427	1.589312977	1.766412214	1.775572519	1.829770992	2.236641221		1	1.3190037	1.055396	1.3009168	1.5623578	1.5300584	1.1859229	1.337192	1.4140949
c1620.10	SPCC1620.10	cwf26	1	0.824863174	1.054730258	0.964034402	1.072713057	1.049257232	0.957388585	1.014073495	1.151681001	1	0.89115155	1.060155	1.0657637	0.9638819	0.63490516	0.2948472	0.9966882	1.115746
c1620.11	SPCC1620.11		1	0.669387755	1.156122449	1.112244898	0.980612245	0.92244898	0.958163265	0.789795918	1.081632653	1	0.7474016	1.0634961	1.6822134	1.9680976	2.5844407	8.17625	2.0196621	1.4190578
c1620.12c	SPCC1620.12c		1	1.052795031	1.130434783	1.392857143	1.519409938	1.532608696	1.519409938	1.577639752	1.498447205	1	0.95949113	1.0939374	1.3215756	1.7491075	2.0405042	3.4114172	1.0940397	0.9679421
c1620.13	SPCC1620.13		1	1.165680473	1.334319527	1.1765286	1.48964497	1.426035503	1.538954635	1.303747535		1	1.3459233	1.0948725	1.2173193	1.1987027	1.451443	1.5774037	1.3431641	1.254113
c1635.01	SPAC1635.01		1	1.740566038	0.882075472	1.485849057	1.441823899	1.33490566	1.16077044	1.072327044	1.018081761	1	1.5617146	0.62354225	0.87236714	0.94247425	0.7438517	0.2520554	0.22655973	0.3434375
c1639.01c	SPAC1639.01c		1	0.977375566	0.980769231	0.71719457	0.622171946	0.536199095	0.514705882	0.477375566	0.524886878	1	1.0510333	0.8739726	0.8097587	0.97507894	1.8449767	6.9065084	9.730569	8.327928
c1652.01	SPBC1652.01		1	4.813664596	1.847826087	2.568322981	2.920807453	3.027950311	3.169254658	3.01552795	2.866459627	1	3.2156072	1.4463471	1.7448323	1.9274818	2.8485484	4.216887	2.43705	2.6629817
c167.01	SPAC167.01	ppk4	1	0.954633205	1.002413127	1.032818533	1.259169884	1.487451737	1.453667954	1.403474903	1.371621622	1	0.9799319	0.949341	1.0543779	1.4235697	1.226714	0.8503766	0.7062008	0.95821637
c167.04	SPAC167.04	pam17	1	0.903420523	0.958752515	1.309859155	1.080985915	1.115694165	1.030181087	0.984909457	1.040241449	1	1.0091132	1.2718203	1.3620055	1.4661082	1.1295199	1.2320497	1.1034501	0.9727411
c167.05	SPAC167.05		1	2.480088496	1.003318584	1.579646018	2.199115044	2.57079646	2.469026549	2.435840708	2.298672566	1	1.9949622	0.82562095	1.4887081	2.5914958	3.3271961	3.336859	1.2566541	1.2865282
c167.06c	SPAC167.06c		1	14.94594595	3.432432432	8.216216216	13.58108108	18.2972973	19.66216216	22	21.48648649	1	8.582903	2.1443632	4.17894	9.720274	16.742046	47.396343	37.20335	28.80316
c167.07c	SPAC167.07c		1	1.704191617	1.348502994	1.637125749	2.019161677	2.209580838	2.500598802	2.379640719	1.811976048	1	1.5670935	1.0879498	1.3193512	1.5046349	1.01349	0.60591954	0.76312804	0.9520869
c1672.01	SPCC1672.01
c1672.03c	SPCC1672.03c		1	1.987242395	0.437929342	0.759568204	0.574337586		0.446025515	0.338567223	0.35966634	1	2.3639486	0.4166674	0.62299556	0.5459709	0.41569182	0.28184223	0.69506013	0.7307472
c1672.04c	SPCC1672.04c		1	1.274170274	1.234487734	1.125541126	1.285714286	1.535353535	1.624098124	1.678210678	1.783549784	1	1.2684739	1.2538868	1.183907	1.4757758	2.0469282	1.9915535	1.08795	1.3177723
c1672.05c	SPCC1672.05c		1	0.503047542	0.674725721	0.661926046	0.511174319	0.425843153	0.343762698	0.300690776	0.337261276	1	0.5598768	0.80357957	0.7797849	0.5603416	0.49484485	0.5763261	0.33149213	0.2768566
c1672.06c	SPCC1672.06c	asp1	1	0.948380567	1.152327935	1.104251012	1.17965587	0.968623482	1.101720648	0.91194332	0.795546559	1	0.99437916	0.72356623	1.1101655	1.2258554	1.3435628	2.4644942	0.9187825	0.7758162
c1672.07	SPCC1672.07		1	0.628232006	0.77498253	0.617749825	0.526904263	0.489168414	0.456324249	0.453529001	0.522711391	1	0.6668032	1.0115821	0.76848173	0.5889071	0.5223202	0.760929	1.2516711	1.1346794
c1672.09	SPCC1672.09		1	0.825882353	1.392941176	1.451764706	1.803529412	1.945882353	2.210588235	2.244705882	2.5	1	1.01415	1.3169143	1.5291442	2.0069752	1.8905159	1.9212717	0.90733457	0.83764446
c1672.10	SPCC1672.10	mis16	1	0.786592179	0.806145251	0.661452514	0.787150838	0.893854749	0.996648045	1.074860335	1.16424581	1	0.8087498	0.81649745	0.75103414	0.906474	1.4805635	3.4456267	1.1416996	0.90515137
c1672.11c	SPCC1672.11c		1	1.056497175	0.844632768	0.895076675	0.902340597	0.772397094	0.747376917	0.739305892	0.626311542	1	1.1004808	0.8914789	0.88622856	0.8257769	0.76232666	0.6927524	1.1926848	1.2006958
c1672.12c	SPCC1672.12c		1	0.806486486	0.835135135	1.497297297	1.621621622	1.930810811	2.057297297	2.541621622	2.503783784	1	0.7671688	0.8296335	1.1553222	1.3819783	1.1573341	1.0149168	0.7892979	0.81690824
c1677.01c	SPBC1604.01		1	1.407407407	0.948559671	0.62962963	0.771604938	0.757201646	0.829218107	0.814814815	0.70781893	1	0.8092553	0.39471975	0.31782407	0.5732204	1.448563	8.874018	3.5163991	1.9374282
c1677.02	SPBC1677.02	dpm3	1	1.07425343	0.64850686	0.674737692	0.731638418	0.83535109	0.836158192	0.81275222	0.897497982	1	1.0400132	0.6444924	0.59840983	0.6972999	0.7620668	0.75089145	0.6775019	0.7831311
c1677.03c	SPBC1677.03c		1	0.437724121	0.425890509	0.290461391	0.205115945	0.16471432	0.210972986	0.144393976	0.189337796	1	0.4869484	0.5030204	0.31526098	0.2197462	0.19517207	0.16486858	0.21411534	0.24068269
c1682.01	SPCC1682.01	qcr9	1	1.065322581	1.073387097	1.237903226	1.0875	1.037096774	0.8875	0.856451613	0.865322581	1	1.1623452	1.0901154	1.1883314	1.0209864	0.97745043	0.84794873	0.7055857	0.69012254
c1682.03c	SPCC1682.03c	mug174	1	1.776061776	1.530888031	1.752895753	2.418918919	2.455598456	2.832046332	2.552123552	3.073359073	1	1.4877586	1.2273355	2.6444733	5.495298	8.80319	8.522518	1.6144174	1.6272526
c1682.04	SPCC1682.04	cdc31	1	0.591861899	1.15782984	1.948212084	1.520961776	1.263871763	1.165844636	1.040690506	0.992601726	1	0.72795355	1.668843	2.1146302	2.0247505	1.4848849	2.0972033	1.2476757	0.97713155
c1682.05c	SPCC1682.05c		1	0.708068903	0.95149592	1.108794198	1.116953762	1.078875793	1.110607434	1.138712602	1.155031732	1	0.72742754	0.9149049	1.0525753	1.1617354	1.1183034	1.0984342	0.81828356	0.73941344
c1682.06	SPCC1682.06		1	0.958167331	1.491035857	2.015936255	1.87749004	1.930278884	1.503984064	1.511952191	1.509960159	1	0.96940947	1.6461997	1.9838154	1.8908271	1.3072352	1.1259569	5.1037173	5.879274
c1682.08c	SPCC1682.08c		1	1.03654485	0.473421927	0.315614618	0.30730897	0.186046512	0.305647841	0.199335548	0.26910299	1	1.4630641	0.46959198	0.5021758	3.6226583	13.454611	22.94186	2.7210808	2.2340565
c1682.09c	SPCC1682.09c		1	0.874285714	0.538979592	0.429795918	0.419387755	0.313469388	0.37	0.285306122	0.334285714	1	1.1032054	0.7223331	0.6327998	0.37947652	0.3515936	0.5735245	0.56488675	0.68143344
c1682.11c	SPCC1682.11c		1	2.163120567	2.581560284	2.666666667	3.563829787		4.212765957	3.319148936	3.397163121	1	2.3022661	1.821693	2.269696	3.3322427	5.491021	12.598857	16.60688	23.890491
c1682.12c	SPCC1682.12c	ubp27;ubp16	1	0.682857143	0.98	0.8	0.700714286	0.592857143	0.632142857	0.548571429	0.678571429	1	0.7186641	1.2297399	0.9758881	0.73260355	1.5331582	7.921728	1.9282439	1.4431447
c1682.13	SPCC1682.13		1	0.695336788	0.55880829	0.255958549	0.312953368	0.336787565	0.33626943	0.4	0.408290155	1	0.6660408	0.6163251	0.37429836	0.39048874	0.58981407	0.8361675	0.6175891	0.7974943
c1682.15	SPCC1682.15		1	1.299578059	1.462025316	1.827004219	3.761603376	5.316455696	6.55907173	8.392405063	9.11814346	1	1.236426	1.6037089	2.2664676	4.09762	8.321102	15.916589	2.0505013	2.2209766
c1683.01	SPBC1683.01		1	1.329144225	1.078695392	0.730101735	0.433273489	0.339916218	0.318970676	0.29443447	0.296828247	1	1.313193	1.3039072	0.842447	0.2729531	0.15119164	0.124464735	0.17968692	0.20034958
c1683.02	SPBC1683.02		1	3.351002865			0.430515759	0.57234957	0.341332378	0.615329513	0.817335244	1	2.9897783	0.4419507	0.35309833	0.28764212	0.26022705	0.20982754	0.49802932	0.69402814
c1683.03c	SPBC1683.03c		1	1.008213552	0.645448323	0.882272416	0.709787817	0.629021218	0.678302533	0.607802875	0.620807666	1	0.8939544	0.73399675	0.7472401	0.46435413	0.36989188	0.22169371	0.46987355	0.55230385
c1683.04	SPBC1683.04		1	1.348156182	0.650759219	0.622559653	0.867136659	1.379609544	1.724511931	1.69197397	1.32537961	1	1.0250907	0.5609104	0.45814994	0.67550695	0.86742693	0.3603894	0.7585136	1.0305823
c1683.05	SPBC1683.05		1	3.854797332	0.458183684	0.263724987	0.291944587	0.237044638	0.247306311	0.246793227	0.2288353	1	4.1382833	0.59110564	0.266376	0.22624493	0.19028579	0.13921627	0.23200485	0.37827513
c1683.06c	SPBC1683.06c		1	5.113104524	0.138455538	0.219968799	0.225819033	0.261310452	0.277301092	0.25351014	0.243369735	1	3.7365444	0.19847055	0.157966	0.16294762	0.23865384	0.3761521	0.672586	0.68505603
c1683.07	SPBC1683.07	mal1	1	2.014925373	0.858208955	0.746268657	1.014925373	1.208955224	1.350746269	1.462686567	1.462686567	1	2.3470743	0.8064677	0.826354	1.1308076	5.5058584	58.520603	35.260326	16.882647
c1683.10c	SPBC1683.10c		1	0.693163752	0.796899841	1.100158983	1.016295707	1.186804452	1.112877583	1.415739269	1.306836248	1	0.6877846	0.82036763	1.0015002	1.0176703	1.1832117	1.717353	0.7092533	0.6513317
c1683.11c	SPBC1683.11c		1	1.130982368	0.818010076	0.684508816	0.760075567	0.813602015	0.819269521	0.801007557	0.664357683	1	1.591461	0.6986366	0.7834535	0.7900839	0.79309213	0.7465028	0.52865446	0.62739176
c1683.12	SPBC1683.12		1	2.1456	0.444266667	0.525866667	0.4616	0.469866667	0.454933333	0.446933333	0.453866667	1	3.1082401	0.38619962	0.4580496	0.40782592	0.4630642	0.42440283	0.5170442	0.56533706
c1683.13c	SPBC1683.13c		1	1.860671937	0.980237154	1.366600791	1.313735178	1.372529644	1.423418972	1.713438735	1.454545455	1	2.1639862	1.0154757	1.1031166	1.0899334	0.93416065	0.59924895	0.7993261	0.846498
c1685.03	SPBC1685.03		1	0.763575606	0.971595656	1.769423559	1.708437761	1.600668338	1.412280702	1.238095238	1.169590643	1	0.7172964	1.0960102	1.5325752	1.3944774	0.7222985	0.40809885	0.6771312	0.6601284
c1685.04	SPBC1685.04		1	1.198726115	1.431847134	1.78343949	2.382165605	2.434394904	2.659235669	2.862420382	2.202547771	1	1.3449719	1.5352861	1.7998917	2.0986257	1.9651134	1.0425186	0.8955339	1.3450732
c1685.05	SPBC1685.05		1	7.86746988	1.552208835	1.931726908	3.634538153	5.345381526	6.580321285	7.477911647	6.092369478	1	5.9025884	1.2969362	1.4663215	2.2334898	3.0557933	3.7759109	3.8807395	2.9348955
c1685.07c	SPBC1685.07c		1	1.137417219	1.690397351	1.798013245	2.15397351	1.76986755	1.840231788	1.481788079	1.554635762	1	1.2777504	1.4352686	1.8830407	1.9339131	1.7373582	1.3850222	3.019301	3.5338852
c1685.08	SPBC1685.08		1	1.660212972	0.990319458	0.88286544	1.002904163	0.92642788	1.015972894	1.070667957	1.158760891	1	1.590123	0.8161104	0.8020858	0.81172675	0.8338428	0.57507825	1.3802378	1.5664254
c1685.11	SPBC1685.11	rlp1										1	1.14218	0.81671	0.92654	0.75217	0.73191	0.56173	1.28432
c1685.12c	SPBC1685.12c		1		0.42371134	1.297938144	1.320103093	1.821649485	1.96443299	2.411340206	2.718556701	1	0.7249846	0.942518	1.0303236	1.0356265	0.53931373	0.6217829	0.7003761	0.81763196
c1685.13	SPBC1685.13											1	1.2112781	1.57158	1.9834301	1.7347085	0.7667425	0.68149143	1.0286263	1.5830677
c1685.14c	SPBC1685.14c		1	3.167785235	1.507829978	2.140939597	2.197986577	2.203579418	2.002237136	2.040268456	1.769574944	1	2.5939755	1.0682514	1.5324985	1.6036013	1.5692847	1.7973647	4.7919707	3.4192603
c1687.02	SPAC1687.02		1	1.469026549	1.977876106	2.808849558	2.719469027	2.419469027	2.195575221	2.118584071	2.049557522	1	1.5517277	2.154379	2.766173	2.7462888	1.8114668	1.5069546	1.3865061	1.2674197
c1687.04	SPAC1687.04		1	1.123275069	0.935602576	0.812327507	1.014719411	1.044158234	1.087396504	1.18399264	0.841766329	1	1.0607083	0.9796892	0.9198835	1.053	1.0153992	0.8798989	1.2231741	1.0406779
c1687.05	SPAC1687.05	pli1	1	1.244063325	1.268469657	1.406332454	1.66292876	1.662269129	1.829815303	1.982849604	2.370712401	1	1.0607725	1.1199306	1.4139639	1.6631626	1.962157	2.4172018	0.94457924	1.027901
c1687.07	SPAC1687.07		1	1.5375	1.065625	1.464583333	2.022916667	2.670833333	3.604166667	4.389583333	4.672916667	1	1.3797653	0.9872293	1.3557055	2.044721	2.7449634	2.100671	1.7560146	1.6174413
c1687.08	SPAC1687.08		1	1.400425985	0.627263046	0.751863685	0.963791267	0.954206603	0.993077742	1.139510117	1.381256656	1	1.3079864	0.58681184	0.68931353	0.8333951	1.0972601	0.7039945	1.076331	1.048941
c1687.09	SPAC1687.09		1	1.288808664	1.210288809	1.945848375	2.370938628	2.422382671	2.566787004	2.776173285	2.9566787	1	1.2845427	1.3048017	1.7163837	2.1623044	2.249466	3.3467116	1.3631133	1.3126761
c1687.10	SPAC1687.10	mcp1	1	0.633779264	1.059364548	0.926421405	0.841137124	0.775919732	0.811036789	0.774247492	0.928093645	1	0.65497476	0.8696088	1.0544034	1.2993895	2.1130056	5.4805264	1.0419742	1.3332964
c1687.12c	SPAC1687.12c	coq4	1	1.054649266	1.061174551	1.137030995	1.030179445	1.050570962	1.115415987	1.284665579	1.248776509	1	1.0874529	0.9882142	0.9926069	0.98136264	0.9685657	0.65950054	0.48690376	0.50008184
c1687.14c	SPAC1687.14c		1	1.874125874	0.945554446	1.622377622	1.429070929	1.024975025	1.33016983	1.456543457	1.519480519	1	1.5691208	0.97064435	1.2539403	0.9161088	0.41844928	0.49064144	1.1001513	1.2656509
c1687.16c	SPAC1687.16c		1	0.511827957	0.336021505	0.506451613	0.319623656	0.282795699	0.340322581	0.28655914	0.344623656	1	0.46561182	0.30746433	0.50884396	0.26193035	0.2756458	0.28919703	0.29554012	0.4426681
c1687.17c	SPAC1687.17c		1	1.075196409	0.84624018	0.815937149	0.925364759	0.961840629	0.995510662	0.97979798	0.993265993	1	1.0129129	0.80003846	0.8645029	0.98459566	1.143634	2.0376046	1.930193	1.6502377
c1687.18c	SPAC1687.18c		1	0.873373807	1.426279271	0.96444059	0.915437988	0.945359931	1.162619254	1.294882914	1.149176062	1	0.9769826	1.37449	1.2520449	1.254757	1.4078566	1.2265568	0.63048625	0.66692674
c1687.19c	SPAC1687.19c		1	0.807265388	1.09283552	1.020181635	0.89556004	0.717457114	0.668012109	0.630676085	0.723511604	1	0.83494437	1.4528395	1.1926231	0.8468766	0.8674566	2.3769915	1.8725319	1.1241602
c1687.23c	SPAC1687.23c
c16a10.01	SPAC16A10.01		1	2.112734864	2.277661795	1.960334029	3.080375783	3.221294363	2.839248434	3.008350731	2.691022965	1	1.536638	1.5665071	1.5234197	2.116172	2.1245706	1.3246826	1.5049348	2.0667052
c16a10.02	SPAC16A10.02		1	0.960189573	1.357819905	0.858767773	0.943601896	1.027488152	1.017061611	1.222748815	1.220853081	1	0.89077497	1.383793	0.82773185	0.6960767	0.92625767	0.95223916	0.87699515	0.9740331
c16a10.04	SPAC16A10.04	rho4	1	1.895726496	0.596581197	0.618803419	0.492307692	0.473504274	0.557264957	0.417094017		1	1.6700681	0.9296269	1.0878686	1.2493811	2.550396	9.437183	2.88103	2.141928
c16a10.05c	SPAC16A10.05c	dad1	1	1.535055351	2.195571956	2.195571956	1.847785978	1.407749077	1.351476015	1.356088561	1.693726937	1	1.4623581	2.1159046	2.057092	1.9694754	2.1431856	2.1857405	1.5970954	1.6650888
c16a10.06c	SPAC16A10.06c	nse2	1	1.8125	1.887096774	2.195564516	2.310483871	2.407258065	2.539314516	2.858870968	2.778225806	1	1.7765578	2.1602337	2.13131	2.1346037	2.5643535	2.3102021	2.143827	2.037759
c16a11.01	SPCC16A11.01		1	0.88	1.229411765	1.235294118	1.489411765	1.684705882	1.62	1.571764706	1.562352941	1	0.8454051	1.2203224	1.4845933	2.3738375	2.0583482	1.9027966	2.2852297	3.144972
c16a11.02	SPCC16A11.02		1	0.70964467	1.044670051	0.868020305	0.955837563	0.862944162	0.984771574	1.041624365	1.231472081	1	0.7741732	1.6065413	1.2275336	1.2634197	1.6976354	1.7911412	1.0356818	1.1432132
c16a11.03c	SPCC16A11.03c		1	0.948602344	1.009467989	0.944995491	1.035617674	1.028854824	1.150135257	1.243462579	1.140667268	1	0.9183223	1.136983	0.9832415	1.0726123	1.1141496	1.4493587	0.89848137	0.93260485
c16a11.04	SPCC16A11.04		1	0.913559322	1.589830508	1.369491525	1.922033898	1.662711864	2.151694915	2.127118644	2.047457627	1	1.052162	1.3321178	1.4800804	1.7371588	2.2682338	4.8257494	2.1620147	1.5131438
c16a11.06c	SPCC16A11.06c	gpi10	1	0.916666667		1.647875817	1.167892157	1.466503268	0.725081699	1.345588235		1	0.78280604	1.1064087	1.3093466	1.0700337	0.62228084	0.51864934	0.54207885	0.69748545
c16a11.07	SPCC16A11.07	coq10	1	0.529737717	0.517731806	0.514961212	0.509789435	0.44181751	0.261544145	0.396749169	0.425563354	1	0.58275044	0.5410796	0.5331089	0.3906718	0.20930381	0.20192656	0.3577002	0.5876035
c16a11.08	SPCC16A11.08		1	3.177458034	1.905275779	2.002398082	3.079136691	3.247002398	3.410071942	3.275779376	3.410071942	1	2.962348	1.4254457	1.7281063	2.2762024	2.6115148	1.4837117	3.0205314	3.637272
c16a11.09c	SPCC16A11.09c		1	0.448091092	0.582049565	0.392498326	0.523442733	0.427327528	0.424313463	0.419959812	0.699933021	1	0.53429073	0.5465939	0.46586505	0.44421437	0.45580667	0.40226495	2.0894592	2.3756347
c16a11.10c	SPCC16A11.10c	oca8	1	0.537530266	0.585956416	0.651937046	0.38029661	0.286016949	0.265435835	0.271186441	0.282990315	1	0.5666057	0.6989389	0.638475	0.3045913	0.110807195	0.058341082	0.22589883	0.33518496
c16a11.11	SPCC16A11.11	nrf20;mrpl31	1	0.82	1.1696	1.0328	0.9228	0.8792	0.9724	0.8968	1.0296	1	0.93809915	1.169779	1.0248115	0.91558737	0.74866456	0.40086493	1.5145161	1.7248298
c16a11.12c	SPCC16A11.12c	ubp24;ubp1	1	1.265927978	1.386426593	1.157894737	1.549168975	1.790858726	2.074099723	2.171745152	2.166204986	1	1.2821699	1.3408169	1.1965667	1.5815014	2.0030735	1.8074148	1.3747414	1.2691975
c16a11.14	SPCC16A11.14	sfh1	1	1.179292929	0.601851852	0.86952862	0.968013468	0.992424242	1.152356902	1.028619529	1.230639731	1	1.195633	0.65269744	0.8119961	0.89256984	0.8611472	0.7021721	1.5812219	1.3405117
c16a11.15c	SPCC16A11.15c		1	4.128712871	2.405940594	3.425742574	5.861386139	10.00990099	9.752475248	13.28712871	11.7029703	1	3.5588346	2.0067935	2.8075387	4.780017	6.606045	3.7375758	10.720958	12.659327
c16a11.16c	SPCC16A11.16c		1	1.159857904	0.84991119	1.063943162	1.106571936	1.055062167	1.068383659	1.152753108	1.028419183	1	1.0199177	0.7793421	1.1799241	1.7674439	2.7208242	5.608004	1.2483956	1.1833075
c16a3.02c	SPBC16A3.02c		1	10.21468927	1.467984934	1.800376648	1.611111111	1.551789077	1.271186441	1.418079096	1.256120527	1	6.8566675	0.8248475	0.8533187	0.69846886	0.47187272	0.2568485	0.80231243	0.89678586
c16a3.03c	SPBC16A3.03c	lyn1	1	2.043895748	1.287379973		0.487654321					1	2.31744	1.17754	0.97051	1.05423	0.80574	0.79963	1.74938	2.42292
c16a3.04	SPBC16A3.04	rsm25	1	0.544695071	1.041353383	1.082706767	0.863826232	0.86716792	0.829573935	0.897243108	1.01336675	1	0.6883931	1.5184357	1.143426	0.97612005	0.8013961	0.8962657	1.1880184	0.9801584
c16a3.06	SPBC16A3.06		1	0.997655334	1.301875733	1.395076202	1.563305979	1.68933177	1.610199297	2.049237984	2.096131301	1	1.0003343	1.3110045	1.2570482	1.5343556	1.597524	1.4283714	1.0493855	0.8564766
c16a3.07c	SPBC16A3.07c	nrm1	1	0.641176471	1.687647059	2.530588235	1.901764706	1.989411765	1.950588235	1.970588235	2.052941176	1	0.74216706	2.462884	2.220866	1.7177304	0.8490007	0.42845666	0.7669083	1.0308741
c16a3.08c	SPBC16A3.08c		1	0.206440678	0.739661017	0.330169492	0.234067797	0.213559322	0.180338983	0.170169492	0.198305085	1	0.22053212	0.7851984	0.503499	0.3484276	0.41044828	0.3474874	0.3711073	0.39287955
c16a3.10	SPBC16A3.10		1	0.867021277	1.570478723	1.506648936	1.595079787	1.70212766	1.716755319	1.968085106	1.944148936	1	0.8930152	1.397512	1.8474083	2.372	2.697502	1.8191701	0.78419864	0.85117006
c16a3.12c	SPBC16A3.12c		1	0.828793774	0.804474708	0.736381323	0.597276265	0.516536965	0.54036965	0.467898833	0.469844358	1	0.89485025	0.8573382	0.82077426	0.7615046	0.895854	2.3961723	1.647993	1.1429745
c16a3.14	SPBC16A3.14		1	0.657448707	0.900535236	1.166815343	1.157894737	1.110615522	1.122658341	1.257805531	1.383586084	1	0.6981759	1.0748281	1.1257983	1.0962924	0.87752795	0.52141726	1.1154525	1.0582975
c16a3.16	SPBC16A3.16	cwc27	1	0.695182724	1.084717608	0.967607973	0.97051495	1.039036545	1.242940199	1.577242525	1.3089701	1	0.6425021	1.0442222	0.8876566	0.97113097	0.96782196	0.7838309	0.40486896	0.4651122
c16a3.17c	SPBC16A3.17c	mfs1	1	0.741331484	0.803744799	0.60887656	0.596740638	0.726768377	0.724341193	0.78779473	0.830790569	1	0.7198555	0.9454566	0.5796811	0.61730975	0.88869953	0.3570211	0.3060412	0.4363038
c16a3.18	SPBC16A3.18		1	1.693114754	0.36295082	0.394098361	0.449180328	0.405245902	0.383606557	0.362622951	0.375737705	1	1.4367523	0.33970332	0.31918725	0.32696617	0.33928388	0.27713108	0.657818	0.8512766
c16a3.19	SPBC16A3.19		1	1.391364903	1.413649025	1.746518106	1.846100279	1.951253482	1.947771588	2.084958217	2.247910864	1	1.4055382	1.6725085	1.8480346	1.7725859	1.9908097	1.4202029	1.2637242	1.2356049
c16c4.02c	SPCC16C4.02c		1	1.562893082	0.83490566	0.570754717	0.697720126	0.601415094	0.764150943	0.597484277	0.674528302	1	1.464133	0.57598907	0.5266227	0.4640886	0.5303269	0.4842186	1.754341	1.6811702
c16c4.03	SPCC16C4.03	pin1
c16c4.04	SPCC16C4.04		1	1.126760563	1.159037559	1.477699531	1.416666667	1.733568075	1.183685446	1.76056338	1.720657277	1	1.1716892	1.315449	1.4356908	1.6279433	1.574666	1.691019	1.1822942	1.1893127
c16c4.05	SPCC16C4.05		1	1.403846154	1.429864253	0.871040724	0.97341629	0.937782805	1.074660633	1.248868778	0.996606335	1	1.3363231	1.717322	1.1155875	1.0519127	1.0902671	1.9245524	1.077437	1.2504631
c16c4.06c	SPCC16C4.06c		1	0.983952703	0.610641892	0.735641892	1.196368243	1.305743243	0.684121622	1.33277027	1.431587838	1	1.0809253	1.0878984	0.8025647	0.96398944	0.76198435	0.44897816	0.7483966	1.121945
c16c4.07	SPCC16C4.07	scw1	1	1.445222611	0.43871936	0.303651826	0.374187094	0.404202101	0.412206103	0.379189595	0.35967984	1	1.451485	0.4432648	0.35490716	0.34484124	0.25698194	0.31644055	0.46474493	0.58041734
c16c4.08c	SPCC16C4.08c	skb15	1	0.756006006	0.721096096	0.422672673	0.442567568	0.421171171	0.51463964	0.545045045	0.56006006	1	0.98292077	1.2247709	0.56360704	0.48867863	0.582685	0.79425097	2.0258865	1.9099239
c16c4.10	SPCC16C4.10	pgl	1	1.045207957	0.830018083	0.998191682	1.051537071	1.278481013	1.466546112	1.564195298	1.558770344	1	0.82597	0.62197095	0.83869183	0.9452366	1.0552073	1.9051694	3.6916485	3.7383904
c16c4.12	SPCC16C4.12		1	1.43220339	1.251815981	1.411622276	1.329297821	1.231234867	1.133171913	1.140435835	1.182808717	1	1.5510236	1.5443321	1.3605491	1.2141973	1.1632519	0.8669024	1.5179601	1.5990384
c16c4.15	SPCC16C4.15	rml2	1	0.587412587	1.068931069	1.144855145	1.31018981	1.241758242	1.491008991	1.373626374	1.477522478	1	0.6252713	1.0114529	1.0098209	1.1139063	1.3254308	1.6528989	1.2683641	1.205159
c16c4.16c	SPCC16C4.16c		1	1.0039801	1.217910448	1.407960199	1.372636816	1.486567164	1.50199005	1.462686567	1.501492537	1	0.9104279	1.1983919	1.3160198	1.318928	1.2714295	0.9211277	0.7222405	0.7641847
c16c4.17	SPCC16C4.17	mug123	1	1.234567901	2.160493827	2.333333333	3.682098765	3.388888889	3.688271605	3.388888889	3.716049383	1	1.37214	1.8721653	3.6141834	7.8684173	13.397274	24.210968	4.664487	3.8205981
c16c4.18c	SPCC16C4.18c	taf6;taf50	1	0.688435374	0.843537415	1.010884354	1.007823129	0.971428571	0.936394558	1.002721088	1.076190476	1	0.72074825	0.8203888	0.8785635	0.8004927	0.7819607	0.6261754	0.6406383	0.72744846
c16c4.19	SPCC16C4.19		1	1.531989483	0.898334794	0.866783523	0.832164768	0.871165644	0.826906223	0.871165644	0.826468011	1	1.6293441	1.1243426	1.0322651	1.1621958	0.9782365	0.6637261	1.2283031	1.2294223
c16c4.20c	SPCC16C4.20c		1	1.076773567	1.19047619	1.308066084	0.941205053	0.946550049	0.886783285	1.005830904	1.029154519	1	1.2479886	1.5783286	1.4179262	0.8234993	0.5472299	0.34539497	1.5244675	1.7932671
c16c6.01c	SPBC16C6.01c		1	0.811904762	0.670833333	1.55952381	1.366071429	1.31547619	1.466071429	1.228571429	1.616666667	1	0.8137084	1.37777	1.6788852	1.7423459	1.7085686	2.1416745	0.88730985	0.9086438
c16c6.03c	SPBC16C6.03c		1	1.170896785	1.489001692	1.639593909	1.579526227	1.732656514	1.728426396	2.165820643	2.104906937	1	1.0912805	1.6772622	1.8838795	2.1661444	2.0287223	2.475628	1.2167047	1.1939871
c16c6.04	SPBC16C6.04		1	2.545454545	1.911308204	2.148558758	2.509977827	2.997782705	2.913525499	2.851441242	2.525498891	1	2.6774044	1.4921267	2.1220884	2.7057972	3.221502	3.282137	2.2227936	2.5153272
c16c6.05	SPBC16C6.05		1	0.656929348	0.683763587	0.645380435	0.590692935	0.486413043	0.453125	0.470108696	0.459918478	1	0.6698108	0.76613975	0.66482216	0.6339066	0.66082764	1.072029	0.65378577	0.6619862
c16c6.08c	SPBC16C6.08c	qcr6	1	1.251832112	0.791139241	0.781479014	0.618254497	0.569620253	0.512991339	0.430379747	0.491672219	1	1.2470949	0.6514183	0.78280973	0.6853374	0.58475953	0.83634585	0.82468593	0.69255906
c16c6.09	SPBC16C6.09	oma4;ogm4	1	0.70879527	0.703621582	0.447524021	0.331116038	0.259053954	0.256282336	0.260532151	0.263118995	1	0.76584274	0.71910197	0.4465971	0.27397794	0.21879378	0.13825254	0.22275293	0.32342255
c16c6.12c	SPBC16C6.12c		1	0.671102662	0.674904943	0.620405577	0.723067174	0.923320659	1.139416984	1.262991128	1.424588086	1	0.7689088	1.0461514	0.77662736	0.8469223	1.1534107	0.7974174	0.6533031	0.7247768
c16c9.01c	SPAC16C9.01c		1	2.468085106	0.752659574	0.970744681	1.061170213	1.231382979	1.277925532	1.377659574	1.316489362	1	2.4639776	0.69986594	0.98974234	1.5816973	2.6026187	5.607312	3.5249126	2.260388
c16c9.02c	SPAC16C9.02c		1	0.431276726	0.97251069	0.505192425	0.464569334	0.481368357	0.542455712	0.612095296	0.635308491	1	0.48487985	1.2415823	0.5781947	0.44783282	0.5594283	1.2822843	0.8927759	0.83654547
c16c9.03	SPAC16C9.03		1	1.384321224	0.568514978	0.354365838	0.312619503	0.341618866	0.334289356	0.3486297	0.340981517	1	1.5600536	0.8992597	0.4388759	0.33795252	0.38100734	0.56595117	1.5227389	1.2126977
c16c9.04c	SPAC16C9.04c	yac4	1	0.935545024	0.928436019	0.943127962	0.946919431	0.863507109	0.908056872	0.815165877	0.848341232	1	0.8652487	0.9446534	0.93929166	0.9629269	0.98364085	1.2218548	1.0025957	0.84847766
c16c9.05	SPAC16C9.05		1	0.56774916	0.871780515	0.704367301	0.773236282	0.894736842	0.890257559	0.956326988	1.039193729	1	0.6247298	0.7970666	0.7267298	0.9661878	1.1596843	1.1350083	2.6672494	2.2855122
c16c9.06c	SPAC16C9.06c		1	0.526918671	0.361970218	0.659793814	0.796105384	0.875143184	0.963344788	0.880870561		1	0.527787	0.6779557	0.7258827	1.0738744	1.6823121	3.673425	0.9200582	0.8041547
c16d10.01c	SPBC16D10.01c		1	0.488958991		0.369873817	0.226537855	0.339905363	0.330244479	0.334384858		1	0.6806794	0.69718635	0.48455256	0.39335105	0.43558788	0.45329824	0.6884412	0.67203754
c16d10.02	SPBC16D10.02	trm11	1	0.674882014	0.537231253	0.356581017	0.460409019	0.353959098	0.453329837	0.409543786	0.406397483	1	0.82164204	0.7298955	0.5121544	0.46238682	0.457333	0.4107826	0.8078555	1.091414
c16d10.03	SPBC16D10.03	pgp2	1	1.003685504	1.030405405	0.687346437	0.701781327	0.563267813	0.611793612	0.568796069	0.58046683	1	1.0273315	0.81810933	0.6891909	0.6128806	0.6519567	0.78792673	0.47644737	0.45137614
c16d10.06	SPBC16D10.06		1	0.464111566	0.165350107	0.072654574	0.052613614	0.036278525	0.049395358	0.024185684	0.035595865	1	0.8947899	0.22721566	0.13145852	0.06551468	0.05540134	0.053187795	0.31315523	0.39176294
c16d10.07c	SPBC16D10.07c	sir2;SIR2	1	1.012399256	0.671109733	0.815251085	0.998140112	0.996280223	0.900185989	0.85616863	0.791692498	1	0.95521796	0.66050017	0.7046468	0.731897	0.51856303	0.3238504	0.6044443	0.74917305
c16d10.08c	SPBC16D10.08c		1	1.562068966	6.35	3.131034483	3.401724138	4.075862069	4.020689655	3.94137931	3.365517241	1	1.3288674	3.3376746	2.4635909	3.41392	2.8064268	1.9898533	1.6068163	1.7229409
c16d10.10	SPBC16D10.10		1	1.336058129	1.335603996	1.336966394	1.306993642	1.356948229	1.335603996	1.398728429	1.455949137	1	1.2134466	1.3071178	1.3012859	1.1729423	1.2278425	0.993816	0.83852166	0.76383
c16e8.01	SPAC16E8.01		1	1.308052434	0.907303371	1.003745318	1.081460674	0.973782772	1.014044944	0.901685393	0.855805243	1	1.3885697	0.7240457	0.97938913	0.8548661	0.6960565	1.0345454	1.1400704	0.9555548
c16e8.02	SPAC16E8.02		1	3.101010101	1.590909091	1.390572391	2.269360269	2.609427609	3.17003367	3.333333333	3.195286195	1	2.604125	1.0662045	1.1386839	1.488313	1.9605899	2.2987578	6.5298924	5.418663
c16e8.04c	SPAC16E8.04c		1	1.423500612	0.524479804	0.519583843	0.436046512	0.447980416	0.404834761	0.401468788	0.421052632	1	1.4519626	0.554077	0.53395814	0.4228764	0.4229066	0.4735728	0.7150839	0.59240717
c16e8.06c	SPAC16E8.06c	nop12	1	0.546296296	0.782407407	0.40993266	0.453282828	0.430976431	0.506313131	0.587542088	0.605218855	1	0.66975135	1.2309301	0.6231964	0.5333671	0.64730585	2.429746	2.0419128	1.4908606
c16e8.07c	SPAC16E8.07c	vph1	1	1.308403361	0.988655462	1.120168067	1.039915966	0.98907563	0.925630252	0.897478992	1.01512605	1	1.3608238	0.9371869	1.031174	1.0005205	0.917746	0.862174	0.6565886	0.6226817
c16e8.08	SPAC16E8.08		1	1.293198529	0.998621324	0.725183824	0.736213235	0.790441176	0.427389706	0.840992647	0.931066176	1	1.4017305	1.0795416	0.82063174	0.6651932	0.7764756	0.73260087	1.0623367	1.7957295
c16e8.10c	SPAC16E8.10c		1	0.844594595	1.276061776	0.893822394	1.028474903	1.069498069	1.037644788	1.165057915	1.321428571	1	0.8015451	1.1389167	1.0199984	1.1032149	1.1714811	1.3052632	0.7722799	0.62050873
c16e8.11c	SPAC16E8.11c	tfb1	1	0.975149957	0.857326478	0.922879177	0.821336761	0.823479006	0.841473865	0.83461868	0.881748072	1	1.0033692	0.8259501	0.8659494	0.82851154	0.79195964	0.57941294	1.2575811	1.2828629
c16e8.12c	SPAC16E8.12c		1	1.136363636	1.040169133	0.970401691	1.014799154	0.993657505	1.020613108	1.009513742	0.973572939	1	1.2698516	1.148581	1.1245335	1.0593554	1.2557571	1.5455065	1.5877314	1.5382167
c16e8.13	SPAC16E8.13		1	0.904287139	0.895314058	1.072781655	1.381854437	1.493519442	1.690428714	1.777666999	1.828514457	1	0.79554707	0.7584275	0.97549915	1.1687483	1.0350287	0.7618517	1.3970945	1.6410478
c16e8.14c	SPAC16E8.14c		1	0.609937888	1.041304348	0.898757764	0.845962733	0.964596273	0.990993789	1.192546584	1.092546584	1	0.67072165	1.077478	0.87832946	0.86035675	0.7742089	0.59504867	0.5411111	0.5443707
c16e8.16	SPAC16E8.16		1	1.987616099	1.434210526	1.602167183	2.289473684	2.702786378	3.034055728	3.880804954	3.905572755	1	1.7869434	0.97887737	1.1727717	1.4042813	1.6052254	1.025792	2.988897	2.3057656
c16e8.17c	SPAC16E8.17c		1	1.63359375	0.996875	1.22890625	1.3234375	1.31875	1.233984375	1.29140625	1.18984375	1	1.3866583	0.70255005	0.95166266	0.99246454	1.023181	0.49404684	0.7586283	0.7547772
c16e9.01c	SPBC16E9.01c		1	1.452350699	0.944091487	1.114358323	1.17090216	1.118170267	1.326556544	1.282083863	1.312579416	1	1.3357128	0.88889134	0.94161737	1.0108901	1.0836813	0.7321769	3.036596	3.14872
c16e9.02c	SPBC16E9.02c		1	1.455830389	1.908127208	2.209363958	1.644434629	1.175795053	1.045053004	0.905477032	0.905477032	1	1.3898051	1.8953705	1.8402177	1.2898486	0.43568528	0.16432464	0.64605343	0.49953592
c16e9.03c	SPBC16E9.03c		1	0.971883786	1.044048735	1.19868791	1.277413308	1.294283037	1.167291471	1.219306467	1.347703843	1	0.9526196	0.9731109	1.0851194	1.2759839	1.2710679	0.93245417	0.7229969	0.701975
c16e9.05	SPBC16E9.05	erg6	1	0.483378478	0.160428466	0.150948042	0.142945087	0.135188377	0.181974883	0.16892391	0.178527456	1	0.55477196	0.16134943	0.17154992	0.13330595	0.11637383	0.17266735	0.55706745	0.42747825
c16e9.07	SPBC16E9.07		1	1.265060241	1.078313253	0.771084337	1.280120482	1.174698795	1.430722892	1.259036145	1.180722892	1	1.4143853	0.918821	1.2382464	2.9724991	9.054429	36.73303	9.412122	6.057653
c16e9.08	SPBC16E9.08	mcp4	1	1.333333333	2.747474747	1.212121212	3.131313131	1.606060606	3.080808081	1.868686869	2.787878788	1	1.3010999	1.5471711	3.1613836	6.2089624	12.334443	61.977325	21.42804	11.125139
c16e9.09c	SPBC16E9.09c		1	0.872307692	1.327692308	1.835384615	1.863846154	1.890769231	1.824615385	2.149230769	2.369230769	1	0.86424667	1.3416624	1.6785009	1.7699435	1.7575397	2.602048	1.7771362	1.4745864
c16e9.10c	SPBC16E9.10c		1	1.108465608	1.331128748	0.872134039	1.024691358	0.802469136	0.818783069	0.799823633	0.703703704	1	1.0728412	1.3902397	1.0084444	0.88669294	1.0310687	1.5982771	1.3100775	1.1869596
c16e9.11c	SPBC16E9.11c	pub3	1	1.264102564	1.448076923	1.257692308	1.830769231	1.917948718	2.206410256	2.005128205	1.779487179	1	1.1855739	1.083177	1.3274666	1.5491993	1.372436	1.0151948	1.0494982	0.9815961
c16e9.13	SPBC16E9.13	ksp1;ppk20	1	1.476099426	1.222753346	1.669216061	1.766730402	1.965583174	2.2208413	2.413001912	2.747609943	1	1.4165734	1.0827633	1.5080146	1.9234335	2.8183522	4.795708	1.6600556	1.4580518
c16e9.14c	SPBC16E9.14c		1	0.744493392	0.626431718	0.902202643	1.435682819	1.584140969	1.901762115	2.043171806	2.205286344	1	0.807084	0.6457141	0.78623605	1.3140626	1.6203994	0.91733766	0.73283386	0.89695
c16e9.15	SPBC16E9.15		1	1.528130672	2.031760436	1.976406534	2.338475499	2.629764065	2.565335753	3.08892922	2.992740472	1	1.5815518	2.6821148	2.2877653	2.3134103	1.9851398	1.6347321	1.3907684	1.3351897
c16e9.16c	SPBC16E9.16c		1	7.347826087	8.565217391	5.014492754	26.42753623	44.76811594	42.10869565	56.82608696	48.39130435	1	5.553317	9.14949	5.813733	14.111469	4.9605775	2.0856233	2.1713161	4.723616
c16g5.02c	SPBC16G5.02c		1	1.326478149	0.856041131	1.358611825	1.564910026	1.769922879	1.786632391	2.122107969	2.174807198	1	1.1620613	0.6397834	0.8135119	1.1280158	1.6893976	2.04723	1.2619275	1.0250149
c16g5.03	SPBC16G5.03		1	1.438761777	0.540376851	1.422611036	1.68640646	1.815612382	1.872139973	1.903095559	1.837146703	1	1.4333782	1.0776575	1.2865674	1.556014	1.5664327	1.5750601	1.973188	1.6921607
c16g5.04	SPBC16G5.04	mrpl23	1	0.693452381	0.96875	0.782738095	0.775793651	0.642857143	0.793650794	0.708333333	0.822420635	1	0.748467	1.0521176	0.9454854	0.8643922	1.075093	2.6327004	1.3520766	1.1127869
c16g5.05c	SPBC16G5.05c		1	0.706035042	0.607397794	0.895522388	0.825438027	0.744321869	0.642764439	0.579493835	0.576898118	1	0.71398455	0.6614991	0.8055813	0.78668475	0.7511486	0.9869567	0.68514556	0.4522504
c16g5.06	SPBC16G5.06		1	1.513488372	0.77627907	0.900465116	1.000465116	0.955348837	0.948372093	0.890232558	0.942325581	1	1.5245937	0.87838596	0.8923607	0.80638075	0.92832714	0.6929405	1.6246281	1.4593002
c16g5.07c	SPBC16G5.07c		1	1.026147959	0.545280612	0.519132653	0.499362245	0.524872449	0.541135204	0.527423469	0.52869898	1	1.0041807	0.575183	0.53613704	0.50170714	0.54173577	0.4442692	0.8692379	0.8045681
c16g5.09	SPBC16G5.09		1	1.827997022	0.844005957	0.953090097	0.909530901	0.934475056	0.972077439	0.930752048	0.994787789	1	1.7933698	0.7404784	0.73328584	0.64006996	0.7114604	0.2794638	0.53901	0.67095613
c16g5.10	SPBC16G5.10		1	1.097251586	0.576902748	0.527484144	0.537790698	0.580338266	0.533033827	0.565539112	0.55602537	1	1.1766896	0.6767088	0.55427414	0.58953303	0.6276432	0.2590631	0.74162936	0.88852847
c16g5.13	SPBC16G5.13		1	0.822916667	0.185515873	0.533234127	0.439484127	0.383928571	0.348710317	0.351190476	0.36656746	1	0.7460476	0.69767517	0.6506254	0.49729663	0.4554745	0.38694048	0.5294847	0.68141705
c16g5.15c	SPBC16G5.15c	fkh2	1	0.947103275	1.273299748	2.098236776	2.236775819	1.909319899	1.620906801	1.382871537	1.662468514	1	1.0243254	1.2951818	3.0348682	4.2441072	4.9589906	4.472843	1.2726156	1.3372343
c16g5.16	SPBC16G5.16		1	1.018018018	0.66478979	1.007507508	0.924174174	0.81981982	0.74024024	0.713963964	0.567567568	1	0.99032533	0.7517797	0.9447355	0.8594548	0.55117214	0.37486106	0.56939465	0.8193181
c16g5.17	SPBC16G5.17		1	0.98	1.193157895	1.52	1.944736842	2.043157895	2.029473684	2.030526316	1.807368421	1	0.9327693	1.2299774	1.4419712	1.7842383	1.69841	0.8765612	0.5017387	0.81043047
c16g5.19	SPBC16G5.19
c16h5.04	SPBC16H5.04		1	0.429264349	0.953516572	0.885206144	0.724333064	0.729991916	0.688358933	0.704931285	0.793856103	1	0.47362947	1.2294847	0.93384695	0.89837104	0.94490516	1.5713943	1.194407	0.9008649
c16h5.05c	SPBC16H5.05c	cyp7;cwf27	1	1.141132776	1.240482823	1.551532033	1.52367688	1.568245125	1.544568245	1.750232126	1.727019499	1	1.1650203	1.3594723	1.3882974	1.3235124	1.1555908	0.71441245	0.82661337	0.77518046
c16h5.08c	SPBC16H5.08c		1	0.67931346	0.661924119	0.310298103	0.338753388	0.327913279	0.335817525	0.323396567	0.341463415	1	0.82147163	0.988659	0.49663943	0.41415474	0.3841598	0.41074255	0.6876189	0.66479975
c16h5.09c	SPBC16H5.09c		1	1.059701493	0.428765265	0.63229308	0.748303935	0.7578019	0.894504749	0.921302578	0.9192673	1	1.0422927	0.76548266	0.62366205	0.6853034	0.7388245	0.6207679	0.8203492	0.7959073
c16h5.12c	SPBC16H5.12c		1	1.140712946	0.69793621	1.177298311	1.247654784	1.186679174	1.288930582	1.184803002	1.067542214	1	1.0846815	0.6575896	0.904746	1.1596537	1.080673	1.3518243	0.69015855	0.56474
c16h5.13	SPBC16H5.13		1	1.18251928	0.857326478	1.019280206	1.383676093	1.307197943	1.746143959	1.955012853	1.677377892	1	1.1445577	0.7533886	1.127278	1.4942255	1.5094603	2.0309815	2.2773185	2.160624
c16h5.14c	SPBC16H5.14c		1	0.823899371	0.806603774	0.947327044	1.097091195	1.130503145	1.506289308	1.488993711	1.246069182	1	0.751473	0.86327577	0.85139734	0.90156955	0.9193869	0.7432687	0.6985219	0.88631874
c16h5.15	SPBC16H5.15		1	0.393849206	0.446924603	0.911210317	0.780009921	0.666666667	0.842013889	0.873511905	0.907738095	1	0.426726	0.4869011	0.7582062	0.7265628	0.7167284	0.4232469	0.49522763	0.6773432
c1703.01c	SPBC1703.01c		1	0.944502618	1.216753927	0.960209424	0.927225131	0.981151832	1.022513089	1.176963351	1.268062827	1	1.0303621	1.1839608	1.0188186	0.94488746	1.0886232	1.6554266	1.2991567	1.0706595
c1703.02	SPBC1703.02		1	0.867206478	1.356275304	1.63562753	1.23805668	1.173279352	1.161133603	0.958704453	0.920647773	1	0.907843	1.6476674	1.7191278	1.1665735	0.48473006	0.26496294	1.2201657	1.1792183
c1703.03c	SPBC1703.03c		1	0.572377158		0.607569721	0.596613546	0.578353254	0.296480744	0.561088977		1	0.62053853	1.3293139	0.7523241	0.7029581	0.74585754	0.49466857	0.9029427	0.8461853
c1703.04	SPBC1703.04	mlh1	1	1.842905405		1.954391892	2.1875	2.060810811	1.952702703	2.182432432		1	1.9311105	1.7473059	2.1030316	2.1905618	1.99927	1.2550768	2.5612714	2.256641
c1703.05	SPBC1703.05		1	0.788790157	0.610047847	0.463431306	0.537935748	0.581681476	0.610047847	0.586466165	0.65140123	1	0.9639827	0.8572597	0.6976534	0.69271463	0.69894534	0.88489854	1.1325747	1.2938844
c1703.06	SPBC1703.06	pof10	1	0.976082005	1.354783599	1.182232346	1.043849658	1.119589977	1.148633257	1.164009112	1.208428246	1	1.0684538	1.4069045	1.1972855	0.91542697	0.56006175	0.2733475	1.9519204	2.6474328
c1703.07	SPBC1703.07		1	0.581125335	0.384787139	0.282226853	0.202441203	0.153021733	0.145430188	0.148556118	0.149151533	1	0.6341103	0.4235285	0.34312224	0.27616662	0.2777934	0.3263662	0.45292136	0.42352918
c1703.08c	SPBC1703.08c		1	0.883211679	0.799550814	0.779898933	0.62857945	0.578326783	0.555586749	0.582818641	0.591802358	1	0.9135733	0.93341994	0.805476	0.6114245	0.56026906	0.437718	0.4556578	0.4072562
c1703.09	SPBC1703.09		1	1.87808418	1.383889695	1.378809869	1.482583454	1.425253991	1.176342525	1.336719884	1.042089985	1	1.9836354	1.7734445	1.8125739	2.1846552	2.4796665	1.6483257	1.4738778	2.0025923
c1703.11	SPBC1703.11		1	1.220314735		0.698855508	0.653433476	0.806866953	0.837625179	0.82832618		1	1.3833578	0.78378826	0.64571667	0.62405795	0.69247705	0.48364285	0.49742222	0.7761286
c1703.12	SPBC1703.12	ubp9;ubp30	1	1.747643979	0.830366492	0.714136126	0.823560209	0.667015707	0.664921466	0.634554974	0.680628272	1	1.6368706	0.6853333	0.6332267	0.5536088	0.39914784	0.32976657	2.746044	1.9127609
c1703.13c	SPBC1703.13c		1	1.6287102	1.017808958	0.669724771	0.639503508	0.670264436	0.541554236	0.513761468	0.521316784	1	1.6976961	0.88131064	0.58992153	0.58523005	0.6000748	0.39624828	0.23502606	0.29056227
c1705.02	SPAC1705.02		1	0.521344233	1.851498638	1.253405995	1.192552225	1.240690282	1.168029064	1.141689373	1.293369664	1	0.55104285	1.88198	1.4343339	1.2983146	1.4874834	1.4800379	0.4984636	0.3809691
c1706.01	SPBC1706.01	wsh3;tea4
c1709.03	SPBC1709.03		1	1.232670283	0.66636528	0.928270042	0.782700422	0.695599759	0.586799277	0.529837251	0.589511754	1	1.2823803	0.674581	0.80647093	0.6599034	0.51873314	0.49812084	0.6134853	0.5592136
c1709.04c	SPBC1709.04c	USA-Cy;cyp3	1	1.065116279	0.984186047	1.11255814	1.028372093	1.053953488	1.108837209	1.03255814	1.094883721	1	0.9782061	1.0968926	1.0917311	1.1279056	1.2318249	1.2806902	0.51781416	0.55305725
c1709.06	SPBC1709.06		1	0.70790378	0.539027982	0.391752577	0.430289642	0.523809524	0.544182622	0.667648503	0.613156603	1	0.83821195	0.73578197	0.46922722	0.45228302	0.47273937	0.27567682	0.45452398	0.7137226
c1709.07	SPBC1709.07	erg27	1	0.666320706	1.441100156	1.580695381	0.889984432	0.585365854	0.460041515	0.457706279	0.473793461	1	0.6593176	1.4976121	1.4603827	0.5748384	0.1273171	0.10355186	0.33776847	0.5554918
c1709.08	SPBC1709.08	cft1	1	1.03913738	1.33586262	1.684504792	1.479233227	1.417731629	1.318690096	1.153354633	1.079872204	1	0.95131564	1.3570948	1.5465938	1.1399939	0.54395556	0.39927372	0.7637099	0.65402925
c1709.09	SPBC1709.09		1	1.032846715	1.371350365	0.998175182	1.359032847	1.472627737	1.440237226	1.440693431	1.291058394	1	0.98115695	1.5528468	1.049987	1.262272	1.1366738	0.44763112	0.74209523	0.9716187
c1709.10c	SPBC1709.10c		1	0.967679379	0.703296703	0.706528765	0.530381383	0.520361991	0.467679379	0.486102133	0.566257272	1	1.1103648	0.8012242	0.70763254	0.47678295	0.30504096	0.33340153	1.1651804	1.0278538
c1709.11c	SPBC1709.11c	png2	1	1.42791411	2.093558282	3.570552147	3.340490798	3.567484663	3.021472393	3.200920245	3.033742331	1	1.2960517	1.8826982	2.5540302	2.6902971	1.5744169	0.5194705	0.8595301	0.9515473
c1709.12	SPBC1709.12	rid1	1	0.823747681	0.972170686	1.288806432	1.139455782	1.05318491	0.902906617	0.836734694	0.788497217	1	0.86666644	1.1905046	1.2661244	1.347732	0.51437104	0.23175104	0.29829073	0.40553185
c1709.13c	SPBC1709.13c		1	0.691418138	0.688070603	0.626293366	0.667072428	0.740109556	0.759281802	0.747413268	0.739500913	1	0.74568766	0.8989354	0.6714889	0.6804941	0.7080627	0.51174504	0.5281603	0.5721415
c1709.14	SPBC1709.14	png1	1	1.682526661	1.00369155	1.026251025	1.116899098	1.086956522	0.856439705	0.847415915	0.622641509	1	1.5876641	0.9794047	0.9800978	0.9470101	1.0081275	0.7149636	0.43101367	0.44905034
c1709.15c	SPBC1709.15c	cft2	1	1.089485459	1.067114094	1.006711409	1.087807606	1.080536913	1.145973154	1.116331096	1.231543624	1	1.1641401	1.0801563	1.1503506	1.2857391	1.6387261	2.173455	0.80314434	0.82762057
c1709.16c	SPBC1709.16c		1	1.628385699	0.825568797	1.322860238	1.348862405	1.206933911	1.211267606	1.385698808	1.395449621	1	1.5017917	0.8003572	1.0419041	1.1163336	1.3118584	1.3604063	0.64750594	0.7074978
c1709.17	SPBC1709.17
c1711.03	SPBC1711.03		1	1.346754314	1.103533279	1.364831553	1.330731306	1.340180772	1.159819228	1.198027938	1.200493016	1	1.2725601	1.2046573	1.2233067	1.1870804	0.7818887	0.34629637	0.61524224	0.5418125
c1711.04	SPBC1711.04		1	1.273324573	0.553876478	0.317345598	0.302890933	0.269382392	0.277923784	0.326544021	0.350854139	1	1.4955401	0.78688574	0.46264476	0.38976216	0.4213404	0.6387561	1.4587415	1.3888129
c1711.05	SPBC1711.05		1	0.371819961	0.506196999	0.284409654	0.273646445	0.226027397	0.254403131	0.245596869	0.252446184	1	0.4804716	0.7981887	0.4324008	0.23256207	0.17721172	0.13742265	0.6802847	0.69509476
c1711.07	SPBC1711.07		1	0.417660209	0.448956781	0.334947839	0.303092399	0.247019374	0.257637854	0.219821162	0.223546945	1	0.4838364	0.8831533	0.49075043	0.30573994	0.20866154	0.16986151	0.85060006	0.8653819
c1711.08	SPBC1711.08		1	0.4032	3.3288	2.0464	1.6112	1.8176	1.824	2.0624	1.8832	1	0.40334883	2.6972506	1.9271168	1.8201615	1.8962805	2.1513398	0.8177487	0.8096922
c1711.09c	SPBC1711.09c		1	0.897830018	0.741410488	0.682640145	0.717902351	0.688065099	0.768083183	0.755877034	0.913200723	1	0.9160281	0.79806495	0.7440138	0.8363977	1.0328823	1.8627149	1.0516748	0.93144083
c1711.10c	SPBC1711.10c	npl4	1	1.131773399	0.85591133	1.321428571	1.681650246	1.997536946	2.411945813	2.328817734	2.307881773	1	0.92322403	0.66800505	0.86590964	1.1351703	1.1674873	1.1413229	1.6788951	1.4323057
c1711.11	SPBC1711.11		1	3.842105263	1.484962406	2.240601504	3.037593985	3.406015038	3.627819549	4.210526316	4.060150376	1	3.0030122	1.1359631	1.6129587	2.3451297	3.4093926	13.508855	27.690193	14.790322
c1711.12	SPBC1711.12		1	1.365159129	0.658291457	0.433835846	0.556113903	0.618090452	0.649078727	0.700167504	0.559463987	1	1.2475233	0.5011973	0.38843623	0.45844108	0.45446584	1.0076408	4.318061	3.8941135
c1711.15c	SPBC1711.15c		1	1.21657096		0.65709598			0.185397867			1	1.1734046	1.3301957	0.66170067	0.4549171	0.45462054	0.39150313	0.73801935	1.7764474
c1711.16	SPBC1711.16
c1718.02	SPBC1718.02	hop1	1	1.062068966	12.51034483	24.50344828	16.20689655	11.72413793	9.275862069	8.324137931	8.406896552	1	1.5732644	13.902844	17.972363	10.762369	2.5395303	1.3497205	2.5666697	2.6560025
c1718.03	SPBC1718.03	ker1	1	0.325391423	1.187882914	0.966643975	0.609598366	0.469707284	0.437031995	0.377127297	0.445881552	1	0.41462517	2.2423258	1.2985476	0.614027	0.19638605	0.15216506	1.7138089	1.733501
c1718.04	SPBC1718.04		1	0.966880342	1.248397436	2.223290598	2.105769231	2.575854701	2.487713675	2.667735043	2.532051282	1	0.9612655	1.7185643	2.0705748	2.0749586	1.4113586	0.39601985	0.5457853	0.6636591
c1734.06	SPBC1734.06	rhp18;rad6	1	0.641560188	0.96133154	1.021519839	1.024882313	1.00134499	0.882313383	0.92400807	0.956960323	1	0.66368306	1.1212281	1.0207855	0.84821117	0.4791777	0.2099746	0.49524376	0.73583245
c1734.07c	SPBC1734.07c		1	0.957788945		1.420100503	0.809045226	1.696482412	0.940703518	1.853266332		1	0.92569727	1.235531	1.2356669	1.579033	1.4496332	0.8537685	0.73290527	0.8200403
c1734.08	SPBC1734.08		1	1.859174964	1.084637269	1.415362731	1.751778094	2.035561878	1.977951636	2.046941679	2.062588905	1	1.5810368	1.0319548	1.1825403	1.4634084	1.2711225	0.84942496	0.94949085	0.90673876
c1734.09	SPBC1734.09		1	1.105006105	1.866300366	2.515262515	3.390720391	3.57997558	3.888888889	3.786324786	3.428571429	1	1.0540249	1.9354167	2.2796822	2.4480944	1.0478287	0.45263755	1.0038717	0.9725473
c1734.10c	SPBC1734.10c		1	0.947115385	1.203846154	1.009615385	1.144711538	1.267307692	1.1125	1.331730769	1.496153846	1	1.0287025	1.0596812	0.9950952	1.0321311	1.1091702	1.1431222	0.92764926	0.95521986
c1734.11	SPBC1734.11	spj1	1	0.383547009	3.020299145	1.076923077	0.874465812	0.846153846	0.954059829	1.072649573	0.939102564	1	0.4100467	2.4988189	1.2687707	1.2558622	1.8569739	2.220403	0.44220552	0.3585483
c1734.12c	SPBC1734.12c	alg12	1	0.883443709	0.902649007	0.850331126	1.219205298	1.339072848	1.351655629	1.41192053	1.385430464	1	0.8951254	0.9200109	1.1026156	1.7059566	2.3809195	3.7552996	1.2529764	1.029569
c1734.13	SPBC1734.13	atp3	1	1.353860294	0.829044118	1.010110294	0.943933824	0.889705882	0.841452206	0.760110294	0.769301471	1	1.3522638	0.8447052	0.9476872	0.9971591	1.065535	1.4733769	0.8530924	0.60469085
c1734.18c	SPBC1709.02c		1	0.279573983	0.65880563	0.414986687	0.356599467	0.290985165	0.330353747	0.298212248	0.275389882	1	0.34655172	0.69493586	0.48756206	0.42906567	0.41399437	0.69661903	0.5059281	0.38018355
c1739.01	SPCC1739.01		1	1.079261672	0.645494028	1.125950054	1.675352877	1.653637351	1.95548317	1.728555917	1.615635179	1	1.02049	0.56846774	1.4163172	1.9660835	1.5201668	1.1331172	0.5775492	0.72600436
c1739.02c	SPCC1739.02c	mrpl22	1	0.807373272	1.339631336	1.365898618	1.297235023	1.257142857	1.142396313	1.236866359	1.299539171	1	0.8557312	1.5305998	1.2966186	1.3419862	1.4387295	1.0075178	0.49828833	0.5023946
c1739.03	SPCC1739.03	hrr1	1	1.610119048	1.517857143	1.608630952	1.546130952	1.389880952	1.38764881	1.37797619	1.342261905	1	1.6514508	1.4695578	1.9884791	2.1902235	2.2068923	1.281785	0.9430622	1.305683
c1739.04c	SPCC1739.04c		1	1.854130053	1.181019332	1.578207381	1.828646749	1.92970123	2.046572935	2.293497364	2.400702988	1	1.7874453	1.1108642	1.4091461	1.6893361	2.4211109	3.5711195	1.5532246	1.6793203
c1739.05	SPCC1739.05	set5	1	0.63390392	1.03975704	0.62893429	0.528989509	0.621203755		0.557150745	0.593042518	1	0.7156159	1.639739	0.83809745	0.5778556	0.5604308	0.33266485	0.80828905	1.0420269
c1739.06c	SPCC1739.06c		1	0.286080821	0.828736369	0.570878768	0.427196921	0.364336113	0.499037845	0.288005131	0.386786402	1	0.27161768	0.92405295	0.866922	0.4030451	0.26880306	0.3636852	0.6314288	0.732985
c1739.07	SPCC1739.07		1	0.731848185	1.035066007	0.835808581	0.951732673	1.110561056	0.53960396	1.29290429	1.348184818	1	0.73500705	0.9712707	0.7062883	0.7017097	0.7377846	0.42314357	0.8778085	1.0259453
c1739.08c	SPCC1739.08c		1	5.904761905	7.095238095	20	65.69047619	95.42857143	95.5952381	62.33333333	50.04761905	1	5.49687	6.7032056	21.613121	55.42905	60.240982	47.557064	39.40334	33.4993
c1739.09c	SPCC1739.09c	cox13	1	1.64713715	0.908122503	1.258322237	1.317576565	1.383488682	1.360852197	1.207723036	1.379494008	1	1.7316073	0.94961584	1.2076308	1.2457874	1.5904273	2.8811822	1.9982402	1.1826977
c1739.10	SPCC1739.10		1	2.48534202	2.008143322	2.944625407	4.871335505	6.091205212	6.586319218	7.67752443	7.723127036	1	2.3915532	1.823218	2.8520658	4.7982802	5.9466305	3.0173054	1.724607	2.3970034
c1739.11c	SPCC1739.11c	pld3;cdc11	1	1.009363296	1.425093633	2.029962547	1.876404494	1.715355805	1.694756554	1.672284644	1.528089888	1	1.148919	1.81148	2.9877498	3.2915194	2.9387395	4.1141667	0.9514398	0.85914606
c1751.02c	SPAC1751.02c	rsm19	1	0.685393258	0.911360799	0.952559301	1.009363296	1.007490637	1.028089888	1.078651685	1.147315855	1	0.771954	1.1116235	1.0287164	1.2256058	1.5292677	2.108402	2.704339	3.1916893
c1751.04	SPAC1751.04		1	0.895216401	0.801442673	0.839028094	0.620728929	0.648443432	0.64198937	0.684889901	0.764616553	1	1.0702807	1.3852929	0.99434656	0.6996064	0.52286553	0.4856697	0.93017054	1.1352633
c1753.05	SPCC1753.05	rsm1	1	5.168674699	2.625753012	1.870481928	1.764307229	1.343373494	1.184487952	1.221385542	1.141566265	1	3.7501976	1.6226261	1.0867157	1.010158	1.0200909	1.6588022	0.8314041	0.707476
c1773.01	SPBC1773.01		1	0.950424929	1.024787535	1.539660057	1.958923513	2.184135977	2.140226629	2.304532578	2.436260623	1	0.9478754	1.0661268	1.3623399	1.8876718	1.981976	1.5916102	0.7530261	0.72874814
c1773.02c	SPBC1773.02c		1	1.813477738	1.493381468	1.02166065	1.289410349	1.351383875	1.348375451	1.417569194	1.496991576	1	1.4128778	0.60145223	0.68162996	0.7841868	0.9452694	0.6005106	0.97650087	1.0419694
c1773.03c	SPBC1773.03c		1	3.102316602	1.686293436	3.252895753	2.884169884	2.567567568	2.177606178	1.955598456	2.214285714	1	2.4738047	1.7089635	3.136409	3.571506	1.5921334	1.8942957	0.7013814	0.72376996
c1773.04	SPBC1773.04		1	0.81884058	0.529951691	0.717391304	0.467874396	0.317874396	0.302415459	0.275362319	0.292753623	1	0.6869476	0.5165168	0.64761394	0.4325726	0.28988808	0.25760663	0.44282988	0.43112868
c1773.06c	SPBC1773.06c		1	2.155844156	1.385281385	1.558441558	1.902597403	2.528138528	3.432900433	4.047619048	4.116883117	1	1.4385904	0.95326436	1.0110967	1.034443	1.1536813	1.7368513	4.3786216	4.6634603
c1773.08c	SPBC1773.08c		1	1.723684211	2.644736842	1.184210526	1.644736842	1.684210526	2.138157895	1.736842105	3.105263158	1	1.6127447	0.9527823	1.2309136	2.0417287	7.8377953	54.52546	51.404163	20.967682
c1773.09c	SPBC1773.09c	mug184	1	1.397777778	1.174444444	1.044444444	1.482222222	1.486666667	1.621111111	1.537777778	1.7	1	1.4003091	1.0081983	1.1487081	1.7993562	3.3228297	7.37806	1.9553558	1.5053413
c1773.10c	SPBC1773.10c		1	0.260390862	0.473850812	0.503991192	0.311588219	0.230663364	0.186484999	0.135425268	0.150839527	1	0.32386893	0.48033768	0.44876596	0.33889967	0.26488507	0.18826805	0.21584673	0.20551798
c1773.11c	SPBC1773.11c		1	0.876447876	0.689189189	0.926640927	0.99034749	0.94980695	1.073359073	1.088803089	1.077220077	1	0.8774504	0.65997666	0.9361304	1.1593786	2.2764623	11.986395	16.23438	9.531333
c1773.12	SPBC1773.12		1	4.642416769	0.505548705	0.669543773	0.929099877	0.757090012	0.893341554	0.845869297	0.914919852	1	4.2617803	0.66748476	0.82692266	1.0640603	1.676557	3.3354297	1.617644	1.6299397
c1773.13	SPBC1773.13		1	1.513544018	0.865124153	1.577878104	0.854401806	1.661399549	1.663656885	1.534988713	1.402934537	1	1.8718283	0.9061532	1.2607011	1.297908	1.5311615	2.2254953	1.7373186	1.5113417
c1773.15	SPBC1773.15		1	2.615667075	0.753671971	0.681762546	0.792227662	0.55997552	0.73623011	0.595471236	0.714198286	1	2.8882356	0.75595695	0.77549404	0.57052124	0.5460157	0.54818654	0.73616123	0.8083871
c1773.16c	SPBC1773.16c		1	1.923572003	1.013676589	0.913113435	0.854786806	0.818181818	0.968624296	0.944489139	0.851166533	1	2.1350148	0.71763486	0.82725936	0.7544707	0.94572216	0.5177422	1.1845151	1.4935914
c1773.17c	SPBC1773.17c		1	1.176442308	0.775961538	1.3125	0.747355769	0.560096154	0.549278846	0.478365385	0.593269231	1	1.5147976	1.19361	1.3982128	0.7215175	0.3353971	0.21082358	0.42519328	0.5214387
c1778.01c	SPBC1778.01c	zuo1;mpp11	1	0.220950399	0.793270898	0.395074575	0.329517863	0.303156434	0.333333333	0.348248352	0.323621228	1	0.27972302	1.1387569	0.4856164	0.3238739	0.34414354	0.3336625	0.20658557	0.25402278
c1778.02	SPBC1778.02	rap1										1	1.6617105	2.5434852	2.953212	2.2897704	0.8467141	0.63697225	1.7133142	2.4012156
c1778.03c	SPBC1778.03c		1	1.123989218	1.661725067	1.46361186	1.98787062	2.107816712	1.874663073	1.835579515	1.884097035	1	0.9925409	1.6835524	1.3207558	1.7266599	2.4387214	7.0854025	2.5687695	2.2052946
c1778.05c	SPBC1778.05c		1	1.160194175	1.17961165	1.080097087	1.165048544	0.932038835	1.223300971	0.873786408	0.859223301	1	1.0618886	0.9182942	0.9423895	0.8908071	1.0238571	3.0460331	2.9638977	2.6871564
c1778.07	SPBC1778.07		1	0.594029851	1.185970149	1.165970149	0.97880597	0.789850746	0.837313433	0.663283582	0.64358209	1	0.6036901	1.3015163	1.2114762	0.87578267	0.3782978	0.25330216	0.6763361	0.74485224
c1778.08c	SPBC1778.08c	arc21;arc3	1	1.405709343	0.71583045	1.257785467	1.192474048	1.153979239	1.108564014	1.032871972	1.126297578	1	1.1498326	0.7271856	0.9214541	0.9685982	0.8691237	0.7356567	0.77311844	0.8486446
c1778.09	SPBC1778.09		1			0.86844368	0.904127257		0.300515907	0.976784179	0.586414445
c1782.01	SPAC1782.01		1	0.889751553	0.876552795	1.187888199	1.39984472	1.673913043	1.931677019	1.880434783	1.633540373	1	0.7949794	0.7302123	0.86510307	0.99407	1.2100146	3.2376688	2.149081	1.2492883
c1782.02c	SPAC1782.02c		1	0.65982204	0.934976044	0.940451745	0.843942505	0.752908966	0.768309377	0.8275154	0.869267625	1	0.73002195	1.1253401	1.0915121	0.87314814	0.814537	0.896053	0.70575887	0.5321265
c1782.03	SPAC1782.03		1	1.2	1.059848485	1.337878788	1.853787879	2.427272727	2.770454545	3.522727273	3.321212121	1	1.147263	1.1431847	1.2037542	1.8301655	2.4659934	1.3470634	1.4545847	2.0512772
c1782.04	SPAC1782.04		1	1.065433855	0.76173542	0.766714083	0.820768137	0.93029872	1.033428165	1.137980085	1.354196302	1	1.0695059	0.66971076	0.76805985	1.0400032	1.8023483	4.5096674	1.6204156	1.1448607
c1782.05	SPAC1782.05		1	1.0734375	1.28203125	1.4984375	1.725	1.7609375	1.77578125	1.909375	2.1734375	1	0.90308344	1.2175716	1.2777998	1.6737946	2.0368812	2.5365136	1.0799134	0.9639127
c1782.06c	SPAC1782.06c		1	1.311561562	0.737237237	0.901651652	0.850225225	0.82957958	0.791291291	0.885885886	0.822822823	1	1.0779887	0.6299669	0.7033738	0.70579225	0.6121386	0.4742012	1.0969725	0.95764273
c1782.08c	SPAC1782.08c		1	1.125186289	1.113263785	1.168405365	1.125931446	1.128166915	1.163934426	1.099850969	1.17585693	1	1.10084	1.1839851	1.1028124	1.2782146	2.2261457	4.3032627	1.0592421	0.92582184
c1782.09c	SPAC1782.09c	flp1;clp1	1	0.949671772	0.759299781	1.052516411	1.352297593	1.2297593	1.334792123	1.170678337	1.2297593	1	0.8899748	0.71014965	1.0840365	1.7813019	3.2328706	8.894997	1.9277097	1.5214597
c1782.11	SPAC1782.11		1	0.282516787	0.646232281	0.286993285	0.164635663	0.136035812	0.117135041	0.12733151	0.127828898	1	0.31382602	0.8062695	0.42253184	0.22079453	0.18253486	0.09353879	0.12715702	0.16120188
c1782.12c	SPAC1782.12c		1	1.902462121	0.807291667	0.809659091	0.708333333	0.74905303	0.807765152	0.753787879	0.78125	1	1.87551	0.6319228	0.63046604	0.64801526	0.78848684	1.1659024	1.2760882	1.3742756
c1783.01	SPAC1783.01		1	1.09544282	0.770421324	0.690455718	0.683147034	0.647463457	0.661650903	0.696474635	0.675838349	1	1.112011	0.7632134	0.67112947	0.697934	0.94245327	0.87459755	1.1494825	1.032622
c1783.02c	SPAC1783.02c	vps66	1	1.257617729	1.202216066	1.579870729	1.4289012	1.254847645	0.984302862	0.898430286	0.823638042	1	1.2760787	1.2226179	1.3468927	1.293637	0.9335253	0.66987073	0.8964072	0.6099633
c1783.03	SPAC1783.03	sma2;fta2	1	0.762757386	1.387197851	1.650850492	1.596687556	1.627573859	1.496418979	1.354521038	1.244404655	1	0.7968112	1.3120805	1.4903427	1.4562122	0.83694243	0.68605626	0.82044154	0.9844039
c1783.06c	SPAC1783.06c	apg12;atg12	1	2.742537313	1.75	1.354477612	1.129664179	1.281716418	1.244402985	1.320895522	1.453358209	1	2.1544633	1.2218823	1.2632165	1.2197808	1.7683517	3.6043444	1.8224359	1.9593185
c1786.01c	SPAC1786.01c		1	0.922403734	0.552508751	0.952742124	0.936697783	0.750875146	0.6373979	0.606767795	0.596849475	1	0.95766395	0.587215	0.9449899	0.7774246	0.55671865	0.47452345	0.4321427	0.54589814
c1786.02	SPAC1786.02		1	1.110850898	0.56440281	0.900078064	0.993754879	0.859484778	0.761514442	0.585480094	0.647931304	1	1.1288722	0.572975	0.7328086	0.70886123	0.7315073	0.40706626	0.7682559	0.7060107
c1786.04	SPAC1786.04
c1795.01c	SPCC1795.01c	mad3	1	2.112633181	1.124809741	1.179604262	1.52739726	1.499238965	1.715372907	2.03805175	2.391171994	1	2.40616	1.2783949	1.0612814	1.36381	2.097192	2.4196675	1.6019872	1.5684483
c1795.04c	SPCC1795.04c		1	0.963265306	0.889285714	1.378571429	1.494897959	1.597959184	1.514285714	2.059183673	1.593877551	1	1.2965081	0.86981845	1.0206003	1.179139	1.0137244	0.96997166	0.35895643	0.4256684
c1795.05c	SPCC1795.05c
c1795.07	SPCC1795.07		1	0.897239264	1.378067485	1.059815951	1.384202454	1.421779141	1.557515337	1.351226994	1.509202454	1	0.85866296	0.97421044	1.0659275	1.3381388	1.847968	3.2300904	1.0797544	1.095863
c1795.08c	SPCC1795.08c		1			1.808370044	1.190528634	3.059471366	1.257709251	2.678414097	2.290748899	1	1.1552285	1.6053195	1.9130473	2.8867993	3.4099972	4.7017884	2.017146	2.2263536
c1795.09	SPCC1795.09	yps1	1	1.656716418	1.449004975	1.661691542	2.751243781	3.815920398	4.109452736	4.895522388	5.291044776	1	1.7061709	1.5710659	1.7646339	3.261721	4.8456287	2.459067	2.4524782	2.872625
c1795.10c	SPCC1795.10c		1	1.136637642	0.625251172	0.677829873	0.698928332	0.699933021	0.712659076	0.839249833	0.750167448	1	1.1023064	0.6955696	0.6125921	0.58146155	0.5693544	0.43896577	0.8459761	1.1604708
c1795.12c	SPCC1795.12c		1	0.763527054	0.639612558	0.468269873	0.431863727	0.475617902	0.425183701	0.474281897	0.548430194	1	0.90079874	0.96112067	0.6039339	0.4735888	0.47957024	0.34432513	0.98756546	1.6318955
c1795.13	SPCC1742.01		1	1.103253182	0.449080622	1.687411598	0.864922207	1.770862801	1.309052334	1.311173975	1.041018388	1	1.4567716	1.0439119	1.1678822	1.3523035	0.9238744	0.81595	1.6433173	3.4084835
c17a2.02c	SPAC17A2.02c		1	0.68575519	0.506800286	0.639942734	0.780959198	0.786685755	0.869362921	0.953471725	1.048675734	1	0.7812802	0.5417283	0.70742714	0.9014312	1.3277793	1.4970733	0.480311	0.5223132
c17a2.03c	SPAC17A2.03c	vma6	1	0.899923018	0.705927637	0.8691301	0.837952271	0.701308699	0.733641263	0.799076212	0.758275597	1	0.8992839	0.65235555	0.73202306	0.77216506	0.8659019	1.1391447	0.92467535	0.7230484
c17a2.04c	SPAC17A2.04c		1	0.828618968	1.532861897	1.1281198	1.138103161	0.851081531	0.832778702	0.781198003	0.739600666	1	0.8620171	1.9409469	1.3311815	1.1373832	0.79092664	0.44157565	1.1551921	1.3092964
c17a2.05	SPAC17A2.05		1	1.701929474	0.846972721	0.883566201	0.836660013	0.811709914	1.000665336	0.888888889	1.007318696	1	1.6175419	0.6370932	0.7218041	0.6259667	0.53692806	0.46127176	0.46332118	0.6162567
c17a2.06c	SPAC17A2.06c	vps8	1	1.876075731	1.454388985	1.456110155	2.111015491	2.373493976	2.902753873	2.82788296	2.593803787	1	1.7870063	1.1391836	1.5292722	1.9430293	2.4109142	3.475412	1.7500802	1.540134
c17a2.07c	SPAC17A2.07c		1	1.054292929	1.526515152	1.031565657	1.159722222	1.218434343	1.477272727	1.256313131	1.398989899	1	1.156562	1.0312548	1.2153167	1.3111005	1.4182585	2.8041723	2.1076415	2.2260153
c17a2.08c	SPAC17A2.08c		1	0.938697318	1.244572158	1.310344828	1.558748404	1.455938697	1.593231162	1.717752235	1.720306513	1	1.0474341	1.0817313	1.3869816	1.7749513	2.207725	2.9166708	1.2495122	1.1484997
c17a2.10c	SPAC17A2.10c		1	1.259179266	0.928725702	1.033477322	1.423326134	1.188984881	1.191684665	1.105831533	0.8412527	1	1.501095	1.0792779	1.3426615	1.1113838	0.7282953	0.76000506	0.728233	1.1655886
c17a2.11	SPAC17A2.11		1	1.242374279	0.882934872	0.736191261	0.960016488	1.007419621	1.102225886	0.955482275	0.859027205
c17a2.12	SPAC17A2.12		1	1.265088757	1.288757396	1.033136095	1.126627219	1.246153846	1.237278107	1.156213018	1.256804734	1	1.4238114	1.3876264	1.2936385	1.5164102	2.3499167	1.7335802	0.7933421	0.96054804
c17a2.14	SPAC17A2.14		1	0.79811469	0.680282797	0.560879811	0.756873527	0.747054203	0.86802828	1.077769049	0.83110762	1	0.87903655	0.5907397	0.552169	0.6425317	1.1635551	1.9718063	1.0905961	0.96748185
c17a3.02	SPBC17A3.02		1	1.79959718	1.30715005	1.736153072	1.664149043	1.570996979	1.232124874	1.151057402	1.019133938	1	1.393943	0.9438665	1.3570791	1.3428955	1.3537486	0.689537	0.60528857	0.65508157
c17a5.01	SPAC17A5.01		1	0.96914557	0.414161392	0.961234177	1.026107595	1.223892405	1.084651899	1.140822785	1.178006329	1	1.014535	0.78714097	0.94239765	1.0751938	1.1130086	0.9144738	0.7808549	0.91143566
c17a5.04c	SPAC17A5.04c	mde10	1	1.42	2.69	2.66	2.23	1.54	1.43	1.14	1.66	1	1.5901915	3.0466964	5.0325737	10.193569	20.075651	59.414112	68.08439	36.82813
c17a5.05c	SPAC17A5.05c		1	1.239416058	1.27810219	1.348905109	1.324087591	1.188321168	1.154014599	0.995620438	0.929927007	1	0.9984695	1.2532248	1.4564509	1.4352492	1.4875668	2.344005	2.8453393	1.863654
c17a5.06	SPAC17A5.06	ercc3sp	1	1.219164118	0.627420999	0.749235474	0.876146789	0.874617737	0.944444444	0.944954128	0.815494393	1	1.1292171	0.6393209	0.6949849	0.92940885	1.0247617	1.3433967	1.5260842	1.4630486
c17a5.08	SPAC17A5.08		1	0.975232198	1.112229102	1.848297214	1.696594427	1.308049536	1.36377709	1.325077399	1.462848297	1	0.94084847	1.1789267	1.6208776	1.7584462	1.8408402	3.5273716	1.5083344	1.257122
c17a5.09c	SPAC17A5.09c		1	1.078991597	1.096638655	1.435294118	1.534453782	1.791596639	2.035294118	2.480672269	2.389915966	1	0.9651262	1.0284797	1.1393594	1.4353918	2.0999248	2.6912296	1.3620236	1.2801057
c17a5.10	SPAC17A5.10		1	1.1	1.640625	1.7375	2.417708333	3.779166667	4.23125	4.683333333	5.13125	1	1.1525714	1.4145263	1.6633284	3.3372009	3.7678843	1.4432281	1.4693544	1.8955481
c17a5.12	SPAC17A5.12	ucp7	1	1.082802548	1.279458599	1.691082803	1.90843949	2.162420382	2.12977707	1.724522293	1.816878981	1	0.95448816	1.0417163	1.2208687	1.7240278	1.6804379	1.0899979	1.4322301	1.2182127
c17a5.13	SPAC17A5.13		1	0.471828769	0.224425559	0.208057916	0.220176267	0.245829399	0.225055083	0.224740321	0.23260938	1	0.5841955	0.30165967	0.26186645	0.25405195	0.18494166	0.1624653	0.7875349	0.60207236
c17a5.15c	SPAC17A5.15c		1	0.467256637	0.57699115	0.394247788	0.323230088	0.285840708	0.286061947	0.281415929	0.269026549	1	0.55080485	0.6737684	0.49391478	0.42119327	0.47581264	0.9226544	0.48136824	0.4077938
c17a5.16	SPAC17A5.16		1	0.586337761	1.760910816	1.014231499	1.086812144	1.087286528	1.227229602	1.316888046	1.25711575	1	0.7108883	1.0228333	1.1259434	1.3609871	1.7171419	2.6848266	0.97307694	1.122868
c17a5.18c	SPAC17A5.18c	rec25;mug19	1	3.588888889	8.633333333	13.95	17.05833333	19.06111111	18.85277778	18.60555556	18.47222222	1	3.4992547	8.956228	11.796929	13.073077	6.22557	1.3383074	1.438822	1.9498255
c17c9.05c	SPAC17C9.05c	pmc3	1	1.339655172	0.959482759	0.912931034	0.778448276	0.95	0.807327586	0.901724138	0.95	1	1.2853136	1.0926944	0.9001005	0.83467007	0.7608771	0.6470964	0.7556898	0.8353522
c17c9.06	SPAC17C9.06	sam50	1	1.493263473	0.281811377	1.165419162	1.27245509	1.19760479	1.225299401	1.141467066	1.111526946	1	1.2876289	0.48356602	0.7368583	0.85798806	0.7334631	0.3719534	0.41870916	0.49022505
c17c9.07	SPAC17C9.07	alg8	1	0.694779116	1.092369478	1.647590361	1.471385542	1.455823293	1.531626506	1.446787149	1.626506024	1	0.63967097	1.1665511	1.3761058	1.3839839	1.1248424	0.9902337	0.9910599	1.1179981
c17c9.08	SPAC17C9.08	nuc1;pnu1	1	1.126027397	1.455251142	1.62283105	1.713242009	1.685844749	1.580365297	1.63196347	1.647488584	1	1.0228235	1.2810144	1.4229085	1.3652879	0.8672891	0.3515739	0.48067105	0.54901004
c17c9.11c	SPAC17C9.11c		1	1.334459459	0.603885135	1.557432432	1.576013514	1.631756757	1.538006757	1.506756757	1.435810811	1	1.2171868	1.07662	1.3050253	1.5511435	1.5426828	2.1715407	2.2254276	1.6170694
c17c9.12	SPAC17C9.12		1	1.55505279	1.107843137	1.438914027	1.593514329	1.665158371	1.681749623	1.794871795	1.558069382	1	1.5495569	1.0622147	1.3513424	1.4557946	1.4170661	2.1551523	2.4207597	1.6795382
c17c9.14	SPAC17C9.14		1	1.622641509		0.887735849	0.632075472	0.566037736	0.533962264	0.500943396		1	1.6068778	0.87936044	0.8842587	0.6791262	0.7014759	1.5541819	1.3082618	1.0130005
c17c9.15c	SPAC17C9.15c		1	0.552364865	1.831081081	2.773648649	1.79222973	1.435810811	1.261824324	1.098817568	1.16722973	1	0.6020819	2.21855	2.530788	1.3049964	0.2907441	0.29692832	0.46292943	0.6426391
c17c9.16c	SPAC17C9.16c		1	2.262460568	0.464037855	0.287066246	0.255205047	0.29022082	0.504100946	0.4	0.36340694	1	3.2652571	0.6691281	0.42830864	0.36987856	0.38506347	0.6031029	0.47125992	0.45808357
c17d1.01	SPBC17D1.01		1	0.748858447	0.698630137	0.742770167	0.722983257	0.701674277	0.850076104	0.767123288	0.814307458	1	0.89871293	0.84082556	0.8679825	0.86638415	1.0635395	1.1338748	3.5312748	4.247181
c17d1.02	SPBC17D1.02		1	0.782258065	1.374193548	1.340322581	1.066129032	1.034677419	1.030241935	1.131451613	1.092741935	1	0.8957203	2.5019011	1.4672024	1.0063208	0.6369586	0.41543436	0.69776136	0.7302109
c17d1.03c	SPBC17D1.03c		1	1.098019299	0.715591671	0.456576943	0.450228542	0.353986795	0.420518029	0.338750635	0.411884205	1	1.1006725	0.7703101	0.47759673	0.38037658	0.3286481	0.27768394	0.7130198	0.6926965
c17d1.04	SPBC17D1.04		1	1.02853598	1.39516129	1.615384615	1.570719603	1.46898263	1.509305211	1.416873449	1.529776675	1	1.0793334	1.736074	1.8724394	1.8338692	1.5919241	1.8567756	1.721142	1.5579495
c17d1.05	SPBC17D1.05		1	0.458728011	1.076792963	0.603518268	0.527740189	0.544654939	0.603179973	0.662381597	0.665764547	1	0.4744335	1.5320452	0.81614846	0.7114574	0.9231542	0.76292527	1.3040481	1.2754304
c17d1.06	SPBC17D1.06		1	0.302849569	0.312292909	0.210072896	0.199801193	0.162690524	0.17379059	0.161696488	0.150430749	1	0.42901304	0.6301835	0.34563133	0.29297724	0.47467175	1.5469426	0.9478277	0.7996323
c17d1.07c	SPBC17D1.07c		1	1.45	1.025	0.825	1.15	0.75	0.9625	0.9	0.925	1	1.4221623	1.1114256	1.1397268	1.8919551	21.84179	195.99806	44.421246	22.205873
c17d11.01	SPBC17D11.01	nep1	1	1.399038462	1.342948718	1.442307692	1.580128205	1.931089744	1.879807692	1.852564103	1.980769231	1	1.5531733	1.5449684	1.5273967	1.7378353	2.0274036	2.720425	1.499669	1.5904243
c17d11.02c	SPBC17D11.02c		1	1.246690734	0.921780987	1.092659446	1.190132371	1.161251504	1.157039711	1.143200963	0.983152828	1	1.0926197	0.929179	1.0195377	1.1930075	1.0955211	1.4621918	1.7294856	1.5738993
c17d11.03c	SPBC17D11.03c		1	1.119460501	0.870423892	0.930635838	1.184489403	1.543352601	1.791425819	2.121387283	2.334296724	1	1.0290488	0.6098019	0.67608875	0.90108204	0.9512912	0.5669398	0.58832425	0.5893772
c17d11.04c	SPBC17D11.04c		1	0.852579853	1.384930385	1.26044226	1.67035217		1.546273546	1.56019656	1.544635545	1	0.70386744	1.2097882	1.220008	1.1463326	1.0033457	0.53620607	0.55076164	0.6474323
c17d11.06	SPBC17D11.06	spp2;pri2	1	1.288942696	1.052058111	1.140435835	1.155770783	1.043583535	1.08071025	1.014527845	0.926553672	1	1.3058987	1.1663973	0.9816202	0.9822539	0.70320576	0.41542187	0.64475197	0.6961604
c17d11.08	SPBC17D11.08		1	2.612280702	1.497368421	1.80877193	1.821929825	1.559649123	1.757017544	1.701754386	1.603508772	1	1.7731726	0.9721579	1.2803088	1.5067475	1.5509564	2.216788	1.685915	1.3674457
c17d4.03c	SPAC17D4.03c		1	1.604852686	0.807192374	0.949740035	0.983102253	0.942807626	0.899913345	0.871750433	0.82322357	1	1.7391791	0.85242164	0.9594613	1.1272004	1.300429	1.1321388	0.47619912	0.5694488
c17f3.03c	SPBC12C2.01c		1	0.669894366	0.974471831	0.824823944	0.922975352	0.936619718	0.952464789	1.055457746	0.862676056	1	0.68733835	1.1910307	1.1331108	1.171857	1.3675264	1.3314182	0.75235194	0.8406904
c17g6.02c	SPAC17G6.02c		1	1.30617284	1.061728395	0.914403292	0.923045267	0.963786008	1.060082305	0.86090535	0.841975309	1	1.2401388	1.0544374	1.2849636	1.0896366	0.7541701	0.58581924	0.5302278	0.52308935
c17g6.03	SPAC17G6.03		1	2.150684932	0.907153729	1.226788432	2.535768645	3.310502283	3.136225266	3.869101979	3.476407915	1	2.257518	0.45299876	0.9575497	1.7306161	2.4508917	1.9494838	3.494647	2.8061545
c17g6.05c	SPAC17G6.05c		1	1.359486448	1.377318117	1.472182596	2.034950071	2.001426534	2.094151213	2.009985735	1.884450785	1	1.1317068	0.7865888	1.2459227	1.9951812	2.093178	1.659552	1.4235139	1.1049707
c17g6.07c	SPAC17G6.07c		1	0.815592204	1.250374813	1.122938531	1.349325337	1.460269865	1.347076462	1.506746627	1.722638681	1	0.91637933	1.1631413	1.2900386	1.5226034	1.8226646	2.5377781	2.6900876	2.7250316
c17g6.10	SPAC17G6.10		1	0.869095816	1.376518219	1.507422402	1.83805668	1.974358974	1.964237517	2.175438596	2.149797571	1	0.9141724	1.3691518	1.5786809	1.9620651	2.3352778	2.514013	1.5382571	1.3035164
c17g6.11c	SPAC17G6.11c		1	0.74225445	1.019116678	0.854976928	0.833882663	0.728411338	0.741924852	0.740276862	0.750823995	1	0.7080487	1.3291982	0.8463223	0.68202126	0.60695094	0.5963386	0.4771383	0.45688215
c17g6.15c	SPAC17G6.15c		1	0.716570413	0.476677032	0.315859618	0.294091515	0.286095069	0.325188805	0.340293203	0.361172812	1	0.8727529	0.63774055	0.4476093	0.3589338	0.36597678	0.35928744	0.66335803	0.80143654
c17g6.16c	SPAC17G6.16c	ysh1	1	0.662251656	1.127246925	1.362346263	1.515137181	1.496688742	1.544938505	1.333964049	1.346263009	1	0.70657307	1.2383122	1.4093361	1.6273053	1.1681889	0.55184126	0.7878945	0.8257941
c17g6.17	SPAC17G6.17	pof8										1	1.04204	1.19656	1.41963	1.57169	1.36322	1.28919	2.25858	3.2948298
c17g8.02	SPAC17G8.02		1	1.014616322	0.951887942	1.170523752	1.380633374	1.425091352	1.438489647	1.68818514	1.771010962	1	0.96207744	0.8060155	0.90460557	1.1457974	1.6236678	2.3006005	1.1519455	1.2631453
c17g8.03c	SPAC17G8.03c	dpb3	1	1.060301508	1.150251256	1.24120603	1.348743719	1.291457286	1.114572864	1.203015075	1.16281407	1	1.0727702	1.0811353	1.1692402	1.3312805	1.1898081	0.88278246	0.928132	1.0311756
c17g8.04c	SPAC17G8.04c	arc5;arc15	1	0.977192982	0.547807018	0.7	0.677192982	0.754385965	0.775	0.838596491	0.88245614	1	1.0058239	0.5333707	0.61495274	0.6428218	0.7224528	1.1709737	1.1032265	1.1048119
c17g8.05	SPAC17G8.05		1	0.768159204	0.781094527	0.637810945	0.773631841	0.805970149	0.407960199	0.993034826	1.080597015	1	0.89576143	0.91840476	0.88576955	1.137968	1.5472995	2.5076683	1.1231413	1.1156334
c17g8.07	SPAC17G8.07		1	0.780135823	1.039473684	1.29286927	1.046689304	1.018675722	0.969439728	0.986417657	1.048387097	1	0.8222169	1.142911	1.3942164	1.2721609	1.2262574	1.0322385	0.65188414	0.6341849
c17g8.08c	SPAC17G8.08c		1	0.915492958	1.010704225	0.83943662	0.603661972	0.53915493	0.494084507	0.450140845	0.503661972	1	0.747381	1.2115752	0.9307477	0.69346344	0.4779542	0.33552268	0.55099785	0.5541902
c17g8.09	SPAC17G8.09	shg1	1	1.184818482	1.184818482	1.138613861	1.098184818	1.047854785	1.017326733	1	1.099009901	1	1.1718944	1.4556327	1.2098937	1.1974577	1.610416	2.551738	1.5265723	1.30893
c17g8.11c	SPAC17G8.11c		1	1.099080695	0.80081716	0.661899898	0.473442288	0.44433095	0.46578141	0.425944842	0.473953013	1	1.1350008	0.92364895	0.67743945	0.6478307	0.80227196	0.9675179	1.8410125	1.983857
c17g8.12	SPAC17G8.12		1	1.464102564	1.166666667	1.225641026	1.442307692	1.643589744	1.988461538	1.984615385	1.98974359	1	1.2592776	1.1479414	1.6114503	2.6169388	4.077055	5.1642294	2.3354077	2.068388
c17g8.13c	SPAC17G8.13c	HAG604;mst2	1	1.152430044		0.775405007	0.314801178	0.700294551	0.754050074	0.853460972		1	1.118995	0.82332057	0.8347606	0.6788174	0.77388835	0.756702	0.5506225	0.5808596
c17g9.02c	SPBC17G9.02c		1	0.821727019	1.309656453	1.473537604	1.08727948	0.87093779	0.728876509	0.661095636	0.675023213	1	0.87822676	1.6247418	1.5877696	1.2892156	0.6608038	1.6388687	1.075967	1.0002792
c17g9.03c	SPBC17G9.03c		1	0.362515042	0.56377858	0.412154031	0.261732852	0.207581227	0.200661853	0.180505415	0.21179302	1	0.41887394	0.82285625	0.45863488	0.24436091	0.13660698	0.19694386	0.37922838	0.35992613
c17g9.04c	SPBC17G9.04c	nup85	1	0.736810907	0.709839953	0.622406639	0.718435092	0.604623592	0.624777712	0.600474215	0.454060462	1	0.67842406	0.71496505	0.69212675	0.63588864	0.5938746	0.8736767	0.84448797	0.76847184
c17g9.05	SPBC17G9.05	cyp6	1	1.48348745	0.714002642	0.742404227	0.665125495	0.614266843	0.64663144	0.635402906	0.627476882	1	1.4694911	0.96423334	0.9507518	0.97933036	1.4207104	4.4033666	2.1397917	1.5352201
c17g9.06c	SPBC17G9.06c		1	1.132723112	0.424485126	0.42791762	0.354118993	0.297482838	0.256292906	0.231121281	0.209382151	1	1.133041	0.3621871	0.5471282	0.8454192	1.3975066	4.3454776	1.237983	0.67944086
c17g9.12c	SPBC17G9.12c		1	0.454137587		0.841974078	0.414007976	1.050348953	1.384097707	1.427218345		1	0.79368	0.6252467	1.0690219	1.1313876	0.8420222	0.77807283	0.42783177	0.6277598
c17g9.13c	SPBC17G9.13c		1	1.112348178	1.098684211	0.960526316	1.123987854	1.006072874	1.168016194	1.059716599	0.975708502	1	1.0350746	1.1754386	1.0096178	1.0660493	1.2018821	1.389243	0.977804	1.1705232
c17h9.02	SPAC17H9.02		1	0.693362193	1.038600289	1.187590188	1.099206349	1.070707071	1.141774892	1.014430014	0.963203463	1	0.7606351	1.2083876	1.208679	1.0808718	0.71632636	0.34609026	0.42956793	0.67991215
c17h9.03c	SPAC17H9.03c		1	1.7109375	0.927734375	1.10546875	1.192382813	1.423828125	1.521484375	1.658203125	1.697265625	1	2.088159	1.0180817	1.2357218	1.6925013	2.652775	4.5124264	1.5323471	1.5320317
c17h9.04c	SPAC17H9.04c		1	0.589595376	0.990015765	0.449290594	0.345769837	0.295323174	0.311875985	0.321597478	0.345244351	1	0.5304897	1.1348548	0.59689695	0.42628095	0.4083083	0.4184396	0.8670095	0.91733056
c17h9.05	SPAC17H9.05	ebp2	1	0.637150466	1.152796272	0.649800266	0.503328895	0.551930759	0.645139814	0.824900133	0.923435419	1	0.7041378	1.8063451	0.8489024	0.58431816	0.70627177	0.9508734	0.6472906	0.64013284
c17h9.06c	SPAC17H9.06c		1	1.546353523	1.220642769	1.410383189	1.278121137	1.119901112	1.103831891	1.135970334	1.17552534	1	1.3114805	1.5793879	1.5164233	1.3008542	1.3572431	1.5691402	1.2996453	1.1681638
c17h9.07	SPAC17H9.07		1	0.674363057	0.87977707	0.88455414	0.718152866	0.606687898	0.541799363	0.568471338	0.640127389	1	0.66517	0.94901335	0.99877954	0.94701076	0.9931022	1.4401248	0.7904321	0.6723781
c17h9.08	SPAC17H9.08
c17h9.10c	SPAC17H9.10c	ddb1	1	1.035714286	0.881533101	0.81271777	0.882839721	0.983449477	1.097560976	1.00087108	0.979965157	1	1.0738355	0.8185367	0.83218825	0.91096044	1.2272342	1.4964929	0.9742503	0.73858666
c17h9.11	SPAC17H9.11		1	0.878441558	0.505714286	0.613506494	0.576363636	0.562077922	0.581558442	0.607272727	0.773506494	1	0.9374684	0.5508814	0.54364884	0.53996795	0.48498297	0.3035832	0.42626956	0.4116275
c17h9.12c	SPAC17H9.12c		1	1.213714286	0.315142857	0.262857143	0.328	0.365142857	0.372571429	0.421714286	0.443428571	1	1.2628363	0.3069175	0.2801586	0.37273848	0.46038377	0.7730311	0.7552104	0.7735958
c17h9.13c	SPAC17H9.13c		1	1.019194757	0.66994382	0.560393258	0.478464419	0.402153558	0.390917603	0.434456929	0.42088015	1	1.2095392	0.8647708	0.61496496	0.5080625	0.50802135	0.5490188	0.46906587	0.4451927
c17h9.14c	SPAC17H9.14c		1	0.834890966	0.834890966	1.076843198	1.126687435	1.222222222	1.213395639	1.301142264	1.283489097	1	0.7179286	0.6876891	0.8279047	0.90157163	0.9896618	1.2154676	1.1888958	0.77434033
c17h9.16	SPAC17H9.16	tom22	1	0.397208803	0.592324208	0.663982823	0.578636608	0.515297907	0.482555019	0.471819646	0.495974235	1	0.4298476	0.6942242	0.66355884	0.678834	0.6124686	0.7271515	0.71685284	0.59167224
c17h9.17c	SPAC17H9.17c	mdm10	1	1.016370107	0.624199288	0.614946619	0.685409253	0.632740214	0.764768683	0.696797153	0.798576512	1	0.9456632	0.5656344	0.57447416	0.54145074	0.630473	0.6889681	1.1214317	0.9927852
c17h9.18c	SPAC17H9.18c		1	1.189380531	4.952212389	4.759292035	2.20619469	2.007079646	1.656637168	1.263716814	1.23539823	1	1.6153494	4.956146	2.992023	2.1153526	0.93926954	0.37529176	2.9315617	3.1297767
c18.01c	SPCC18.01c	adg3	1	1.194304858	0.283082077	0.236180905	0.245561139	0.236850921	0.254438861	0.219430486	0.212060302	1	1.3360491	0.31702882	0.33387482	0.30406266	0.29585636	0.28051922	0.4175863	0.40777305
c18.02	SPCC18.02		1	0.69247626	0.509861213	0.42366691	0.546384222	0.611395179	0.733016801	0.517896275	0.725346969	1	0.7255611	0.3737416	0.39817023	0.49692732	0.83719444	1.7730507	1.8088825	1.4734368
c18.03	SPCC18.03		1	1.323017408	2.042553191	1.437137331	1.50967118	1.835589942	1.887814313	2.052224371	1.96131528	1	1.221313	2.0191035	1.5927404	1.783664	2.4172795	4.2864914	1.3304955	1.347972
c18.04	SPCC18.04	pof6	1	1.10912191	0.679880648	0.815856777	0.752770673	0.891730605	0.862745098	0.826086957	0.624040921	1	1.0634276	0.69473594	0.7291855	0.6470184	0.4908237	0.4333357	1.7087036	1.8369439
c18.05c	SPCC18.05c		1	0.961439589	0.62167952	0.724078835	0.765638389	0.904027421	0.931876607	1.079691517	1.089974293	1	1.0294231	0.8141225	0.7633364	0.7587347	0.8880667	0.96637034	1.7301309	1.7276759
c18.06c	SPCC18.06c		1	0.936656282	1.05192108	1.347871236	1.372793354	1.414330218	1.481827622	1.593977155	1.682242991	1	0.9014675	1.0524302	1.2325435	1.3582006	1.4957339	1.134096	0.8151043	1.113658
c18.08	SPCC18.08		1	0.823860087	1.055590256	0.861961274	1.058088695	1.11492817	1.168956902	1.256714553	1.249219238	1	0.847156	0.97614604	0.8697883	0.8955919	0.9832951	0.58342594	0.4087213	0.4974493
c18.09c	SPCC18.09c		1	2.602636535	0.924670433	1.506591337	2.030131827	1.896421846	2.004708098	2.122410546	1.676082863	1	2.0513704	1.4614164	1.1806762	1.2991813	1.4819263	1.0027379	2.036152	2.249163
c18.10	SPCC18.10		1	1.324275362	0.350543478	0.568236715	0.468599034	0.47826087	0.287137681	0.585748792		1	1.4343259	0.9210059	0.5933207	0.47725293	0.44169447	0.40117022	0.72941214	0.73320127
c18.11c	SPCC18.11c	sdc1	1	0.799829642	0.940374787	1.114139693	0.951022147	0.890971039	0.810902896	0.797274276	0.758943782	1	0.70736665	0.95133525	0.91841745	0.7917955	0.43875954	1.6171311	0.9057745	0.9088855
c18.12c	SPCC18.12c		1	0.514685315		0.656643357	0.579020979	0.670629371	0.667832168	0.774125874		1	0.5673814	1.255692	0.8359024	0.7748051	0.7870933	0.5975937	1.032522	0.9533738
c18.13	SPCC18.13		1	0.641571195	1.028641571	0.721767594	0.739770867	0.759410802	0.760229133	0.871522095		1	0.66858053	1.3017728	0.9111007	0.8054556	0.8947564	0.86323595	1.2154174	1.1341088
c18.15	SPCC18.15		1	1.159847764	0.683634634	1.589914367	0.612274025	1.253092293	1.280685062	1.62416746	1.106565176	1	0.9815385	1.3396163	1.2214054	0.8648028	0.8488123	0.60547	1.0372741	0.9587861
c18.16c	SPCC18.16c	fmn1	1	1.438488576	0.823374341	0.723198594	0.737258348	0.740773286	0.755711775	0.841827768	0.868189807	1	1.4240319	0.7683166	0.6375836	0.6439612	0.71434516	0.8157783	1.1017814	1.214789
c18.17c	SPCC18.17c		1	0.591658084	0.576210093	0.611225541	0.517765191	0.501029866	0.597579815	0.544799176	0.458805355	1	0.64871216	0.57719165	0.5834399	0.4303154	0.42126197	0.49151054	0.68781686	0.8042571
c1805.01c	SPAC1805.01c	ppk6	1	1.388888889	0.712222222	0.793333333	0.746296296	0.658518519	0.662592593	0.694814815	0.755555556	1	1.3208585	0.6872605	0.7221675	0.6925335	0.73351026	0.6047382	0.5407669	0.6872892
c1805.02c	SPAC1805.02c		1	0.696529459	1.035108959	1.016949153	0.914447135	1.037126715	1.099273608	1.232445521	1.364810331	1	0.7404144	1.2120123	1.022309	0.9369159	0.96468437	0.9773835	0.7832317	0.649412
c1805.03c	SPAC1805.03c		1	0.680100756	1.180940386	1.324937028	1.069689337	1.170445004	1.138958858	1.25356843	1.316540722	1	0.78080446	1.5709895	1.4944103	1.1936997	0.7756462	0.6778636	0.7876794	0.83590347
c1805.04	SPAC1805.04	Nup133b;nup132	1	0.846068042	0.623535973	0.653095371	0.566926938	0.528165086	0.47016174	0.474623536		1	0.9215112	0.73159873	0.69572335	0.5366224	0.42959946	0.30367732	0.5771728	0.6710079
c1805.07c	SPAC1805.07c	hos2;dad2	1	0.794520548	0.953767123	0.968321918	0.98244863	0.956335616	0.935787671	0.89640411	0.97859589	1	0.7108401	0.9828546	0.9183164	0.87687695	0.9247335	1.0576133	0.6966029	0.63933223
c1805.09c	SPAC1805.09c		1	0.728346457	1.015255906	1.171259843	1.174704724	1.031496063	1.093996063	1.161417323	0.856299213	1	0.77595043	1.1649437	1.2381902	1.0762062	0.90399384	0.4951644	0.7990222	1.8183621
c1805.10	SPAC1805.10		1	0.924618321	1.315839695	1.40648855	1.598759542	1.586832061	1.592557252	1.501908397	1.498091603	1	0.8726343	1.5131351	1.5052435	1.3741703	1.1882796	0.7499471	0.7460595	0.79179436
c1805.14	SPAC1805.14		1	0.828828829	1.152402402	1.123123123	0.89451952	0.73048048	0.721471471	0.725975976	0.785285285	1	0.8154085	1.6718843	1.1964897	0.84012496	0.46260768	0.27438223	0.69650203	0.8030487
c1805.15c	SPAC1805.15c	pub2	1	3.098039216	2.032352941	1.864705882	2.359803922	2.174509804	2.33627451	2.07254902	1.862745098	1	2.5556378	1.8093129	1.7438359	1.9093175	1.7650434	2.0264378	2.0800674	1.8290404
c1805.16c	SPAC1805.16c		1	2.191176471	1.110294118	1.795847751	1.226643599	0.882352941	0.781574394	0.606401384	0.69982699	1	2.2143984	1.0112398	1.4014447	1.1701139	0.9687477	0.8940153	0.35454646	0.44803357
c1827.01c	SPCC1827.01c		1	0.743096234	0.468200837	0.50376569	0.539748954	0.420920502	0.687866109	0.411715481	0.70376569	1	0.8562966	0.94101435	0.7850102	0.81078136	1.141126	1.874352	1.250327	1.3200392
c1827.02c	SPCC1827.02c		1	1.297959184	0.592857143	0.457142857	0.469387755	0.412244898	0.373469388	0.328571429	0.771428571	1	1.4836295	0.6478454	0.55093247	0.59923416	1.5674313	5.54108	5.9662576	6.355183
c1827.03c	SPCC1827.03c		1	0.302077922	0.291818182	0.160519481	0.138961039	0.127532468	0.118571429	0.100519481	0.112987013	1	0.35779032	0.27970055	0.2080259	0.14117396	0.0832744	0.049928095	0.16506445	0.22088036
c1827.04	SPCC1827.04		1	0.974975938	1.343118383	0.893166506	1.029836381	1.141482194	1.277670837	1.400384986	1.399422522	1	0.87865376	0.98661083	0.88534546	0.9409057	1.1113982	0.7253559	0.83054036	0.9035936
c1827.05c	SPCC1827.05c		1	0.613855764	1.093696763	0.587734242	0.474162408	0.465076661	0.446621238	0.512208972	0.516751846	1	0.8708136	2.018393	0.9019763	0.6989249	0.5845706	0.34786043	0.6953542	0.8186931
c1827.06c	SPCC1827.06c		1	0.192059393	0.992898644	0.682052937	0.313266624	0.196255649	0.180761782	0.158489348	0.201420271	1	0.23561291	1.4073342	0.7850248	0.32035094	0.19926363	0.1739767	0.21657191	0.26614037
c1827.07c	SPCC1827.07c		1	3.415841584		1.016089109	1.284653465	1.51980198	0.823019802	1.844059406		1	2.4548795	0.9903005	0.9249857	1.0669832	1.1734898	0.6660782	0.9122935	1.1137856
c1827.08c	SPCC1827.08c	pof7	1	1.655555556	0.85617284	0.918518519	1.19691358	1.319753086	0.586419753	1.564197531	1.517283951	1	1.5798898	0.8861373	0.8014446	0.9384734	0.9940292	0.72225654	1.5008084	1.8792268
c1834.05	SPAC1834.05	alg9	1	0.549482163	0.584579977	0.493670886	0.572209436	0.48273878	0.421749137	0.386075949	0.35443038	1	0.6080089	0.64033693	0.59063756	0.61478823	0.6455424	0.7277368	0.7042953	0.73695177
c1834.06c	SPAC1834.06c	pmo25	1	1.037720034	0.874685666	0.901927913	0.876781224	0.922883487	0.817267393	0.857502096	0.837384744	1	0.89006454	0.79163814	0.8121167	0.92409194	0.9901344	1.1882936	0.7216745	0.6599286
c1834.09	SPAC1834.09		1	1.412280702	2.406432749	2.619883041	3.673976608	4.461988304	2.434210526	5.929824561	6.619883041	1	1.4843124	2.2124047	2.509292	3.517418	3.4319112	1.676661	3.8958256	4.052131
c1834.10c	SPAC1834.10c		1	0.849339207	0.749779736	0.976211454	1.162555066	1.319823789	1.296035242	1.623788546	1.463436123	1	0.95089525	0.89650303	0.9645111	1.14853	1.3544519	1.2054701	0.67518437	0.6160828
c1840.04	SPCC1840.04	mca1	1	1.262557078	1.15239726	1.664383562	1.510844749	1.439497717	1.530821918	1.297945205	1.278538813	1	1.173054	1.1638501	1.3404444	1.4070975	1.2533754	0.9732998	0.561491	0.639386
c1840.05c	SPCC1840.05c		1	0.874818049	1.299126638	1.505094614	1.451237263	1.342066958	1.371906841	1.441048035	1.384279476	1	0.8452205	1.1746292	1.6103401	1.9465965	2.3799684	4.425966	1.0589488	0.8662187
c1840.06	SPCC1840.06	atp5	1	1.840961098	1.145881007	1.322654462	1.169336384	1.161327231	1.078375286	1.102974828	1.075514874	1	1.6695343	1.0362132	1.2053503	1.0886066	1.114722	1.7327551	1.228746	1.1107671
c1840.07c	SPCC1840.07c		1	1.003294118		0.349647059	0.153411765	0.297411765	0.135764706	0.242823529		1	0.97326773	0.42921954	0.29850256	0.19513266	0.19057414	0.1689817	0.6921452	0.7749371
c1840.08c	SPCC1840.08c		1	0.5336	1.376	1.852	1.5844	1.5912	1.1352	1.268	1.0784	1	0.6084632	1.8434792	2.169332	1.9754555	0.9906635	0.32960883	0.6175567	0.9191206
c1840.09	SPCC1840.09		1	0.934077079	1.607505071	0.971602434	1.018255578	1.259634888	1.245436105	1.390466531	1.051724138	1	0.8870969	0.9082365	0.88757116	1.0601908	1.1138889	0.63907504	1.0296079	1.118114
c1840.12	SPCC1840.12		1	2.605072464	1.065217391	1.467391304	2.251811594	3.112318841	3.929347826	5.057971014	4.887681159	1	1.3127928	0.5996324	0.6899558	0.92356175	1.7771101	4.2607784	4.2051473	2.9252515
c1851.02	SPAC1851.02		1	1.032757594	0.632519357	0.646217987	0.622096486	0.661703395	0.689696248	0.767123288	0.85646218	1	1.0227574	0.6296922	0.5065583	0.44270968	0.47478086	0.61473835	0.77520156	0.55274785
c186.01	SPAC186.01
c186.02c	SPAC186.02c		1	1.03030303	1.045454545	0.696969697	1.075757576	0.575757576	0.727272727	0.696969697	1.303030303	1	1.8746822	1.9387687	1.4579133	1.4133382	1.0900532	1.7972676	20.86473	28.424818
c186.03	SPAC186.03		1	1.187309451	0.123094512	0.052591463	0.052686738	0.04382622	0.05316311	0.078696646	0.032393293	1	1.3543634	0.14505094	0.108903095	0.051910434	0.042011246	0.06273835	0.26896784	0.2917234
c186.04c	SPAC186.04c		1	1.602442334	0.459294437	0.830393487	2.202170963	3.194029851	2.900949796	2.242876526	1.618724559	1	3.117143	0.439823	1.0636052	1.3761388	0.8021852	0.68054205	1.4418439	2.012551
c186.05c	SPAC186.05c											1				0.47096				1.75559
c186.06	SPAC186.06
c186.07c	SPAC186.07c											1	1.94405	0.98033696	0.69391775	0.5399	0.61043	0.79886	3.133125	3.9437943
c186.08c	SPAC186.08c											1	0.53889	0.46018	0.43332	0.58781	0.45285	0.70548	0.9304
c186.09	SPAC186.09
c1861.03	SPBC1861.03	mak10	1	0.649737303	0.777583187	1.586690018	2.070928196	2.425569177	2.699649737	2.700525394	2.348511384	1	0.6713672	1.3774867	1.631752	2.2213721	2.8243766	3.059978	1.1964269	1.3903446
c1861.04c	SPBC1861.04c		1	1.1728	1.2768	1.0832	1.528	1.4096	1.696	1.5296	1.536	1	0.9861019	0.91146076	1.0652099	1.5886018	2.137082	3.5860522	1.2916073	1.0221356
c1861.05	SPBC1861.05		1	1.723168654	0.965502555	0.76746167	0.737649063	0.708688245	0.599659284	0.571550256	0.710391823	1	1.5877733	0.80103415	0.7758027	0.67151845	0.77389085	0.7993663	0.56501806	0.70697117
c1861.07	SPBC1861.07	elc1	1	1.102857143	1.79047619	1.23047619	1.400952381	1.299047619	1.453333333	1.081904762	1.438095238	1	0.9904648	1.2492518	1.3226806	1.5794203	2.0759656	4.236495	1.0737127	0.9377695
c1861.08c	SPBC1861.08c	U2-A	1	1.315375982	1.805274972	1.2671156	0.987093154	0.869809203	0.809203143	0.738496072	0.808080808	1	1.485655	1.9546078	1.3823367	1.138588	1.1387236	2.2182577	0.7696876	0.68883014
c1861.09	SPBC1861.09	ppk22	1	0.943661972	1.473591549	1.575704225	1.95334507	2.040492958	2.008802817	1.674295775	1.531690141	1	0.95293194	1.394744	1.5821718	2.035266	2.3954766	2.6218667	1.7426952	1.5772903
c188.01c	SPCC11E10.09c		1	1.166666667	1.066666667	0.9	1.016666667	1.066666667	1.15	1.266666667	1.166666667	1	1.1757885	1.1681617	1.956006	4.7471642	12.647715	83.524574	144.25264	167.47464
c188.04c	SPCC188.04c	spc25	1	0.825730994	1.180116959	1.221052632	1.330409357	1.401169591	1.412865497	1.371929825	1.494736842	1	0.87669384	1.1821282	1.2201672	1.4664649	1.79605	2.6216326	0.888313	0.7605857
c188.07	SPCC188.07	ccq1	1	1.359030837	2.112334802	2.00660793	2.393171806	2.607929515	2.616740088	2.544052863		1	1.2813114	1.6663795	1.9807838	2.660047	2.6070116	4.7864876	1.4608738	1.379964
c188.08c	SPCC188.08c	ubp5;ubp22	1	0.81294964	1.151678657	1.574340528	2.402278177	2.465227818	2.23381295	2.410071942	2.136690647	1	0.6662749	0.988595	1.2955077	1.7434459	1.0722437	0.81553143	0.93795824	1.0588452
c188.09c	SPCC188.09c		1	1.534452297	0.787102473	0.905477032	0.712014134	0.631625442	0.575971731	0.543286219	0.549469965	1	1.4023162	0.79616654	1.0019644	0.78285176	0.776886	1.5310829	1.112289	1.1001453
c188.10c	NULL_SPCC188.10c		1	1.533173461	0.791366906	1.177458034	0.846123102	0.830535572	0.794964029	0.556354916	0.797761791	1	1.4840331	0.92290825	1.0160676	0.7190125	0.6329648	0.70275664	1.0990177	1.1193565
c1884.01	SPCC1884.01
c18a7.01	SPBC18A7.01		1	2.51843318	1.119239631	0.874423963	0.907834101	0.988479263	0.903801843	0.978110599	0.698156682	1	3.130126	1.2357843	0.9571146	0.8694644	0.8061792	2.0475929	1.7534385	1.2968297
c18a7.02c	SPBC18A7.02c		1	1.567335244	1.176934097	1.124641834	1.358882521	1.365329513	1.37034384	1.402578797	1.462750716	1	1.5766404	1.0531957	1.0700915	1.243682	1.4724177	2.8333595	1.7303731	1.1341512
c18b11.02c	SPAC18B11.02c		1	1.091626214		1.11711165			0.547633495	1.098907767		1	1.12334			0.83744	0.77284		1.1677527	1.3672599
c18b11.03c	SPAC18B11.03c		1	0.80215475	0.930460333	1.535749265	1.490205681	1.492654261	1.548481881	1.456415279	1.547502449	1	0.82630605	1.3544234	1.4004543	1.335058	0.91082984	0.7063165	0.9440829	0.97098124
c18b11.04	SPAC18B11.04	ncs1	1	1.902	1.258	1.466	1.645	1.564	1.566	1.44	1.62	1	1.7475433	1.3241986	1.3103395	1.4822962	1.4882824	1.6067408	4.6800504	4.060499
c18b11.05	SPAC18B11.05	gpi18	1	1.328165375	1.009043928	1.399224806	1.677002584	1.705426357	1.798449612	1.811369509	1.981912145	1	1.1392952	0.94307506	1.21925	1.4350847	1.8210522	1.9943148	0.65192676	0.7357931
c18b11.06	SPAC18B11.06		1	0.733853007	0.578507795	0.369153675	0.353006682	0.304565702	0.321826281	0.356347439	0.381959911	1	0.8247136	0.87553746	0.53675044	0.45180002	0.4664216	0.59941065	0.99360037	1.1842042
c18b11.08c	SPAC18B11.08c		1	0.634907251	1.193086003	1.325463744	1.189291737	1.142495784	1.034991568	0.972175379	0.994940978	1	0.6634343	1.2534431	1.1990362	1.0034921	0.5684038	0.30279452	0.5680873	0.7383854
c18b11.09c	SPAC18B11.09c		1	2.622841965	0.764276228	0.812749004	0.83997344	0.962815405	0.54249668	1.172642762	1.229747676	1	2.084997	0.6652045	0.7066343	0.76859885	0.857065	0.76378405	2.0084567	1.3144091
c18b11.10	SPAC18B11.10	tup11	1	1.040926641	0.907722008	0.993822394	0.854054054	0.707335907	0.666023166	0.613127413	0.560617761	1	1.0967478	0.9516642	1.0164938	0.74346584	0.3389152	0.2683339	1.0629495	1.5658039
c18b11.11	SPAC18B11.11		1	2.062023939	1.340043526	1.190424374	1.310119695	1.655059848	2.249183896	1.639825898	1.63656148	1	1.6120398	1.0947549	0.91333044	1.2374187	1.3873843	0.6168961	0.9088382	1.08883
c18b5.02c	SPCC18B5.02c		1	0.547066849		0.409276944	0.444065484	0.613915416	0.712824011	1.1473397	1.278308322	1	0.18728113	0.15640646	0.16771692	0.16368082	0.29044962	0.97514755	0.33707944	0.32408482
c18b5.04	SPCC18B5.04	rsm18	1	0.689962825	0.964312268	0.828252788	0.630855019	0.444609665	0.42527881	0.446840149	0.463197026	1	0.71897906	1.0184048	0.8098153	0.6716082	0.64940524	0.6375196	1.1537391	1.2407446
c18b5.05c	SPCC18B5.05c		1	0.62006079	0.678115502	0.689969605	1.008206687	1.165349544	1.310334347	1.361702128	1.306382979	1	0.7750641	0.5772642	0.67851055	1.0339181	1.1924183	0.4742351	0.29276448	0.44477367
c18b5.06	SPCC18B5.06	sup45;erf1	1	0.93253012	0.988353414	0.66184739	0.86746988	0.951004016	0.964658635	0.997590361	0.916465863	1	0.93787175	0.87203515	0.756118	0.94185185	0.99416846	0.5238427	1.1511405	1.2298485
c18b5.07c	SPCC18B5.07c	nup61	1	0.646302251	0.588883785	0.441892513	0.488286633	0.406982085	0.36862655	0.341295361	0.361966008	1	0.7939822	0.6763553	0.5230992	0.43579304	0.31377158	0.1694085	0.5021254	0.68930477
c18b5.08c	SPCC18B5.08c		1	0.905506458	0.631203263	0.542488103	0.690346703	0.622025833	0.668252889	0.741672332	0.594833447	1	0.97572625	0.6841491	0.6595829	0.6979404	0.8284961	0.97188014	0.7077564	0.8570876
c18b5.09c	SPCC18B5.09c		1	1.177298311	1.283771107	1.644465291	1.438555347	1.401500938	1.350844278	1.285178236	1.166979362	1	1.1646073	1.426845	1.5521336	1.258388	0.70028466	0.2181889	0.95033306	1.3257809
c18b5.10c	SPCC18B5.10c		1	0.881235154	1.129849565	1.218527316	1.093824228	1.094220111	0.948931116	0.953285827	1.094220111	1	0.84653217	1.2591586	1.3052107	1.0640782	0.59302044	0.32496768	0.6509508	0.91825116
c18b5.12	SPCC14G10.01		1	1.476190476	1.618506494	1.413419913	1.136363636	1.035714286	1.078463203	1.063852814	1.077922078	1	1.5948042	1.4602249	1.6665266	1.5608864	1.3126323	0.61044145	0.9122572	0.9160709
c18b5.13	SPCC14G10.02		1	0.732711733	1.080808081	0.7995338	0.876456876	0.885003885	0.942501943	0.902874903	0.919191919	1	0.75038624	1.2897038	0.97493786	0.84077805	0.79988164	0.6217249	0.8370343	0.9202227
c18e5.01	SPBC18E5.01
c18e5.02c	SPBC18E5.02c		1	0.767532468	0.916233766	1.475324675	1.556493506	1.541558442	1.531818182	1.64025974	1.664935065	1	0.7861483	0.94066954	1.3041732	1.555207	1.7400504	2.5873816	1.8224566	1.2630994
c18e5.03c	SPBC18E5.03c	sim4	1	0.712284483	0.833243534	0.671875	0.640355603	0.716056034	0.655172414	0.745150862	0.731681034	1	0.7034194	1.0625559	0.7193821	0.51669025	0.4372233	0.28932384	0.37881398	0.6844597
c18e5.05c	SPBC18E5.05c		1	1.470252649	1.069274654	0.90790546	0.871230644	0.901385493	0.83007335	1.008964955	0.930725346	1	1.4611641	0.994323	0.81002057	0.7517757	0.6623515	0.42456445	1.1206968	0.9147191
c18e5.07	SPBC18E5.07		1	0.994747209	0.500328299	0.621142482	0.690413657	0.669730794	0.719304005	0.585029547	0.668417597	1	0.871269	0.3644151	0.5092363	0.58524007	0.516417	0.71466225	0.6875483	0.61760616
c18e5.08	SPBC18E5.08		1	0.949816401	1.546511628	1.033047736	1.26621787	1.365973072	1.404528764	1.70746634	1.434516524	1	0.9747508	1.6465421	1.260594	1.2273073	1.411226	1.4714329	1.8260638	2.3051302
c18e5.09c	SPBC18E5.09c		1	1.554507338	1.225366876	1.542976939	1.482180294	1.589098532	1.626834382	1.84591195	1.798742138	1	1.4591079	1.2202513	1.4778277	1.164858	1.1416198	1.2420043	1.4819806	1.3158967
c18e5.10	SPBC18E5.10		1	1.146666667	1.156410256	1.224615385	1.324615385	1.496410256	1.322564103	1.207179487	1.081025641	1	1.1000191	1.0897446	1.2588915	1.1600404	1.1698512	1.5059037	1.0668892	0.8972332
c18e5.14c	SPBC18E5.14c		1	1.709786277	0.582677165	1.523059618	1.387514061	1.46231721	1.306524184	1.72215973	1.398200225	1	1.439831	1.3029147	1.3836697	1.1168386	1.1240963	1.0965164	1.3984969	1.2574458
c18g6.01c	SPAC18G6.01c		1	3.315165877	1.018957346	0.951421801	0.914691943	1.07464455	1.171208531	1.190758294	1.131516588	1	2.5854442	0.6747519	0.6072206	0.7621519	0.99208015	0.84075284	0.96152526	0.9639882
c18g6.05c	SPAC18G6.05c		1	0.87913486	0.870547074	0.805979644	0.795165394	0.729643766	0.723600509	0.713740458	0.874045802	1	0.8163126	0.93829	0.7908795	0.7260725	0.63981414	0.5550009	0.5886995	0.49199754
c18g6.06	SPAC18G6.06		1	0.947802198	0.584821429	0.605769231	0.526785714	0.53228022	0.464629121	0.487637363	0.534340659	1	1.1016412	0.83958846	0.7898717	0.778185	0.62420815	0.8839389	1.246348	1.2896348
c18g6.09c	SPAC18G6.09c		1	3.066820276	0.912442396	0.877880184	1.013824885	1.112903226	1.324884793	1.304147465	1.504608295	1	2.7002351	0.689594	0.81735605	0.9848476	1.2342713	2.9281805	4.9330726	3.4486365
c18g6.10	SPAC18G6.10		1	1.450381679	1.634223919	1.796437659	1.772900763	1.96437659	1.834605598	1.554707379	1.531806616	1	1.4198983	1.7606508	2.0292492	2.026832	2.0435364	1.9668832	0.97878784	1.0559753
c18g6.11c	SPAC18G6.11c	rrn3	1	0.848160224	0.618304611	0.340475082	0.338146251	0.317186772	0.30041919	0.306008384	0.355379599	1	1.0029371	0.81624013	0.38199702	0.26218963	0.2750114	0.2625812	0.74494225	1.2672398
c18g6.13	SPAC18G6.13		1	1.155059133		1.344283837	0.85413929	1.704336399	1.88370565	2.109067017		1	1.0839659	1.2701966	1.2131332	1.4181157	1.5583678	1.3327631	1.5219935	1.412823
c18h10.01	SPBC11G11.07		1	0.925692695	0.946473552	0.889168766	1.173803526	1.14231738	1.352015113	1.289672544	1.234256927	1	0.8630246	1.1749257	1.1638004	1.5694858	2.002389	2.7508464	1.2666135	1.1154263
c18h10.02	SPBC18H10.02	lcf1	1	0.799557848	0.353721444	0.675755343	0.830508475	0.778187178	0.834929993	0.844509948	0.857774503	1	0.81463176	0.435164	0.78264594	0.951172	0.92102444	1.7442957	1.4651691	1.0282565
c18h10.05	SPBC18H10.05		1	2.783919598	1.971105528	1.577889447	2.16959799	2.228643216	2.090452261	2.065326633	2.341708543	1	2.4757524	1.5756971	1.4167138	1.702551	2.2822633	4.2140307	3.0102665	2.450043
c18h10.06c	SPBC18H10.06c	swd2.1;swd2	1	1.04787234	1.009574468	0.929787234	1.055319149	1.205319149	1.162234043	1.243617021	1.279787234	1	1.0658866	0.97831094	1.0162969	1.0445162	1.2330164	1.6937528	1.2761866	1.3636386
c18h10.07	SPBC18H10.07		1	0.963815789	1.113486842	1.055921053	1.152960526	1.087171053	1.029605263	1.120065789	1.037828947	1	0.9817657	1.2191477	1.0853897	1.348298	1.2908642	2.6663284	2.8082883	3.5236309
c18h10.08c	SPBC18H10.08c	ubp4;ubp25	1	0.878205128	1.108974359	0.897435897	1.096153846	1.442307692	1.756410256	2.038461538	2.346153846	1	0.9558117	1.0120174	1.1958071	2.4830828	5.1217055	16.251266	16.499544	19.593292
c18h10.09	SPBC18H10.09		1	1.203821656		0.917197452	0.597929936	1.232484076	1.425955414	1.455414013		1	1.1565318	0.92764604	1.2057661	1.6876564	2.2874177	2.504589	1.3748181	1.6035879
c18h10.10c	SPBC18H10.10c	cwc16	1	1.590909091	1.021969697	1.040909091	1.410606061	1.562121212	1.650757576	1.722727273	1.607575758	1	1.6701171	1.017106	1.1028478	1.2880648	1.7649779	1.7005414	2.0852454	2.1175163
c18h10.11c	SPBC18H10.11c		1	0.990816327	1.255102041	1.592857143	1.894897959	2.506122449	2.067346939	2.205102041	2.145918367	1	0.8553535	1.480425	1.4838614	1.7985421	1.0774614	0.4117873	0.5583861	0.90661436
c18h10.15	SPBC18H10.15	ppk23	1	1.199468085		0.812943262		1.237588652	0.564716312	1.041666667		1	0.8766722	0.95195895	0.84480286	0.8782694	0.9915116	0.5961749	0.49173355	0.7154296
c18h10.16	SPBC18H10.16		1	1.749612403	0.870930233	0.9	0.836434109	0.887596899	1.012790698	0.984496124	1.031782946	1	1.4154285	0.69236994	0.69335806	0.7098218	0.6860056	0.33849245	0.9137632	1.0477366
c18h10.17c	SPBC18H10.17c		1	0.603399433	1.06421152	1.580736544	1.209631728	1.011331445	0.914542021	0.887629839	0.949008499	1	0.6691122	1.3301779	1.8390076	1.6395409	1.114747	1.0903643	0.6594283	0.6612736
c18h10.18c	SPBC18H10.18c		1	0.983086681	1.529598309	2.057082452	1.955602537	1.820295983	1.54756871	1.602536998	1.634249471	1	0.94882536	1.7084119	2.0425198	1.8832899	1.3419646	1.14965	5.19887	6.001343
c18h10.19	SPBC18H10.19		1	0.962577963	0.994282744	1.178794179	1.285862786	1.265072765	1.357588358	1.506237006	1.639293139	1	1.052152	1.0577644	1.1827734	1.1749907	1.3277338	1.0164366	1.4045345	1.5704359
c18h10.20c	SPBC18H10.20c		1	0.629473684	0.891578947	0.774736842	0.632631579	0.665964912	0.790175439	0.961403509	1.006315789	1	0.8355974	1.3191264	0.9062732	0.68429524	0.78450334	0.42388856	1.1456244	1.2118425
c18h10.21c	SPBC18H10.21c
c1906.01	SPCC1906.01	mpg1	1	0.914656772	1.105751391	0.985157699	0.608998145	0.546382189	0.618738404	0.597402597	0.673469388	1	0.7731535	0.92570984	0.8038636	0.53002197	0.49516898	1.4496979	1.4873997	1.0817367
c1906.02c	SPCC1906.02c		1	0.426736719	0.691768827	0.692936369	0.714244016	0.704611792	0.681260946	0.690601284	0.709865733	1	0.58679503	0.7187283	0.7327278	0.70833373	0.77122664	0.89026594	1.0372378	1.015078
c191.01	SPCC191.01		1	5.342465753	1.363013699	1.794520548	2.811643836	3.849315068	4.712328767	4.609589041	3.595890411	1	2.9594057	0.63658327	0.8763708	1.3225437	2.321399	4.230606	20.43068	14.327075
c191.02c	SPCC191.02c		1	0.405140052	0.217585908	0.213687554	0.218740976	0.211088651	0.218596593	0.202425643	0.200115507	1	0.45846838	0.20533116	0.23971252	0.25073192	0.30844554	0.4686223	0.9452859	0.5824318
c191.03c	SPCC191.03c		1	0.495381457	0.240848443	0.238111529	0.236572015	0.240164215	0.2482039	0.239822101	0.211084502	1	0.5564044	0.23221977	0.24475831	0.26543435	0.29205427	0.44582245	0.90690535	0.6932307
c191.04c	SPCC191.04c		1	1.089960887	0.812907432	0.857887875	0.99934811	1.039113429	1.091264668	0.902216428	0.728813559	1	0.93115	0.56796	0.61736	1.02546	1.19688	2.3014	2.05828	2.00683
c191.05c	SPCC191.05c		1	6.062134503	0.322002924	0.409356725	0.379751462	0.42251462	0.375730994	0.317982456	0.309210526	1	6.076672	0.31418014	0.30789942	0.3248825	0.4076911	0.42317808	0.6188564	1.0309793
c191.06	SPCC191.06		1	3.662275449	0.591017964	0.432335329	0.353293413	0.294610778	0.29760479	0.34011976	0.368862275	1	3.4640558	0.48560017	0.4798144	0.41625676	0.60817885	2.4918559	5.009436	2.6790645
c191.08	SPCC191.08		1	0.665445665	1.022283272	0.952991453	0.741147741	0.655677656	0.632173382	0.586080586	0.647741148	1	0.6424921	1.3533065	0.9606292	0.6283106	0.26670069	0.2822468	0.7687851	0.95966905
c191.09c	SPCC191.09c	GSTI;gst1										1	0.27279016	0.09064284	0.0891544	0.07443682	0.072318204	0.22534856	0.36250487	0.2943008
c191.10	SPCC191.10											1	0.92944		0.69144	0.84206	0.81915	1.29467	1.68452
c191.13	SPCC1450.02		1	1.033371692	0.922899885	0.950517837	0.918296893	0.781357883	0.87456847	0.707710012	0.996547756	1	0.9697315	0.923826	0.9937919	0.92870975	0.926334	1.505313	2.5283568	1.9522084
c1919.02	SPCC1919.02		1	1.53689168	1.46389325	1.729984301	1.97566719	2.163265306	2.490580848	2.246467818	2.328100471	1	1.5569581	1.467317	1.5833788	2.0175092	2.5197399	2.4163182	0.755504	0.7442849
c1919.03c	SPCC1919.03c		1	1.823115578	1.024120603	1.585929648	1.616582915	1.620100503	1.618090452	1.752763819	1.825125628	1	1.6683502	0.8972599	1.1586398	1.2882234	1.1509253	0.41571203	0.5914039	0.64247066
c1919.04	SPCC1919.04		1	1.233843537	0.913265306	0.866496599	0.93579932	0.928571429	0.969387755	0.865646259	0.839285714	1	1.1045706	0.6709271	0.69757754	0.66692996	0.6751899	0.46461263	0.9635203	1.3729115
c1919.05	SPCC1919.05		1	0.829511466	1.224327019	0.933200399	0.860917248	0.878364905	0.878364905	0.823529412	0.719840479	1	0.9072146	1.4543852	1.2749484	1.3002194	1.3768464	1.4431028	1.0016717	0.901639
c1919.07	SPCC1919.07		1	1.107946027	0.949025487	1.143178411	1.235007496	1.551724138	1.595952024	1.772113943	1.847826087	1	1.0379722	1.0875084	1.0436307	1.016237	0.9189408	0.72489226	0.79363203	0.80820507
c1919.08c	SPCC1919.08c	mrpl33	1	1.009079118	0.496757458	1.317769131	1.307392996	1.415045396	1.101167315	1.317769131		1	0.97656894	1.3184026	1.2646344	1.307319	1.3929307	1.501378	1.4881623	1.3238822
c1919.11	SPCC1919.11		1	2.28	1.02	1.16	1.4	1.16	1.26	1.56	1.36	1	1.9666824	0.9686929	1.1457338	2.795359	25.506706	256.19846	91.70559	34.18527
c1919.12c	SPCC1919.12c		1	1.520891365	1.05362117	1.012534819	1.197771588	1.181058496	1.291086351	1.122562674	1.183844011	1	1.323757	0.60531807	0.78491026	0.8850327	1.2276936	1.4008611	2.0740929	1.8683959
c1919.13c	SPCC1919.13c		1	0.548387097	1.372479839	0.965725806	0.961693548	1.009072581	0.587197581	1.096774194	1.120967742	1	0.6149896	1.6220175	1.202847	1.1050167	1.3663067	1.4630802	1.4514409	1.3418149
c1919.14c	SPCC1919.14c	bdp1	1	2.088039867	0.980066445	0.624584718	0.867109635	0.825581395	0.813953488	0.815614618	0.943521595	1	2.2332737	1.1773	0.94496477	1.0353823	1.2943487	2.3645627	4.028765	3.4136994
c1921.02	SPBC1921.02	rad60	1	1.172517553	1.338515547	1.663991976	1.887662989	1.830491474	1.741223671	1.883650953	1.925777332	1	1.0949341	1.1884363	1.4636592	1.3927346	1.1990631	0.81552875	0.70099986	0.9131662
c1921.04c	SPBC1921.04c											1	0.6809714	0.5715197	0.88369	1.0870807	0.86931777	1.8244377	2.4421113	2.1805918
c1921.06c	SPBC1921.06c	pvg3	1	1.144177449	2.414972274	3.327171904	4.403881701	4.168207024	3.675600739	3.76155268	3.524953789	1	1.1742989	2.5908926	3.429675	4.4078727	1.7838542	0.5854906	2.114819	3.3116176
c1952.01	SPAC1952.01		1	0.735889244	1.403088392	1.694355698	1.680511182	1.674121406	1.749733759	1.745473908	1.547390841	1	0.7784901	1.5540305	1.5923125	1.7856843	1.4599518	1.0069691	0.9640615	0.88613284
c1952.02	SPAC1952.02		1	0.638501742	1.159407666	1.068815331	0.99738676	1.071428571	1.111498258	1.224738676	1.293554007	1	0.7670251	1.8630955	1.2068559	1.0784717	1.0365723	0.95978516	1.1431332	1.1171194
c1952.03	SPAC1952.03		1	0.824451411	1.511755486	1.302507837	1.386363636	1.44984326	1.640282132	1.749216301	1.871473354	1	0.92977417	1.5226452	1.29454	1.5269877	2.0500736	3.68305	2.9905086	1.9725655
c1952.04c	SPAC1952.04c		1	2.633823529	1.628676471	0.988235294	0.990441176	1.080882353	0.433088235	0.935294118	1.083823529	1	2.070128	1.1468432	0.9443696	0.8303921	0.7832044	0.7477785	2.2180643	2.378773
c1952.05	SPAC1952.05	HAG601;gcn5	1	0.647763578	0.976038339	0.980830671	0.784744409	0.738817891	0.789936102	0.734025559	0.778753994	1	0.7163753	1.150838	0.9980384	0.6766825	0.7623746	0.52251446	1.2577804	1.3740557
c1952.06c	SPAC1952.06c		1	0.667449139	0.703834116	0.65571205	0.664319249	0.712050078	0.762519562	0.784037559	0.810641628	1	0.72230506	0.83449656	0.80739284	0.82598346	0.98538727	1.4248972	1.1898298	0.9906955
c1952.08c	SPAC1952.08c		1	1.051546392	0.964948454	0.86185567	0.905154639	0.839175258	0.873195876	0.898969072	0.844329897	1	0.9024711	0.81574947	0.74184203	0.7233813	0.8195023	1.1962913	0.9680839	0.7401208
c1952.09c	SPAC1952.09c	ach1	1	1.245856354	0.976519337	1.05801105	1.465469613	1.447513812	1.501381215	1.248618785	1.157458564	1	1.2426411	0.68024147	1.4031576	2.6870098	4.7685494	10.838952	3.9876494	2.2261841
c1952.10c	SPAC1952.10c		1	0.936886396	0.739130435	0.618513324	0.868162693	0.838709677	0.954417952	0.963534362	0.952314165	1	0.9543883	0.750597	0.73358274	1.3184919	2.214468	3.1801445	2.6560402	2.3187158
c1952.13	SPAC1952.13	ned1	1	0.997530864	1.050617284	1.750617284	2.566666667	3.239506173	3.471604938	4.07654321	3.728395062	1	0.8422401	0.85172	1.4035361	2.3229027	2.6842752	5.904777	4.674348	3.5993598
c1952.14c	SPAC1952.14c	mrpl25	1	0.564231738	0.839105793	1.016372796	0.840680101	0.769521411	0.691435768	0.704030227	0.676952141	1	0.65326655	1.1655462	1.1434498	1.0143119	0.6511698	0.41682288	0.4980961	0.6753927
c1952.15c	SPAC1952.15c	mug6;rec24	1	1.723636364	2.452727273	4.28	3.029090909	2.763636364	3.22	3.047272727	4.218181818	1	1.6914849	4.367703	7.446878	8.460215	5.893158	10.520681	3.9100697	3.0517979
c1952.16	SPAC1952.16	rga9	1	0.570850202	0.482591093	0.63805668	0.360728745	0.502024291	0.364777328	0.490688259	0.527935223	1
c19a8.02	SPAC19A8.02		1	1.745604964	0.539813857	0.584281282	0.579110651	0.585315408	0.557911065	0.525336091	0.544984488	1	1.6033201	0.71534973	0.67526263	0.65084726	0.706156	0.6917911	1.4396319	1.6555985
c19a8.03	SPAC19A8.03		1	1.530892449	0.764874142	0.99771167	1.188787185	1.173913043	1.288901602	1.372997712	1.019450801	1	1.3961211	0.73675305	0.8290361	1.1236951	1.4379059	1.955777	1.3993928	1.1599449
c19a8.04	SPAC19A8.04	erg5	1	1.252	0.71725	0.807	0.69	0.671	0.7015	0.7035	0.73	1	1.1211401	0.61095315	0.6439799	0.5157312	0.4171325	0.30738452	0.19321732	0.20020436
c19a8.06	SPAC19A8.06		1	1.175	1.103472222	0.923611111	1.272916667	1.358333333	1.451388889	2.068055556	1.922222222	1	1.0206981	0.7945791	0.7707701	1.0263628	1.5841212	2.5811074	1.0488542	1.015317
c19a8.07c	SPAC19A8.07c		1	1.068965517	1.339964633	1.196286472	1.086206897	1.319186561	1.414677277	1.363395225	1.32714412	1	1.1260115	2.4398847	1.4687703	1.2653582	0.9251511	0.47585145	1.0830317	1.2587053
c19a8.09	SPAC19A8.09		1	1.236641221		2.409160305	1.142748092	2.242748092	1.000763359	1.972519084		1	1.1568121	1.7610426	2.1607919	2.101683	1.4697113	0.95899856	1.1579268	1.8096702
c19a8.10	SPAC19A8.10		1	1.27520436	0.916893733	1.138964578	1.258855586	1.378746594	1.486376022	1.591280654	1.752043597	1	1.316137	1.3086934	1.430869	1.905904	3.038147	9.11317	4.798372	4.4668074
c19a8.11c	SPAC19A8.11c		1	1.175166297	1.06097561	1.109756098	1.114745011	1.150776053	1.115299335	1.23059867	1.080931264	1	1.1047841	1.0804476	0.9887083	1.0359995	1.2453582	1.2864813	1.0141842	0.90587276
c19a8.12	SPAC19A8.12	dcp2	1	1.028691983	0.891561181	1.156962025	1.294092827	1.318987342	1.384810127	1.355274262	1.307172996	1	1.0402887	0.8329157	1.0146089	1.1737633	1.1424682	0.72699386	1.037481	0.9837535
c19a8.13	SPAC19A8.13	U1-70kD	1	0.71616396	1.023975251	1.182521268	1.11446249	1.231245166	1.0645785	1.146171694	1.027068832	1	0.7341945	1.2259775	1.2022623	1.2363545	0.8812527	0.50579965	0.7391862	0.86195874
c19a8.14	SPAC19A8.14		1	0.567695962	0.681710214	0.560570071	0.7050673	0.605700713	0.72327791	0.631037213	0.650039588	1	0.6694037	0.75281495	0.6860884	0.80316806	0.965131	0.543179	1.4992186	1.5475571
c19a8.15	SPAC19A8.15	trp2	1	0.412077742	0.316751504	0.357473392	0.249421564	0.190189727	0.193428968	0.169597409	0.192040722	1	0.43296543	0.3709135	0.34319913	0.22078876	0.14596374	0.059974067	0.09948325	0.12766498
c19b12.01	SPAC19B12.01		1	0.638242894	0.672803618	0.47997416	0.468992248	0.407622739	0.382751938	0.419250646	0.618863049	1	0.7115849	0.9700478	0.5894818	0.39695314	0.31044972	0.36245787	0.785898	1.5773293
c19b12.02c	SPAC19B12.02c		1	0.733375157	0.677697616	0.204203262	0.119824341	0.117314931	0.134723965	0.128920954	0.135194479	1	0.81402475	0.61648405	0.22445673	0.10769363	0.22696294	0.3015461	0.08867291	0.12886345
c19b12.05c	SPAC19B12.05c	fcp1	1	1.368043088	1.030969479	1.402154399	1.328994614	1.376122083	1.282315978	1.34470377	1.055655296	1	1.2228335	1.0714393	1.138336	1.2358717	1.0289207	0.7283978	0.5788649	0.5283531
c19b12.06c	SPAC19B12.06c		1	0.948195187	0.382018717	0.243315508	0.212566845	0.198863636	0.176971925	0.142045455	0.199532086	1	0.91384697	0.4136462	0.282459	0.18137088	0.1899522	0.28758785	0.33902004	0.394566
c19b12.07c	SPAC19B12.07c		1	1.272195122	1.003902439	0.828292683	1.104390244	1.289756098	1.307317073	1.523902439	1.463414634	1	1.0506772	0.6695567	0.6717556	0.9194445	1.093313	0.79066056	1.1085353	1.0383971
c19b12.08	SPAC19B12.08		1	4.445652174	0.9375	1.418478261	2.220108696	2.676630435	3.520380435	3.383152174	3.385869565	1	3.1122978	0.73658615	1.1396347	1.8305575	2.446386	2.1487834	3.8888104	3.6485445
c19b12.10	SPAC19B12.10	sst2	1	2.340983607	1.192622951	1.806557377	2.083606557	2.614754098	2.799180328	2.901639344	3.062295082	1	2.3531659	1.0876175	1.433226	1.7139488	1.9158794	2.557323	1.9254941	1.6507243
c19b12.11c	SPAC19B12.11c		1	0.969194313	0.602290679	0.377567141	0.327014218	0.358609795	0.370063191	0.355450237	0.393364929	1	1.0879064	1.0031518	0.60635895	0.5918805	0.7992086	1.1014825	1.847166	1.5936258
c19c2.04c	SPBC19C2.04c	ubp32;ubp11	1	6.527131783	4.981173865	1.012181617	0.648947951	0.6910299	0.595238095	0.513842746	0.53709856	1	3.8595052	2.495462	0.6235579	0.42660588	0.45621112	0.20265195	0.2780841	0.39706525
c19c2.06c	SPBC19C2.06c		1	1.632587859	1.412140575	0.952076677	2.196485623	2.389776358	3.32428115	3.3514377	3.801916933	1	1.4910886	0.5532236	0.95242095	2.0583837	4.3438115	11.072159	2.372204	1.9142252
c19c2.08	SPBC19C2.08	prp38	1	1.188370188	0.913595414	1.194103194	1.255937756	1.45045045	1.215806716	1.476658477	1.152334152	1	1.2310687	0.9783752	1.1791306	1.123379	1.145372	0.70800734	0.84387857	1.0022798
c19c2.09	SPBC19C2.09	sre1	1	1.3875	1.378571429	1.526785714	2.079464286	2.092857143	2.677678571	2.3875	2.375	1	1.4511952	1.4163373	1.825743	2.1943755	2.0123372	2.4308157	1.7805865	2.0996912
c19c2.10	SPBC19C2.10		1	1.271232877	0.758219178	0.804109589	0.753424658	0.743835616	0.826027397	0.712328767	0.735616438	1	1.3537014	0.8244948	0.9919035	1.2687248	1.9211537	3.5734413	1.144844	1.10893
c19c2.11c	SPBC19C2.11c		1	1.926767677	0.919191919	1.439393939	1.25	1.050505051	0.954545455	1.037878788	1.103535354	1	1.8827913	0.8888594	1.3325075	1.5329034	2.7757711	8.404586	4.1695476	3.2065194
c19c2.12	SPBC19C2.12	mrpl51	1	1.220419847	1.276240458	0.924618321	0.860209924	1.021946565	0.937977099	1.055343511	1.190839695	1	1.2561269	1.2103361	1.0537132	0.9447963	1.0495323	1.0553488	1.004236	1.065642
c19c2.13c	SPBC19C2.13c		1	1.191578947	1.224210526	1.014736842	1.008947368	1.063157895	1.094736842	1.210526316	1.491578947	1	1.2691773	1.7834277	1.2235982	1.1980206	1.0454268	0.8458315	1.3426737	1.7058334
c19c7.01	SPBC19C7.01		1	0.814732143	1.3125	1.337053571	1.39453125	1.511160714	1.489397321	1.746651786	1.703125	1	0.9492905	1.489988	1.5630307	1.7310259	1.6635236	1.5642887	1.3528951	1.0484792
c19c7.02	SPBC19C7.02	ubr1	1	1.47425897	1.274570983	1.51950078	1.616224649	1.764430577	1.8049922	1.928237129	1.964118565	1	1.4202765	1.3270583	1.5537132	1.7035415	2.1547906	2.394467	1.6620514	1.4920394
c19c7.04c	SPBC19C7.04c		1	15.72839506	4.030864198	9.320987654	14.50617284	16.03703704	16.07407407	17.74074074	19.72839506	1	7.139801	2.7279646	4.996052	5.8828526	6.9628563	4.660783	2.549175	3.707748
c19c7.05	SPBC19C7.05		1	1.591836735	0.707683073	0.618247299	0.745498199	0.683073229	0.723889556	0.618247299	0.68667467	1	1.4426209	0.5606008	0.5194821	0.561949	0.83705944	1.4495603	1.6839856	1.8997649
c19c7.06	SPBC19C7.06		1	0.475810031	1.221038615	0.539280959	0.415667998	0.379937861	0.36307146	0.358189081	0.365734576	1	0.533059	1.4390656	0.74509466	0.5354991	0.57559943	0.4022402	0.27623272	0.30218822
c19c7.07c	SPBC19C7.07c	sen34	1	0.673805601	1.055601318	0.94892916	0.904036244	0.83937397	0.81630972	0.851729819	0.92092257	1	0.73249906	1.2096289	1.0418773	0.9373281	1.0411475	1.2141706	0.96721935	0.86868876
c19c7.08c	SPBC19C7.08c		1	1.157253599		1.198228128	1.180509413	1.341085271	1.281838317	1.622369878		1	1.1822813	1.7170703	1.2285576	1.2662491	1.6392269	1.4150517	1.2055209	1.2332475
c19c7.10	SPBC19C7.10		1	3.174731183	1.970430108	2.889784946	2.451612903	1.891129032	1.43077957	1.108870968	0.936827957	1	2.8396773	1.640368	2.1620035	1.7654377	0.7372164	0.26986626	0.88507086	0.92309475
c19c7.11	SPBC19C7.11		1	1.06431853	0.532542113	0.32618683	0.34762634	0.418836141	0.38093415	0.405053599	0.34532925	1	1.021938	0.43232647	0.33987552	0.34690735	0.5049743	1.6476867	1.0086449	1.0949047
c19c7.12c	SPBC19C7.12c		1	0.991696323	0.647686833	0.442467378	0.490510083	0.424673784	0.491696323	0.417556346	0.495848161	1	1.1104692	0.63927925	0.4511875	0.36047515	0.30297875	0.3857679	2.7001183	3.6523426
c19d5.02c	SPAC19D5.02c		1	1.079812207	0.76056338	0.887323944	0.878873239	0.815023474	0.736150235	0.95399061	0.864788732	1	1.1524488	0.8392381	0.81628424	0.87126285	0.8974761	1.0087032	1.2643044	1.0138997
c19d5.04	SPAC19D5.04	ptr1	1	1.445414847	1.088427948	1.038209607	1.288755459	1.360262009	1.525655022	1.529475983	1.579694323	1	1.3572853	1.1720115	1.1438515	1.2716264	1.2307314	1.0692557	1.3635432	0.94923615
c19d5.05c	SPAC19D5.05c		1	0.777687296	1.041123779	0.883550489	0.924674267	1.055374593	0.98737785	1.027687296	1.052117264	1	0.91680515	1.6010073	1.1897693	1.0220909	0.94826865	0.7970802	1.2837485	1.291465
c19d5.07	SPAC19D5.07		1	2.314781022	0.551094891	0.656021898	0.761405109	0.854014599	0.91560219	0.932481752	0.927919708	1	2.2431605	0.796514	0.70247376	0.65818226	0.9529954	0.73441935	1.0339245	1.382544
c19e9.01c	SPAC19E9.01c	nup40	1	1.042467139	0.740647118	0.697674419	0.698685541	0.616784631	0.567239636	0.531850354	0.671385238	1	1.0385562	0.7078556	0.7180753	0.5880772	0.6631196	1.5451151	2.423614	2.4178705
c19f5.02c	SPBC19F5.02c		1	0.485549133	0.947615607	0.552023121	0.520592486	0.374277457	0.589595376	0.434971098	0.48482659	1	0.52995163	1.4767863	0.76713085	0.5928085	0.78658235	1.8379264	1.1838214	0.9285319
c19f5.03	SPBC19F5.03		1	0.795387345	0.222057954	0.301596688	0.396806623	0.40035482	0.504730928	0.495564755	0.490833826	1	0.7750257	0.18381631	0.20750368	0.27610207	0.3679701	0.64502025	1.214104	0.9595977
c19f5.04	SPBC19F5.04
c19f8.02	SPBC19F8.02		1	0.514141414	1.21969697	1.502020202	1.242424242	1.256565657	1.201010101	1.302020202	1.345454545	1	0.51348084	1.3159703	1.2891171	1.3890731	1.706282	1.6089011	0.9868429	0.84014803
c19f8.03c	SPBC19F8.03c		1	1.157949791	1.086297071	1.048117155	1.026150628	1.028242678	1.037133891	0.992677824	1.011506276	1	1.1334516	1.0439662	0.8283713	0.8778435	1.03096	1.153364	1.2634879	1.218827
c19f8.04c	SPBC19F8.04c		1	1.843853821	1.014119601	0.784053156	0.995016611	0.913621262	1.05730897	1.018272425	1.144518272	1	1.5085187	0.6506562	0.66424197	0.7560092	1.4138691	3.5176556	4.4623675	4.215394
c19f8.05	SPBC19F8.05		1	0.833562586	1.455983494	1.570839065	1.640990371	1.581843191	1.680192572	1.456671252	1.492434663	1	0.7696358	1.498504	1.772565	1.6569914	1.1018872	1.3682253	1.6284002	1.2194842
c19g12.03	SPAC19G12.03	cda1	1	2.039035591	0.881171068	1.824339839	1.789322618	1.957520092	1.906429392	1.92652124	1.799081515	1	1.8601437	0.9622628	1.4036816	1.468434	1.2184974	0.92913795	1.1436795	1.1233028
c19g12.04	SPAC19G12.04		1	2.00516129	1.096774194	1.694193548	1.972258065	2.056774194	2.08	1.944516129	1.889032258	1	2.024178	0.98983616	1.3054916	1.3949189	1.5996108	1.6119765	1.5482873	1.3374346
c19g12.05	SPAC19G12.05		1	0.421613935	0.396018486	0.240312833	0.212051191	0.145751866	0.174369001	0.145751866	0.191254888	1	0.5497396	0.6056696	0.3433616	0.25473973	0.30336905	0.56467706	0.6698421	0.54202217
c19g12.08	SPAC19G12.08											1	1.1379026	0.65534	0.58836585	0.73136	0.77521	0.62953	0.8608585	0.55155
c19g12.09	SPAC19G12.09		1	6.191044776	0.98358209	1.817910448	3.665671642	6.071641791	6.853731343	8.044776119	6.955223881	1	3.478261	0.59410495	1.0493641	1.7049264	1.9915706	1.0773354	0.9006526	0.8032658
c19g12.11	SPAC19G12.11		1	1.400722022	0.73032491	0.960288809	0.892057762	0.979061372	0.873285199	0.913357401	1.007942238	1	1.2880316	0.6866448	0.7433871	0.7760826	0.61484003	0.2846681	0.4665166	0.52747095
c19g12.12	SPAC19G12.12	dlp1;coq1	1	1.001679261	0.876574307	0.852225021	0.893366919	0.956339211	1.00797649	0.976490344	0.918555835	1	0.8955981	0.69476527	0.6690544	0.74990016	0.76997787	0.85114497	0.9163578	0.90780854
c19g12.13c	SPAC19G12.13c		1	1.592711683	1.101822079	0.974276527	1.026259378	1.440514469	1.293676313	1.635584137	1.420150054	1	1.5606675	0.9797276	0.80967516	0.88123184	1.1551659	1.0987415	1.0317328	1.0153018
c19g12.17c	SPAC19G12.16c	adg2	1	0.973333333	0.246666667	1.106666667	13.5	25.8	20.40666667	18.34666667	19.17333333	1	1.0595971	0.33241346	5.0235395	30.236773	50.726036	17.849443	2.5684183	3.3052924
c19g7.02	SPBC19G7.02		1	1.062674095	1.222841226	0.832869081	0.836350975	0.848189415	0.876740947	0.928969359	1.009749304	1	1.0021175	1.2405827	0.9546817	1.0829871	1.5868826	3.364056	1.0897404	0.9293982
c19g7.04	SPBC19G7.04		1	1.002777778	1.720833333	0.805555556	1.118055556	0.552777778	0.768055556	0.547222222	0.636111111	1	1.0184119	1.227859	1.7717911	1.0395339	2.8087232	17.043684	3.2146506	2.4577632
c19g7.06	SPBC19G7.06	mbx1	1	1.3131822	0.843828715	0.570109152	0.606633081	0.577665827	0.630982368	0.56759026	0.769101595	1	1.2941515	0.88664806	0.641746	0.51475716	0.5444772	1.0817822	0.97351474	1.2038403
c19g7.07c	SPBC19G7.07c		1	0.77044335	1.249261084	0.81773399	0.945812808	0.986206897	1.124630542	1.333004926	1.261083744	1	0.83968425	1.3052676	0.9434606	0.8951597	1.1046346	1.9131624	1.084211	0.9006896
c19g7.08c	SPBC19G7.08c		1	1.011284722	0.704427083	0.616319444	0.825954861	0.803819444	0.828559028	0.8125	0.832465278	1	1.0617992	0.8406189	0.7659567	0.7597173	0.81641823	0.98371917	0.8562645	1.433879
c19g7.10c	SPBC19G7.10c		1	0.895238095	0.815343915	1.071957672	1.347089947	1.42010582	1.403174603	1.44021164	1.42010582	1	0.86885965	0.844733	1.0709152	1.404262	1.692048	2.12834	0.8972648	0.66204387
c19g7.11c	SPBC19G7.18c		1	2.140549273	1.377221325	1.52180937	1.747172859	2.0726979	1.957189015	2.235864297	2.122778675	1	1.8267841	1.1560923	1.1004786	1.4303362	1.4854995	0.76213664	1.6125185	1.7962359
c19g7.12c	NULL_SPBC19G7.12c		1	2.132075472	1.36163522	1.525157233	1.874213836	2.070754717	1.977987421	2.209119497	2.190251572	1	1.6628803	1.0552968	1.036877	1.3149155	1.3461969	0.7562575	1.5748669	1.7724706
c19g7.13	SPBC19G7.13	trf1	1	1.795857988	1.318047337	1.152366864	1.37943787	1.368343195	1.420118343	1.195266272	1.267751479	1	1.9149826	1.5616221	1.3062459	1.3566937	1.5660818	2.3843148	2.3263786	2.5454485
c19g7.14c	SPBC19G7.14c		1	1.326597132	1.201434159	0.901564537	0.856584094	0.821382008	0.73696219	0.722294654	0.822685789	1	1.288051	1.2059782	0.8566299	0.66701066	0.54729164	0.42696977	0.5585944	0.5283394
c19g7.15	SPBC19G7.15	nup44	1	0.859139184	0.771101174	0.734488541	0.799888206	0.76411403	0.778647289	0.809390721	0.770821688	1	0.8502459	0.82426023	0.7639223	0.7878375	0.6967478	0.31956455	0.5596633	0.5567345
c19g7.16	SPBC19G7.16	isw1	1	0.719044171	0.786386676	0.841419261	0.850108617	0.81173063	0.842143374	0.881969587	0.87038378	1	0.7856816	1.0179752	0.9431752	0.841714	0.6941882	0.5450533	0.91137284	1.1168448
c1a4.04	SPBC1A4.04		1	0.676739927	0.796703297	0.796703297	0.752747253	0.768315018	0.841117216	0.683150183	0.831501832	1	0.8343158	1.2849782	0.83474296	0.54176855	0.49369854	0.47424743	2.3912523	2.325355
c1a4.05	SPBC1A4.05		1	0.839869281	1.073937908	1.000816993	1.04125817	1.004084967	1.047385621	0.967320261	1.20751634	1	0.8946136	1.0725483	1.0181273	0.88809675	1.0221372	0.91020995	0.6913697	0.6332966
c1a4.06c	SPBC1A4.06c		1	1.527272727	0.96969697	0.922727273	0.900757576	1.104545455	1.290151515	1.748484848	1.563636364	1	1.5064266	0.9575426	0.83803344	0.8607627	1.2011279	2.190022	3.8800616	3.054686
c1a4.07c	SPBC1A4.07c		1	0.682980278	0.930606282	0.747260774	0.665449233	0.597516435	0.589846603	0.61723886	0.650109569	1	0.738629	1.3722225	1.0548941	0.8265906	0.6077177	0.42547265	1.3575383	1.6079395
c1a4.09	SPBC1A4.09		1	0.843796712	0.89387145	0.834080717	0.91367713	0.813153961	0.932735426	0.979820628	0.867713004	1	0.8266697	1.1453514	0.88131785	0.84600574	0.8381663	0.6282914	0.8148547	0.7690315
c1a6.01c	SPAC1A6.01c		1	1.086253369	1.033692722	0.944294699	1.213387242	1.076370171	1.135220126	1.092542677	1.175202156	1	1.1070755	1.0268829	1.0443349	1.0327257	1.1917205	0.9170525	0.7144439	0.7943639
c1a6.02	SPAC1A6.02		1	0.435005118	0.812947799	0.697543501	0.710849539	0.624360287	0.648413511	0.581371546	0.614124872	1	0.5300906	0.95206	0.85713935	0.7621729	0.717125	0.53197515	0.44625404	0.48462725
c1a6.03c	SPAC1A6.03c		1	0.85839599	1.384711779	2.496240602	1.906015038	1.655388471	1.399749373	1.063909774	1.136591479	1	0.9822742	1.9243344	2.38332	1.8834449	0.8195776	0.38864797	0.9188232	0.91287434
c1a6.04c	SPAC1A6.04c	plb1										1	0.7852981	0.7964056	1.1497879	1.0882934	1.7410656	0.9949732	1.0266228	1.0581129
c1a6.05c	SPAC1A6.05c		1	0.606356968	0.687347188	0.599633252	0.614914425	0.621638142	0.677261614	0.699877751	0.623471883	1	0.70230675	0.87396616	0.7580237	0.7478273	0.69741535	0.6995431	1.1625456	1.2165879
c1a6.07	SPAC1A6.07		1	1.16254417	1.239693757	1.123674912	1.464664311	1.495877503	1.413427562	1.292108363	1.535924617	1	1.2370715	1.1556684	1.2568485	1.6059783	1.0484937	1.7383342	1.0192932	1.3797842
c1a6.08c	SPAC1A6.08c	mcp2	1	1.257575758	2.693181818	1.318181818	2.746212121	1.537878788	2.003787879	1.772727273	2.21969697	1	1.2803797	1.3106276	1.6294342	3.2088244	10.223714	49.229412	6.751301	6.5633783
c1a6.11	SPAC1A6.11											1		0.93648						1.50435
c1b1.02c	SPAC1B1.02c		1	1.271311475		0.867213115	0.879098361	1.007377049	0.933606557	0.994262295		1	1.1310587	0.61650664	0.759856	0.89061576	1.1934409	0.78616256	0.54441565	0.68489367
c1b1.03c	SPAC1B1.03c	kap95	1	0.75978162	1.141492266	0.886260237	0.867151956	0.82711556	0.748407643	0.655141037	0.761601456	1	0.8648286	1.211316	1.1851656	1.3322111	1.5358684	1.8935267	0.63044435	0.5370569
c1b1.04c	SPAC1B1.04c		1	1.087012987	1.142857143	1.302597403	1.425324675	1.366233766	1.307142857	1.2	1.274025974	1	1.1468605	1.1870948	1.4433893	1.4224367	1.4889742	2.0725894	1.1629698	1.2420293
c1b2.02c	SPAC1B2.02c	ugo1	1	1.128104575	1.036601307	1.052287582	1.130718954	1.20130719	1.178431373	1.258823529	1.317647059	1	1.1644751	0.9988015	1.0442792	1.1607804	1.4756423	1.9342723	2.07354	1.6514109
c1b2.03c	SPAC1B2.03c		1	0.424870466	0.788428325	0.737478411	0.754749568	0.689119171	0.764248705	0.735751295	0.813471503	1	0.49207282	0.8743362	0.99867034	1.1894889	2.0794408	6.212612	5.6221814	3.4284008
c1b2.04	SPAC1B2.04	cox6	1	1.105418719	1.200492611	1.057142857	0.920689655	0.856157635	0.895073892	0.755665025	0.81182266	1	1.1188269	0.9957584	0.992481	0.9589229	1.1011865	1.9427123	1.0761862	0.78975415
c1b3.01c	SPAC1B3.01c		1	1.353005464	1.116939891	1.119125683	0.78852459	0.699453552	0.652459016	0.572677596	0.666666667	1	1.449368	1.4710921	1.4356574	1.2977237	1.0615367	2.3960698	1.4119111	1.0666537
c1b3.02c	SPAC1B3.02c		1	0.605345912	0.405070755	0.362814465	0.316823899	0.309748428	0.313679245	0.290880503	0.261006289	1	0.5721234	0.43422258	0.39715835	0.4008801	0.3937094	0.4169292	0.5079118	0.48332366
c1b3.04c	SPAC1B3.04c		1	1.356410256	0.475961538	0.5	0.579487179	0.452564103	0.440064103	0.667948718	0.465384615	1	1.302009	0.9680027	0.5091137	0.6160178	0.58588064	0.64526695	0.7884149	1.1176246
c1b3.05	SPAC1B3.05
c1b3.06c	SPAC1B3.06c		1	0.871309614	0.572672218	0.691900076	0.920514762	1.458743376	1.937925814	2.669190008	2.867524603	1	0.7703722	0.44977552	0.4036079	0.5117274	0.44488382	0.23974521	0.5451006	0.7100117
c1b3.08	SPAC1B3.08		1	0.754829123	1.321693908	2.020802377	1.696136701	1.545319465	1.366270431	1.265973254	1.301634473	1	0.7091211	1.360612	1.6783162	1.4428211	0.7509181	0.5515787	3.5851042	3.4651628
c1b3.09c	SPAC1B3.09c		1	0.690181125	1.63250715	1.066730219	0.935653003	0.915157293	0.962821735	1.037178265	1.153479504	1	0.74255216	1.4464576	1.1294084	0.98868084	0.9810093	1.064982	1.0497081	0.8670223
c1b3.10c	SPAC1B3.10c		1	0.889872173	1.206981318	1.369714848	1.123893805	1.111111111	1.190757129	1.058013766	1.19567355	1	0.8546722	1.1001191	1.3876977	1.2522935	0.8205455	0.7134293	1.5125265	1.4696519
c1b3.13	SPAC1B3.13		1	0.43565348	0.546569855	0.420630946	0.449424136	0.478217326	0.52879319	0.560841262	0.427140711	1	0.55758655	0.8713646	0.60651636	0.58233714	0.5283391	0.4489513	0.85793054	0.9589346
c1b3.15c	SPAC1B3.15c		1	1.300330033	0.444444444	0.401540154	0.686468647	0.661166117	0.760176018	0.814081408	0.757975798	1	1.168167	0.35086957	0.3831691	0.41511413	0.40235758	0.34892184	1.357743	1.8387245
c1b3.16c	SPAC1B3.16c	vht1	1	0.038894062	0.116001719	0.117828236	0.071986247	0.042976864	0.041042905	0.037533128	0.038822434	1	0.09092935	0.31027922	0.24244079	0.11064207	0.07441677	0.033048462	0.08688511	0.13129461
c1b3.17	SPAC1B3.17	clr2	1	0.634422111	0.775125628	0.95540201	0.878140704	0.927763819	0.918341709	0.940326633	0.804648241	1	0.9534968	1.0094995	1.107448	0.9212592	1.0182538	0.58736813	0.7263108	1.2125918
c1b3.18c	SPAC1B3.18c	mrps18	1	0.996946565	0.909160305	0.858778626	0.841603053	0.786259542	0.744656489	0.814503817	0.880916031	1	0.9881262	0.91110027	0.81393725	0.7367983	0.7973021	0.66772157	0.66946685	0.8447978
c1b3.20	SPAC1B3.20		1	2.032163743		2.16374269	2.296783626	2.856725146	2.81871345	3.096491228		1	1.62974	1.5508844	1.932901	2.7128992	2.7071543	2.6875994	4.182694	2.781172
c1b9.03c	SPAC1B9.03c		1	0.74925904	0.890634262	0.499703616	0.504445762	0.443983402	0.492886781	0.464137522	0.51155898	1	0.82816124	1.2570778	0.67209136	0.5319029	0.6018742	0.80247825	0.6503604	0.6486425
c1d4.02c	SPAC1D4.02c		1	1.396253602		1.798270893	1.017291066	1.929394813	1.729827089	1.949567723		1	1.2604353	1.343885	1.5240735	1.7690492	1.7182087	1.4769038	1.2022951	1.0488632
c1d4.03c	SPAC1D4.03c		1	1.640060241	1.198042169	1.748493976	2.035391566	2.123493976	1.969879518	2.046686747	1.780120482	1	1.4342569	1.120643	1.316547	1.5876855	1.5703417	1.2933644	1.7458566	1.7080501
c1d4.05c	SPAC1D4.05c		1	0.746268657	0.77005597	0.598880597	0.71875	0.669776119	0.825093284	0.667910448	0.92630597	1	0.83886546	0.705966	0.64304864	0.6000873	0.5672495	0.5219522	2.4092584	2.5985997
c1d4.07c	SPAC1D4.07c		1	0.896857373	1.19540693	1.047542305	1.371071716	1.375503626	1.379532635	1.842062853	1.683319903	1	0.8936667	1.3475714	1.1995263	1.106417	1.2361293	1.4179693	0.79454386	0.869708
c1d4.08	SPAC1D4.08		1	0.587400177	0.466725821	0.416149068	0.353371783	0.350044366	0.367346939	0.363354037	0.398402839	1	0.68813646	0.56568086	0.42520297	0.32922414	0.29620096	0.16970691	0.68647116	0.8172138
c1d4.09c	SPAC1D4.09c		1	0.933478735	1.297164667	1.327153762	1.406215921	1.389312977	1.565976009	1.636859324	1.568157034	1	0.9085465	1.4367144	1.2361581	1.2768973	1.1817604	0.6369237	0.6233426	0.6387553
c1d4.10	SPAC1D4.10		1	0.898241206	0.613065327	1.123115578	1.207286432	1.317839196	1.317839196	1.309045226	1.16080402	1	0.88881415	1.1690227	1.1805209	1.5485417	1.8063052	2.05268	1.3102024	1.0926802
c1d4.11c	SPAC1D4.11c	kic1;lkh1;katb	1	0.939060206	0.499265786	0.511013216	0.618942731	0.707782673	0.828193833	0.776798825	0.860499266	1	1.0289626	0.5567589	0.56157446	0.6496823	0.7660915	1.1226642	0.81026447	0.68248284
c1d4.14	SPAC1D4.14		1	1.3314367	1.488620199	1.491465149	1.110241821	0.926742532	0.795519203	0.727596017	0.679231863	1	1.2022773	1.3902084	1.2866684	0.73776245	0.27408338	0.16439955	0.74375296	0.7676718
c1d7.01	SPBC1D7.01		1	1.21686747	0.841983318	0.915662651	0.823447637	0.770157553	0.803058387	0.917516219	1.057460612	1	1.1353784	0.9598795	0.8961724	0.8515768	1.0110551	1.090028	0.91046095	0.7252567
c1d7.03	SPBC1D7.03		1	1.156812339	2.029562982	1.550128535	1.498714653	1.789203085	1.971722365	1.899742931	2.18251928	1	1.2215012	2.2653902	1.9009615	2.047174	2.8615215	5.1329103	4.380999	3.2737055
c1e11.03	SPAC823.03	ppk15	1	1.945898778	1.417102967	1.821989529	2.196335079	2.410122164	2.580279232	2.668411867	2.394415358	1	1.4998224	0.938668	1.1987543	1.6250752	1.3458383	0.69362736	1.4697391	1.8677016
c1e8.01	SPBC16E9.18		1	0.850063532	0.725540025	0.538754765	0.552096569	0.489199492	0.568614994	0.491740788	0.545108005	1	0.90308315	0.71275985	0.5694327	0.5960919	1.8072326	5.5893087	1.2424239	1.0650073
c1e8.02	SPBC1E8.02		1	1.048938135	1.007386888	1.046168052	1.201292705	1.30378578	1.222068329	1.155124654	1.129270545	1	1.0552062	0.9675556	1.0116227	1.1056376	1.0021383	1.1055222	1.1251928	1.1385947
c1e8.03c	SPBC1E8.03c		1	1.05465587	1.206983806	1.017206478	1.343117409	0.895748988	0.892712551	0.770242915	1.125506073	1	1.0234141	0.8096452	1.0770415	1.1558417	1.1116661	1.0477151	1.5430082	1.3500506
c1e8.04c	SPBC1E8.04	Tf2-10-pseudo	1	1.66064257	0.794678715	1.396586345	1.18373494	0.963855422	0.990461847	0.96184739	0.912650602	1	1.5319655	1.0011364	1.9483799	1.1621923	0.91531795	0.89313	0.6767105	1.125682
c1e8.05	SPBC1E8.05		1	1.277658815	0.663811563	0.701641685	0.923269094	0.839400428	0.635260528	0.915774447	0.629550321
c1f12.01c	SPAC1556.08c		1	1.278853602	0.889233153	1.005422153	1	0.904725019	0.874903176	0.900077459	0.861347792	1	1.2425282	0.75267273	0.8735833	0.8844564	0.6619507	0.389887	0.8528363	0.85944766
c1f12.02c	SPAC1F12.02c	p23fy	1	0.51629393	1.296805112	0.702875399	0.511821086	0.488178914	0.492971246	0.555910543	0.649840256	1	0.5101424	1.5253413	0.9572348	0.6510726	0.7246742	0.80770093	0.98487073	0.8312919
c1f12.03c	SPAC1F12.03c		1	1.374769797	0.819981584	0.681399632	0.937845304	0.783609576	0.669429098	0.854511971	1.105893186	1	1.1390368	0.5553504	0.75493336	0.74785024	0.5528585	0.9017052	1.3601524	1.8679317
c1f12.04c	SPAC1F12.04c		1	1.004756871	0.480708245	0.457716702	0.426268499	0.39640592	0.398520085	0.395877378	0.42230444	1	0.98063016	0.4731264	0.4704839	0.410296	0.45762143	0.43639326	0.78279555	0.86166465
c1f12.05	SPAC1F12.05		1	2.447011952	0.857768924	0.6	0.809561753	0.836653386	0.890836653	0.780876494	0.741035857	1	2.5366726	0.8631924	0.7341473	0.8647468	1.2819839	1.1528051	0.60453576	0.59659934
c1f12.06c	SPAC1F12.06c		1	1.287795993	1.274590164	2.061930783	1.52276867	1.693989071	1.483151184	1.758652095	1.295081967	1	1.3475928	1.4175216	1.6267833	1.3514444	0.7650075	0.37181732	0.76273423	1.1193485
c1f12.07	SPAC1F12.07		1	0.482625483	0.346599347	0.35046035	0.201811702	0.157113157	0.158004158	0.124443124	0.192753193	1	0.55269957	0.36348045	0.32248878	0.20184453	0.13750733	0.08928526	0.33195293	0.37575415
c1f12.08	SPAC1F12.08		1	1.108543417		0.703781513	0.302170868	0.780812325	0.37429972	0.734593838		1	1.109713	0.91361475	0.73624915	0.6806306	0.8139203	0.5621634	0.53887254	0.80085856
c1f12.09	SPAC1F12.09	gpi17	1	1.312431243		1.597359736	2.00880088	2.409240924	2.706820682	2.649064906		1	1.2078971	1.0184126	1.2795054	1.6102537	1.5804495	0.6675459	0.5291662	0.6450109
c1f12.10c	SPAC1F12.10c		1	1.547699214	1.367564534	1.170594837	1.172278339	1.356902357	1.320426487	1.673400673	1.634118967	1	1.4174784	1.0876508	0.90505815	0.95336384	1.2129687	1.0809618	0.80831623	0.8769094
c1f3.03	SPAC1F3.03		1	2.349693252	1.195296524	1.531697342	1.985685072	2.396728016	2.536809816	2.574642127	2.54805726	1	2.025127	1.0594233	1.2554495	1.9055103	2.7558496	3.4968948	1.1440834	1.1602719
c1f3.04c	SPAC1F3.04c		1	1.257100149	0.797085202	0.710762332	0.677877429	0.753363229	0.771674141	0.852017937	0.889387145	1	1.2832778	0.93702924	0.82577795	0.7761993	0.8467051	1.00673	0.8068348	0.8533266
c1f3.05	SPAC1F3.05		1	1.114444921	0.333904844	0.313759108	0.3189027	0.288041149	0.294470639	0.270895842	0.255465066	1	1.2146711	0.36302087	0.30448878	0.2674706	0.2212527	0.21097691	0.30578852	0.37424475
c1f3.06c	SPAC1F3.06c	spo15	1	0.97605364	1.110153257	1.010536398	0.956417625	0.891762452	0.928639847	0.899425287	0.912835249	1	0.8509092	1.0410354	1.0154812	1.0594128	1.239076	1.8308445	0.5717357	0.51606464
c1f3.07c	SPAC1F3.07c		1	0.872471416	0.893579595	0.858399296	0.813104661	0.773087071	0.737027265	0.752858399	0.765171504	1	0.9268782	0.9249504	1.0028473	1.0072204	1.1776026	1.5474523	0.7897985	0.8233594
c1f3.08c	SPAC1F3.08c
c1f3.09	SPAC1F3.09		1	1.343612335	1.263215859	1.088105727	1.507709251	1.651982379	1.86123348	2.015418502	1.797356828	1	1.1342432	1.1068367	1.2029054	1.9192706	3.6334975	7.18153	1.5977728	1.2205396
c1f3.10c	SPAC1F3.10c	Oct-01	1	2.052708638	1.4238653	1.554904832	1.857247438	2.276720351	2.250366032	1.980966325	2.017569546	1	1.6873732	1.2189096	1.212195	1.6189909	1.7600858	1.4261916	1.2765826	1.2462684
c1f3.11	SPAC1D4.01		1	1.11790393	1.183406114	0.913755459	1.036572052	1.113537118	1.274563319	1.223799127	1.279475983	1	1.2190105	1.311332	1.0534204	1.0717793	1.0676631	1.1641269	1.2206088	1.2672161
c1f5.02	SPAC1F5.02		1	0.839433294	0.805194805	0.945690673	1.082054309	1.170011806	1.181818182	1.311688312	1.323494687	1	0.7156457	0.6442393	0.8212063	1.1573489	1.4884368	3.168881	1.1470926	0.68821996
c1f5.03c	SPAC1F5.03c		1	0.813376483	0.463322546	0.425566343	0.450647249	0.43635383	0.483009709	0.492448759	0.4600863	1	0.9165951	0.63077646	0.50923103	0.48479107	0.43330023	0.4577696	0.9165771	1.0399752
c1f5.05c	SPAC1F5.05c		1	0.663085188	1.435149655	2.298541827	1.492325403	1.082118189	0.798158097	0.659247889	0.590176516	1	0.76327777	1.9159026	1.989457	1.0239787	0.2639211	0.28583384	0.820207	1.2340832
c1f5.06	SPAC1F5.06		1	0.685224839	0.864561028	1.152034261	1.535867238	1.764453961	2.066916488	2.087794433	1.98608137	1	0.70192295	0.8739469	1.0659052	1.3238627	1.4413986	2.0880866	0.7104061	0.67562246
c1f5.07c	SPAC1F5.07c	hem14	1	0.4	0.782325581	1.081860465	1.401860465	1.751627907	1.550232558	2.208372093	2.055813953	1	0.45175052	0.854481	1.0177932	1.3078035	1.453526	1.3588856	0.954421	0.83295166
c1f5.11c	SPAC1F5.11c		1	0.906320542	1.093679458	1.120767494	1.278781038	1.126410835	1.319977427	1.301354402	1.229119639	1	0.9596129	0.99167866	1.2697816	1.2661368	1.1914651	2.0465517	1.3525845	1.2130806
c1f7.01c	SPAC1F7.01c	spt6	1	0.631921824	0.751085776	0.792616721	0.846905537	0.745928339	0.92155266	0.984256243	0.747557003	1	0.6466782	0.67295635	0.75991124	0.75206167	0.680477	0.5336682	0.45628902	0.57325923
c1f7.02c	SPAC1F7.02c		1	0.328824142	0.956295525	0.638917794	0.69458897	0.706555671	0.766909469	0.926118626	0.89698231	1	0.43349463	1.7199903	0.8950713	0.82839364	0.6243915	0.24860534	0.8802223	0.80696607
c1f7.03	SPAC1F7.03	pkd2	1	1.702330508	1.252648305	1.462923729	2.202860169	2.601694915	3.049788136	3.025423729	3.012711864	1	1.7243791	1.2310414	1.3191919	1.6887851	1.3031147	0.48897633	0.43744257	0.57005674
c1f7.06	SPAC1F7.06		1	5.060538117	0.876681614	1.174887892	1.700672646	1.15470852	1.432735426	1.434977578	1.894618834	1	5.7904644	1.2264844	1.2824069	1.157882	1.0212504	1.3901063	4.5755324	5.2279277
c1f7.09c	SPAC1F7.09c		1	4.754500818	1.549099836	2.672667758	3.059738134	3.427168576	2.833878887	2.571194763		1	4.0709534	1.1265004	1.9088174	2.2753863	1.4762498	0.62579113	1.0338594	1.1763271
c1f7.10	SPAC1F7.10		1	1.730802416		0.952545298	1.043140638	1.210526316	1.135461605	1.263157895		1	1.5562706	0.741163	0.87887245	0.9059806	0.88208747	0.7283124	0.9157015	1.2557359
c1f7.11c	SPAC1F7.11c		1	1.423014587	0.632090762	0.82171799	1.061183144	0.975688817	0.972852512	0.867098865	0.848460292	1	1.1909852	0.6160708	0.7797967	0.8712087	0.73164755	0.47498086	0.6508425	1.0272491
c1f7.12	SPAC1F7.12	yakC	1	2.49744898	0.532738095	0.615646259	0.990221088	1.24829932	1.369472789	1.573129252	1.583333333	1	2.3369756	0.4786157	0.5686306	0.7792164	0.7335315	0.4566261	1.1874475	1.0589659
c1f8.02c	SPAC1F8.02c											1	1.682504	1.6524974	3.106548	5.1032124	4.27053	2.9327	3.151946	7.72308
c1f8.03c	SPAC1F8.03c	str3										1	1.2369654	0.5808398	0.7951014	0.8876421	0.69323725	0.69864744	0.87776595	1.2537137
c1f8.04c	SPAC1F8.04c		1	14.045	0.565	1.47	4.925	11.49	9.1975	8.715	10.145	1	24.141626	0.8342862	2.0754018	5.089822	7.3544884	3.812783	3.319313	2.8498688
c1f8.06	SPAC1F8.06	sma5;fta5	1	0.34690317	0.309392265	0.313463216	0.318697296	0.268682757	0.269409712	0.292236115	0.20180285	1	0.7898087	0.9000502	0.65217394	0.39676932	0.29410776	0.20867617	0.47799736	0.6620236
c1f8.07c	SPAC1F8.07c		1	0.339151369	0.229611797	0.398435149	0.434547096	0.560337045	0.64775805	0.626542281	0.568763166	1	0.5511573	0.31242308	0.42030475	0.4042471	0.33024356	0.15323201	0.06326724	0.066627875
c1f8.08	SPAC1F8.08		1	0.795688847	0.38940956	0.914714152	0.402530459	1.063730084		1.234301781		1	0.9232531	0.5622733	0.62819177	0.591957	0.60271835	0.5933984	0.50462085	0.7083692
c20f10.02c	SPBC20F10.02c		1	1.093385214	1.549286641	1.926070039	2.005188067	2.597924773	2.697146563	2.750972763	2.915693904	1	1.113419	1.8246727	1.8067647	2.1714237	1.8069152	0.747162	1.05618	1.188678
c20f10.03	SPBC20F10.03		1	1.452282158	1.697095436	1.199170124	1.579875519	1.856846473	1.886929461	2.056016598	2.271784232	1	1.2170637	1.9942126	1.390115	1.3548493	1.0738053	0.7120509	2.3630342	4.1098757
c20f10.04c	SPBC20F10.04c	rad62;nse4	1	0.84551495	1.025747508	1.059800664	0.942275748	1.043189369	1.042774086	1.088870432	1.079734219	1	0.8720475	1.1531737	1.0789225	1.1396265	0.92940027	0.5857	0.57751954	0.64457417
c20f10.05	SPBC20F10.05		1	1.112978525	0.497665733	1.33426704	1.246498599	1.240896359	1.365079365	1.263305322		1	1.1316098	0.96974844	1.0897791	1.2466339	1.036596	0.72643644	0.87168837	0.8762816
c20f10.07	SPBC20F10.07		1	1.048204159	0.939981096	0.894139887	1.060491493	0.889413989	1.132797732	1.079395085	0.988657845	1	1.0839261	0.61332285	0.7367469	0.7791232	0.8460534	0.81140685	1.6157479	1.3081613
c20f10.08c	SPBC20F10.08c		1	0.828621908	0.318021201	0.943462898	1.220848057	1.35335689	1.300353357	1.864840989		1	0.9458534	1.1472381	1.0212563	1.2233518	1.0044472	0.6783312	0.7673808	0.76489
c20f10.10	SPBC20F10.10		1	1.094339623	1.1095791	1.808417997	1.846153846	2.023222061	1.957910015	1.669085631	1.777939042	1	1.1953913	1.8892934	2.3124835	2.1423368	0.9884837	0.4722986	1.6966331	2.4846156
c20g4.01	SPAC20G4.01		1	0.68914956	0.570014663	0.73973607	0.687316716	0.639296188	0.591642229	0.601906158	0.653225806	1	0.73676795	0.66899276	0.79045546	0.8227049	0.94944423	1.5000026	0.6669924	0.64673567
c20g4.03c	SPAC20G4.03c	hri1	1	4.652509653	1.642857143	1.505791506	2.00965251	2.297297297	2.747104247	2.691119691	3.142857143	1	3.0663843	0.93695796	1.3872007	2.334166	4.590246	8.287149	7.0557036	4.2669463
c20g4.05c	SPAC20G4.05c		1	2.065510597	1.21194605	1.350674374	2.327552987	2.578034682	2.512524085	2.591522158	2.157996146	1	1.6981043	0.9664319	1.0142252	1.9459814	2.0798604	1.1465675	1.9307412	2.0446799
c20g8.02	SPAC20G8.02		1	1.260096931	1.19628433	1.392568659	1.970113086	2.10177706	1.97819063	1.830371567	1.851373183	1	1.043988	1.0446631	1.1588417	1.6312298	1.7316827	1.6274946	2.8146334	2.2429729
c20g8.04c	SPAC20G8.04c		1	0.46031746	0.641414141	0.502645503	0.40957191	0.30976431	0.36026936	0.291005291	0.311688312	1	0.591535	0.7643915	0.79721993	0.7034089	0.7397255	0.6448611	0.3916963	0.33564755
c20g8.06	SPAC20G8.06		1	0.926073132	1.091414944	0.875198728	1.135532591	1.256756757	1.36327504	1.342607313	1.190779014	1	0.8930248	0.9396508	0.9545941	1.0835357	0.93013966	1.277849	0.5750941	0.626061
c20g8.07c	SPAC20G8.07c	erg2	1	0.67760181	0.394042232	0.340120664	0.240950226	0.206636501	0.218891403	0.218702866	0.254901961	1	0.7318704	0.4343583	0.32936352	0.23859419	0.28023377	0.3792904	0.43580312	0.45239675
c20g8.08c	SPAC20G8.08c		1	0.558479532	1.013523392	1.772660819	1.466739766	1.44371345	1.636695906	1.665204678	1.067982456	1	0.5672039	1.3874689	1.6612334	1.7175136	0.730221	0.3436368	0.49053553	0.9175669
c20g8.09c	SPAC20G8.09c		1	0.446888412	0.956813305	0.519313305	0.497585837	0.484978541	0.619098712	0.649141631	0.618025751	1	0.5122984	1.5237092	0.68633956	0.5368231	0.55948216	0.7651507	0.48745084	0.5396208
c20h4.01	SPAC20H4.01		1	0.688448075	0.73512252	0.565927655	0.70361727	0.75495916	0.812718786	0.876312719	0.824970828	1	0.78671294	1.0739198	0.9355382	1.1367512	1.9335093	4.5586305	1.8475473	1.3931485
c20h4.02	SPAC20H4.02		1	1.866019417	0.723300971	0.726213592	0.723300971	0.685436893	0.647572816	0.640776699	0.72038835	1	1.6334015	0.6653426	0.62825674	0.7353477	1.1783828	6.315952	2.6129003	2.155627
c20h4.04	SPAC20H4.04		1	1.090782123	1.273044693	1.604748603	2.081005587	2.445530726	2.630586592	2.301675978	2.099162011	1	1.091883	1.3804787	1.7137074	1.9895952	1.4807422	1.2598165	1.6664978	1.3942242
c20h4.05c	SPAC20H4.05c		1	0.541044776		1.065298507	0.775808458	0.664800995	0.253420398	0.714552239		1	0.67557615	1.7435261	1.1525805	0.8393806	0.45483735	0.3796973	0.3958486	0.4346803
c20h4.06c	SPAC20H4.06c		1	0.906609195	1.293103448	1.231321839	1.20545977	1.327586207	1.183189655	1.159482759	1.21408046	1	1.0568755	1.3707987	1.1755116	1.167075	1.2325574	2.291139	2.0592582	1.7841805
c20h4.11c	SPAC20H4.11c	rho5	1	1.544811321	1.821933962	1.320754717	1.595518868	1.226415094	1.725235849	1.636792453	2.08254717	1	1.6986884	0.9673324	1.245777	1.8227528	2.5878658	9.888458	2.6131809	1.7778358
c21.01	SPBC21.01	mis17	1	0.919310345		1.144137931	0.360344828					1	0.9361184	0.96272296	0.88172853	0.8180154	0.47914147	0.43858	1.2045804	1.4194978
c21.02	SPBC21.02		1	1.855093257	1.944763271	1.566714491	1.822094692	1.836441894	1.992109039	2.06312769	2.156384505	1	1.3505824	1.0766741	1.1240079	1.1704814	1.2280314	0.8665061	1.6983348	1.7534828
c21.03c	SPBC21.03c		1	1.421763304	0.879666402	0.633836378	0.765289913	1.007942812	1.061556791	1.27720413	1.225575854	1	1.4431418	0.6976617	0.6416856	0.6665539	0.69651836	0.42501184	0.67994875	0.82453305
c21.04	SPBC21.04	med8;sep15	1	1.292168675		1.049196787	0.571285141	1.200803213	0.673192771	1.332329317		1	1.3730363	1.028727	0.96539634	1.0701859	1.1403512	0.7923978	1.0109609	0.93519473
c21.07c	SPBC21.07c	ppk24	1	2.010989011	1.857142857	1.494505495	1.956043956	1.989010989	2.214285714	2.120879121	2.626373626	1	2.575002	1.2988299	1.4520868	1.0262059	0.97508186	6.0248637	39.493862	41.470398
c21.08c	SPBC19F8.01c	mde8;spn7	1	1.25	1.215909091	1.795454545	2.318181818	1.909090909	2.181818182	2.227272727	2.227272727	1	1.1850623	1.2479314	3.4947865	11.286178	28.214846	106.617645	19.053064	11.094043
c211.01	SPBC211.01	rsm10	1	0.681399632		1.431860037	1.501841621	1.350828729	0.645027624	1.055248619		1	0.56695986	1.1727996	1.2590272	1.2874357	0.85880077	0.51501226	0.73689675	0.84969616
c211.03c	SPBC211.03c		1	0.962292609	1.093514329	1.26546003	1.208898944	1.368024133	1.291101056	1.55505279	1.425339367	1	0.86763597	1.2263381	1.3673143	1.5985142	1.9107455	2.9295044	1.421783	1.1251003
c211.05	SPBC211.05		1	0.466573165	0.471248247	0.678821879	0.631837307	0.652641421	0.627395979	0.577840112	0.584385227	1	0.5858903	0.6238698	0.74393725	0.74424434	0.62723535	0.49074268	0.33131924	0.38498932
c211.06	SPBC211.06	gfh1	1	0.883052527	0.851337958	1.104063429	1.140733399	1.223984143	1.324578791	1.32210109	1.349851338	1	0.92156845	0.9498679	1.1028603	1.230442	1.4225962	1.5915241	1.2576007	1.160623
c211.08c	SPBC211.08c		1	0.701957295	1.663256228	2.271352313	1.797597865	1.552491103	1.375	1.480427046	1.370996441	1	0.70906365	1.7580904	1.9287716	1.6746591	0.70078397	0.23410209	0.56959283	0.64765066
c212.01c	SPAC212.01c		1	0.980263158	2.023026316	1.006578947	0.973684211	1.131578947	1.641447368	1.625	4.217105263	1	0.9630118	1.068573	0.79501295	0.7942486	2.3649225	28.926117	21.034216	16.126574
c212.02	SPAC212.02		1	2.234042553		1.060283688	1.595744681	1.521276596	1.677304965	1.666666667	1.283687943	1	1.3141097	0.76291573	0.88153166	0.8150206	1.2548544	4.5819926	5.6613674	5.0584006
c212.03	SPAC212.03											1	0.65742	0.72921705	0.61354494	0.54176	0.8019098	2.9896798	8.35715	7.300481
c212.04c	SPAC212.04c		1	2.333333333	0.976190476	0.904761905	1.666666667	1.80952381	1.571428571	1.714285714	1.619047619	1	1.4381227	0.68765616	1.0122286	1.8468907	7.4524884	149.02103	116.29441	76.71816
c212.05c	SPAC212.05c		1	1.363636364	0.954545455	0.696969697	1.272727273	1.090909091	1.560606061	1.060606061	2.121212121	1	1.4669776	0.9641998	0.9090218	1.6209552	7.309037	150.37663	120.63684	78.57925
c212.06c	SPAC212.06c		1		0.303013699	0.328219178	0.366849315	0.32109589	0.303013699	0.271780822	0.283287671	1	0.87841	0.44295	0.50016	0.54818	0.33829004	0.66169095	0.9975408	1.33942
c212.07c	SPAC212.07c
c212.08c	SPAC212.08c		1		0.161466459				0.274960998	0.244539782	0.255070203	1	0.36240003	0.17074	0.17041	0.21109998	0.17133	0.3563	0.60429	0.57641
c212.09c	SPAC212.09c		1	1.053661829	0.079142761	0.08403645	0.116942288	0.12959838	0.128248397	0.120485994	0.134660817	1	1.2543501	0.100080326	0.1125459	0.14391251	0.19373423	0.3565209	0.20572074	0.18492152
c212.10	NULL_SPAC212.10		1	0.911085113	0.422491957	0.261479965	0.122989178	0.080725358	0.079262942	0.08452764	0.088329921	1	0.9374345	0.55788964	0.39385104	0.12875059	0.07725417	0.14847557	0.16574572	0.19729824
c212.11	SPAC212.11		1				0.154631913				0.145121522
c215.01	SPBC215.01		1	0.671009772	0.361156352	0.671009772	0.601791531	0.665309446	0.752035831	0.784201954		1	0.7003956	0.87254024	0.73229796	0.67862695	0.6477757	0.408093	1.5809784	1.5206957
c215.02	SPBC215.02	bob1;gim5	1	0.949865712	1.107430618	1.148612355	0.999552372	1.079677708	0.928379588	1.085049239	1.003581021	1	0.9030556	1.2084357	1.0953274	0.92306817	0.8501221	0.6136556	0.806903	0.6928542
c215.06c	SPBC215.06c		1	0.714654616	0.813750807	0.528728212	0.418657198	0.402194964	0.449967721	0.442220788	0.520981278	1	0.8328347	1.4206051	0.6725573	0.5012214	0.564387	0.40155247	0.7086881	1.236874
c215.07c	SPBC215.07c		1	1	1.278864971	1.532289628	1.323874755	1.31409002	1.107632094	1.114481409	1.053816047	1	0.92715925	1.3269653	1.301783	1.1183034	0.6138261	0.2958716	1.1207073	1.4314387
c215.08c	SPBC215.08c	arg4	1	0.655911602	0.383756906	0.297900552	0.160331492	0.084861878	0.075469613	0.070055249	0.065635359	1	0.8016733	0.36094508	0.3311162	0.15194958	0.09270332	0.084502436	0.16939622	0.2665148
c215.09c	SPBC215.09c	erg10	1	0.538891998	0.27686066	0.323726917	0.297006156	0.243424734	0.28273643	0.236429771	0.322327924	1	0.40668005	0.19403109	0.2207764	0.19306694	0.19438873	0.14231552	0.29743826	0.34704363
c215.10	SPBC215.10		1	1.257854821	1.166305525	1.543878657	1.854821235	2.270855905	2.427410618	2.678223185	2.967497291	1	0.8482446	0.70519346	1.0590247	1.3621479	1.2471956	0.39265344	0.28570902	0.30265445
c215.11c	SPBC215.11c		1	2.339181287		0.967836257	1.785087719	3.470760234	4.00877193	4.783625731		1	0.93066466	0.18008244	0.32807937	0.36087248	0.4282906	0.295542	1.1795995	1.1573672
c215.13	SPBC215.13		1	1.405570061	0.572236728	0.450826806	0.467362924	0.469103568	0.502610966	0.502175805	0.492602263	1	1.4248554	0.5874602	0.4907392	0.49426684	0.4826503	0.5805076	1.1534066	1.4848148
c215.14c	SPBC215.14c	vps20	1	1.65	1.273684211	2.015789474	2.776315789	3.305263158	3.668421053	3.984210526	3.986842105	1	1.8764038	1.3856692	1.8659763	2.86932	4.536915	3.7037103	4.3268876	4.1200004
c216.01c	SPBC216.01c		1	0.846075433	1.219673802	1.478083588	1.467889908	1.409785933	1.420489297	1.383282365	1.177370031	1	0.8586642	1.2140026	1.4412544	1.4686643	1.1134707	0.68068826	1.1898434	1.2957104
c216.02	SPBC216.02	mug21;mcp5	1	2.852941176	9.488235294	13.44117647	14.91470588	14.98235294	15.64411765	16.73529412	16.51176471	1	3.335305	11.802547	14.115672	14.756772	6.9708734	2.440266	2.3115475	2.3466878
c216.03	SPBC216.03		1	2.843665768	2.056603774	2.086253369	2.667115903	3.080862534	3.450134771	3.592991914	3.358490566	1	2.2738748	1.2865014	1.5816319	1.9669069	2.209101	3.9653792	2.556743	1.8823444
c216.04c	SPBC216.04c		1	1.717622081	0.929936306	0.908704883	1.032908705	1.061571125	0.958598726	1.135881104	1.04670913	1	1.2671715	0.73924166	0.708979	0.8119281	0.8355769	1.6197851	3.354033	3.1997817
c21b10.02	SPBC21B10.02		1	1.726530612	1.076530612	1.182653061	1.08622449	0.955102041	0.975	1.198979592	1.125510204	1	1.7322307	1.1592648	1.1484996	1.0224147	1.2747829	0.8001643	1.0293388	0.84978026
c21b10.03c	SPBC21B10.03c		1	0.858747994	1.166934189	1.776886035	2.412520064	3.121990369	3.587479936	3.32423756	3.157303371	1	0.77318245	1.1195148	1.5483456	1.910307	2.2151878	2.3557107	2.023092	1.1934913
c21b10.06c	SPBC21B10.06c		1	1.18190128	1.858318099	2.624314442	1.646252285	1.230347349	0.981261426	0.893967093	0.903107861	1	1.2842807	2.1309607	2.559054	1.4787962	0.3847353	0.24817255	0.59246254	0.9398565
c21b10.07	SPBC21B10.07		1	1.948931116	0.619952494	0.463776722	0.446258907	0.525534442	0.491389549	0.455463183	0.498218527	1	2.111373	0.7809814	0.4911818	0.46175405	0.41146258	0.18764687	0.6464433	0.71069497
c21b10.08c	SPBC21B10.08c		1	1.029481132	1.161556604	1.635613208	1.114386792	1.017688679	0.933372642	0.930424528	0.865566038	1	0.86903656	0.8972997	1.109664	1.0508921	0.7787864	0.3202178	0.5354975	0.6375872
c21b10.09	SPBC21B10.09		1	0.990063234	0.808491418	1.04968383	0.864498645	0.751580849	0.75971093	0.757000903	0.670280036	1	0.9727393	0.9377967	1.0683604	0.94438136	0.78140473	0.96847266	1.3113242	1.1262058
c21b10.11	SPBC21B10.11	dpm2	1	2.670487106	1.095988539	2.180515759	2.573065903	2.604584527	2.722063037	2.948424069	3.11747851	1	2.111244	1.4604778	2.2424555	2.807502	3.5024748	5.0757	1.3096949	1.4892048
c21b10.13c	SPBC21B10.13c		1	1.004469274	1.929608939	2.956424581	1.600558659	1.274860335	0.951955307	0.920670391	1.012290503	1	1.3798903	2.9182084	2.8170612	1.6888206	0.49622387	0.32368764	1.0477715	1.0930376
c21c3.02c	SPBC21C3.02c		1	1.275789474	0.891052632	1.144210526	1.068421053	1.101052632	1.507368421	1.276842105	1.341052632	1	1.3104788	0.99043393	0.92271674	1.0784125	1.0142262	0.9677305	1.3356477	1.1278467
c21c3.03	SPBC21C3.03		1	1.185376662	0.827917282	0.941654357	1.256277696	1.407680945	1.326809453	1.20014771	1.571639586	1	1.2450057	1.0702801	1.0512336	1.1297402	0.88132894	0.91395766	1.3103884	1.3970662
c21c3.04c	SPBC21C3.04c		1	1.051948052	1.003463203	1.365367965	1.447186147	1.395670996	1.317748918	1.34025974	1.353246753	1	1.0421008	0.9749655	1.1514248	1.1396741	0.79056567	0.3242956	1.0094122	1.1352916
c21c3.06	SPBC21C3.06		1	0.914948454	0.87757732	1.010309278	0.767182131	0.91838488	0.816151203	0.896907216	0.899484536	1	0.89449143	1.1462431	1.0041851	0.85359645	0.6412894	0.43969592	1.3579816	1.4601481
c21c3.07c	SPBC21C3.07c		1	1.021026072	0.891925988	0.793944491	0.829688814	1.004205214	0.916736754	0.981497056	1.031118587	1	0.9724646	0.8182492	0.82049537	0.9210286	1.1025066	0.86865455	0.7442081	0.7305056
c21c3.08c	SPBC21C3.08c		1	0.34965035	0.91013986	0.627972028	0.509090909	0.628671329	0.744055944	0.865034965	0.836363636	1	0.39938533	1.0961046	0.74467397	0.64023197	0.86201954	1.1822242	0.92888016	0.86315954
c21c3.09c	SPBC21C3.09c		1	0.782154341		0.727491961	0.818327974	0.844051447	0.889067524	0.88585209		1	0.7924151	0.72260314	0.62801045	0.73175466	0.9753263	1.3236381	0.5283653	0.5664736
c21c3.10c	SPBC21C3.10c		1	0.977485929		1.071294559	1.704502814	1.945590994	1.195121951	1.780487805		1	0.88982064	0.89661723	1.158064	1.7787713	2.3096573	3.843856	1.3498207	1.2514864
c21c3.11	SPBC21C3.11		1	1.457875458	1.853479853	2.043956044	2.496336996	2.335164835	2.397435897	2.525641026	2.43956044	1	1.143294	1.7764555	1.7639965	1.9673193	1.4991719	0.88763535	1.5262785	1.6992465
c21c3.12c	SPBC21C3.12c		1	1.34543179	0.909261577	1.108886108	1.262828536	1.357947434	1.437421777	1.433041302	1.555694618	1	1.193738	0.8397807	1.0081973	1.305101	1.5924997	2.049077	0.797162	0.8995541
c21c3.14c	SPBC21C3.14c		1	1.044136192	1.261034048	1.882723834	2.302017654	2.909205549	3.414249685	3.284993695	2.873896595	1	1.0742276	1.2415538	1.7922658	2.163889	2.2816014	1.5652063	1.1468354	0.9894502
c21c3.15c	SPBC21C3.15c		1	0.72167756	0.491557734	0.380718954	0.307734205	0.316993464	0.275326797	0.291938998	0.284858388	1	0.7625402	0.52038413	0.40816435	0.33034146	0.4424118	0.7162485	1.0773582	0.91604936
c21c3.16c	SPBC21C3.16c	spt4	1	0.818430657		0.58120438	0.295620438	0.598540146	0.510492701	0.510948905	0.859489051	1	0.7005817	0.80953735	0.6393843	0.6085847	0.86644584	1.5250235	1.6190552	1.5537255
c21c3.17c	SPBC21C3.17c		1	1.377690802	1.391389432	1.078277886	1.091976517	1.113502935	1.063600783	1.125244618	1.215264188	1	1.4480867	1.3475513	1.1273562	1.2976643	2.6859586	5.8291693	3.04492	2.3127782
c21c3.19	SPBC21C3.19		1	2.209459459	2.875	1.878378378	2.158783784	2.317567568	2.182432432	2.331081081	2.135135135	1	1.2698712	1.3307137	1.2126637	1.1580234	1.2869127	1.95714	2.263119	3.369576
c21c3.20c	SPBC21C3.20c	git1	1	2.877876106	1.094690265	1.300884956	1.455752212	1.612389381	1.620353982	1.465486726	1.334513274	1	2.3595438	0.9916606	1.5668085	2.2330146	2.6415489	2.4893723	1.323268	1.2660707
c21d10.05c	SPBC21D10.05c	soc2;ucp3
c21d10.06c	SPBC21D10.06c		1	2.044444444	1.711111111	1.044444444	1.911111111	1.733333333	2.566666667	2.266666667	2.577777778	1	41.3482	12.741856	2.2127364	1.8668119	3.61121	3.96026	0.7989072	0.89629483
c21d10.07	SPBC21D10.07		1	0.843800322	0.888486312	0.652173913	0.745571659	0.747181965	0.854669887	0.69726248	0.883252818	1	1.0794103	0.9328323	0.77032954	0.6589526	0.6877989	0.76229	0.5129277	0.5620121
c21d10.08c	SPBC21D10.08c		1	1.421052632	1.657894737	0.921052632	1.776315789	1.578947368	2.328947368	2.447368421	3.157894737	1	1.6197907	1.4140692	2.1146295	10.4728365	43.36197	162.3775	30.87691	17.939108
c21d10.09c	SPBC21D10.09c		1	2.124131944	1.34765625	0.834201389	0.817274306	0.835069444	0.815104167	0.831597222	0.760416667	1	1.8971566	1.2867028	0.8460693	0.73049664	0.7211045	0.8801361	0.97040194	0.81132895
c21d10.10	SPBC21D10.10		1	1.381107492	0.570439739	0.53257329	0.519136808	0.486970684	0.465798046	0.484527687	0.521172638	1	1.3784337	0.65809584	0.6435008	0.43414292	0.27379134	0.27206522	2.1000936	2.2580905
c21d10.11c	SPBC21D10.11c		1	0.86341853	0.847444089	0.897763578	0.96884984	1.128594249	1.027555911	1.3985623	1.39456869	1	0.86341107	0.83819467	0.8190812	0.8353153	0.83891636	0.9725542	0.9733434	0.7210014
c21d10.13	SPBC1921.07c		1	0.984848485	1.23989899	1.627705628	1.248917749	1.052669553	1.016594517	1.002886003	1.006493506	1	1.0201648	1.3478576	1.4021922	1.0347551	0.5940197	0.27380747	0.6384283	0.6132524
c21e11.04	SPAC21E11.04	ppr1	1	0.82804878	0.623780488	0.579878049	0.454573171	0.404268293	0.459146341	0.417682927	0.417682927	1	0.62635	0.57792944	0.45565882	0.30498248	0.3098274	0.3817921	0.33911225	0.47005302
c21e11.05c	SPAC21E11.05c	cyp8	1	1.1	1.959649123	2.224561404	2.284210526	2.178947368	2.654385965	2.831578947	2.470175439	1	1.2555579	2.2404385	2.5056868	2.7192826	2.9013586	2.8320024	1.7596297	1.7081124
c21h7.01c	SPBC15C4.06c		1	2.428571429	1.220930233	1.372093023	1.76744186	1.750830565	1.830564784	2.066445183	1.950166113	1	2.6546874	1.2789431	1.533242	2.5255587	3.9314027	3.6799967	5.5592575	6.181665
c21h7.02	SPBC21H7.02	taf10	1	0.882394366	0.605633803	0.53028169	0.618309859	0.537323944	0.503873239	0.523239437	0.576760563	1	0.91855174	0.569909	0.5523201	0.52761436	0.6060385	0.5045123	1.2740508	1.4577165
c21h7.03c	SPBC21H7.03c		1	1.256830601	0.979508197	1.033697632	0.860200364	0.663023679	0.724954463	0.9571949	0.809653916	1	0.7851649	0.77873397	0.7145412	0.47506583	0.33660227	0.12628174	0.75458556	1.1499356
c21h7.04	SPBC21H7.04
c21h7.06c	SPBC21H7.06c		1	2.604395604	1.674725275	1.162637363	1.802197802	2.276923077	2.603296703	2.808791209	2.325274725	1	1.774118	0.98824865	0.82310724	1.3614997	1.9759327	1.0109309	2.458717	2.2213736
c222.01	SPAC1687.21		1	0.987084871	0.784132841	0.800738007	0.628536285	0.518450185	0.44895449	0.447724477	0.490774908	1	1.1016134	0.8434945	0.80853367	0.6724278	0.5685118	0.7269866	0.76526153	0.5529905
c222.02c	SPAC1687.22c		1	1.541792548	0.857502518	0.681772407	0.954682779	0.961732125	1.152064451	1.277945619	1.125881168	1	1.0793436	0.5416575	0.5963581	0.6644694	0.50860643	0.3237007	0.70229566	1.1414003
c222.03c	SPAC222.03c	tim10	1	0.52994012		0.777694611	0.799775449	0.795658683	0.387350299	0.751497006		1	0.51536936	0.6902901	0.73836213	0.73660934	0.8557956	1.2776737	0.8799882	0.9277135
c222.04c	SPAC222.04c		1	0.885823026	0.726450999	1.071360609	1.098001903	1.24643197	1.262607041	1.431969553	1.492863939	1	0.9719482	0.71243167	0.8580843	0.982724	1.0755633	0.813081	0.82398045	0.97750694
c222.05c	SPAC222.05c	mss1	1	1.103658537	1.142530488	1.375	1.599085366	1.609756098	1.699695122	1.870426829	2.024390244	1	1.2044014	1.3843795	1.4994016	1.7221217	2.0496683	2.5599902	2.1300592	1.8190045
c222.06	SPAC222.06		1	0.798584649	0.756396298	0.505715841	0.515514426	0.42787153	0.42977681	0.52531301	0.61513337	1	0.9077255	1.2879076	0.6763884	0.4985312	0.4270534	0.43812028	1.0718485	1.1560373
c222.07c	SPAC222.07c	hri2	1	0.889784946	1.920026882	1.35483871	1.537634409	1.90188172	2.140456989	2.340053763	2.376344086	1	0.8449547	1.6004096	1.2722206	1.428949	1.7692541	2.4318569	0.54984117	0.58632475
c222.08c	SPAC222.08c		1	0.3275069	0.736890524	0.973781049	0.625114995	0.438362466	0.391904324	0.45124195	0.46826127	1	0.38797978	0.8155465	0.7535069	0.4535578	0.39176744	0.47410792	0.3496423	0.5208965
c222.09	SPAC222.09	seb1	1	0.988815789	0.667105263	0.714473684	0.857236842	0.957236842	0.815789474	0.650657895	0.575	1	1.0318366	0.8805445	0.9054212	1.0013367	0.88084227	0.7868566	0.4128634	0.5535932
c222.11	SPAC222.11	hem13	1	0.733626857		0.269675289	0.398183819	0.457347276	0.643368189	0.776004403		1	0.54625034	0.24493305	0.24752071	0.25317484	0.35813972	0.441876	0.6237901	0.8006012
c222.13c	SPAC222.13c		1	1.705806452	1.52	1.747096774	2.072258065	2.227096774	2.273548387	2.321290323	2.339354839	1	1.5103095	1.2966012	1.390846	1.6518124	1.6841383	1.2159221	1.2475432	1.1650994
c222.14c	SPAC222.14c		1	1.057784912	0.67094703	0.67094703	0.773675762	0.783306581	0.871589085	0.76565008	0.842696629	1	0.90823597	0.4806768	0.69506615	1.0352075	1.6364709	6.0122147	1.6860048	1.0584726
c227.01c	SPAC227.01c		1	0.906824147	1.317585302	1.392388451	1.290682415	1.146981627	1.154855643	1.410761155	1.406824147	1	0.93056166	1.7322239	1.4543979	1.1048884	1.0087174	0.54527485	4.1045294	3.621422
c227.02c	SPAC227.02c		1	0.444084279	1.365072934	0.898703404	0.75445705	0.642625608	0.661669368	0.70178282	0.694489465	1	0.649729	2.641678	1.4408051	1.1976042	1.0451038	1.4204562	1.2110016	1.0007467
c227.03c	SPAC227.03c		1	1.479591837	0.797619048	0.673469388	0.714285714	0.700680272	0.715986395	0.760204082	0.734693878	1	1.4724404	0.9771488	0.80229527	1.0763552	1.8396447	3.2804759	3.0357003	2.552092
c227.04	SPAC227.04		1	1.420306966	0.492325856	1.145218418	1.503541913	1.93270366	1.808146399	1.748524203	1.938606848	1	1.0402926	0.9268014	0.931278	1.1971369	1.2915149	0.6583748	0.8189172	1.3511851
c227.05	SPAC227.05		1	0.76180022	0.970911087	1.135016465	1.12129528	1.063666301	1.060922064	1.087815587	1.24039517	1	0.86433125	1.0183561	1.119167	1.4405185	1.7649622	2.2304518	0.80102634	0.7198823
c227.06	SPAC227.06		1	1.822687225	1.2780837	1.833700441	1.43722467	1.639867841	1.248348018	1.800660793	1.914096916	1	1.5789899	1.6619366	1.3628129	1.1686289	0.80059916	0.47702965	0.514987	0.6739055
c227.08c	SPAC227.08c	yth1	1	1.295061728	1.635802469	2.188888889	1.67654321	1.504938272	1.415432099	1.35308642	1.379012346	1	1.2067064	1.7052406	1.9572976	1.5647604	0.77390563	0.4074089	1.1526067	1.6284504
c227.09	SPAC227.09		1	0.751253133	0.677631579	0.904135338	0.68264411	0.692982456	0.713972431	0.698621554	0.733709273	1	0.7282768	0.6664287	0.64010394	0.6810397	0.5917437	0.37204665	0.6396893	0.64148927
c227.10	SPAC227.10		1	0.763285024	0.908695652	0.898550725	0.828019324	0.823188406	0.657971014	0.842512077	0.957487923	1	0.8686878	1.0408444	1.00412	1.0656673	1.2005628	1.3498241	0.95832473	0.8597828
c227.11c	SPAC227.11c		1	0.977240398	1.312944523	1.782361309	1.909672831	1.880512091	1.991465149	2.19487909	2.248933144	1	0.98984516	1.4773253	1.7567902	1.9313239	1.8685033	1.2920647	1.4010782	1.189577
c227.12	SPAC227.12		1	1.209062822	1.45623069	2.258496395	1.690010299	1.502574665	1.209062822	1.014418126	0.911431514	1	1.2174865	1.8663867	2.1259737	1.5185387	0.4918972	0.3125147	1.2526134	1.7555891
c227.13c	SPAC227.13c	isu1	1	0.878478664	1.648423006	2.270871985	1.784786642	1.573283859	1.032467532	1.463821892	1.630797774	1	0.8961593	1.7080696	1.2238784	1.1647717	1.0141104	0.70049214	0.5199957	0.63720626
c227.14	SPAC227.14		1	0.801886792	0.836253369	0.96361186	1.40296496	2.132075472	2.266846361	2.382749326	2.432614555	1	0.61837524	0.6564149	0.82205266	1.2034075	1.5685039	2.3610663	1.0189663	0.929309
c227.15	SPAC227.15		1	1.184486373	1.21278826	1.232704403	1.741090147	1.5639413	1.57966457	1.427672956	1.352201258	1	0.95527035	0.92636424	0.94799227	1.1810666	1.7268633	4.246888	2.438399	1.8779694
c227.16c	SPAC227.16c		1	0.84765898	0.692173305	0.77498253	0.798742138	0.819706499	0.87037037	1.019566737	1.312368973	1	0.8777582	0.86910516	0.7855459	0.7273909	0.8159079	0.63783306	0.71223754	0.6161418
c227.17c	SPAC227.17c		1	0.550289626	0.769878884	1.119536598	0.810689837	0.562401264	0.527909426	0.526066351	0.489204845	1	0.5710374	0.893974	1.0289248	0.65463406	0.4013835	0.2052265	0.41835868	0.54511213
c22a12.01c	SPAC22A12.01c	pso2;snm1	1	1.656565657	1.527777778	1.404040404	1.452020202	1.318181818	1.320707071	1.343434343	1.378787879	1	1.6636707	1.6862578	1.6679416	2.100481	4.301705	16.777697	19.802778	13.821855
c22a12.02c	SPAC22A12.02c		1	1.117647059	2.882352941	1.058823529	2.176470588	1.058823529	1.852941176	0.941176471	2.176470588	1	1.5637268	1.1671046	2.4153285	6.093863	17.477049	110.96911	168.86682	179.17075
c22a12.06c	SPAC22A12.06c		1	2.659141213	0.756529438	0.418769367	0.352368305	0.292607348	0.353917663	0.284196547	0.299247455	1	3.9876318	0.7826737	0.5565623	0.5417363	0.57156163	0.6344142	0.5403666	0.53784907
c22a12.07c	SPAC22A12.07c	ogm1;oma1	1	0.868113523	0.931552588	0.959933222	0.900250417	0.828881469	0.812186978	0.69115192	0.696994992	1	0.889638	0.9103385	1.0561495	1.0490347	0.88052994	0.90274644	1.14574	1.0035138
c22a12.08c	SPAC22A12.08c		1	1.27244582	0.748194014	1.178534572	1.568627451	2.237358101	3.082043344	3.068111455	2.930856553	1	1.3297722	0.5070639	0.86311847	1.1723838	1.2003955	1.0935051	1.1191297	0.84776574
c22a12.10	SPAC22A12.10		1	1.171856978	1.559400231	2.662053057	2.005767013	1.694348328	1.363321799	1.169550173	1.324106113	1	1.2237765	2.1791565	2.6491268	2.524689	1.3305702	0.5970774	0.47059757	0.419529
c22a12.12c	SPAC22A12.12c		1	0.736051502	1.662553648	1.608369099	1.541845494	1.473175966	1.386802575	1.399141631	1.368025751	1	0.77240795	1.9656115	1.6375849	1.4870127	0.932957	1.172755	0.8812699	0.88820064
c22a12.13	SPAC22A12.13		1	0.786061588	1.47082658	2.166936791	1.588330632	1.286871961	1.153160454	0.998379254	1.050243112	1	0.9037887	2.0157151	2.924851	3.4516542	2.9497554	4.8221183	1.767634	1.4381164
c22a12.14c	SPAC22A12.14c		1	1.009090909	0.763636364	0.468181818	0.428409091	0.355681818	0.385227273	0.413636364	0.368181818	1	1.0338974	0.5455663	0.5016192	0.47911328	0.5903124	1.9575169	3.3976276	2.0420914
c22a12.16	SPAC22A12.16		1	0.605961807	0.691662785	0.539357243	0.425011644	0.384257103	0.350721938	0.341406614	0.360037261	1	0.61521596	0.6973331	0.6083444	0.5416445	0.65382177	1.113905	0.5057168	0.38331673
c22a12.17c	SPAC22A12.17c		1	2.057471264	1.465517241	1.22605364	3.208812261	4.057471264	4.915708812	4.632183908	4.153256705	1	2.4868844	1.5140373	1.3086177	2.2799153	3.2423291	3.86444	4.011749	5.447232
c22e12.01	SPAC22E12.01		1	1.031746032	0.612146308	0.659075224	0.642512077	0.621118012	0.630089717	0.491373361	0.476880607	1	1.1855181	0.69946337	0.6556842	0.5786929	0.46865672	0.2926077	1.0530187	1.262434
c22e12.02	SPAC22E12.02		1	1.257993385	1.347850055	1.596471885	1.556780595	1.683572216	1.474090408	1.622932745	1.750826902	1	1.2803938	1.478889	1.522408	1.4663533	1.221613	0.6621164	1.0080603	0.9354365
c22e12.03c	SPAC22E12.03c		1	3.866412214	1.31870229	1.389312977	1.641221374	1.784351145	1.573473282	1.664122137	1.75	1	2.695409	0.7718795	1.0747753	1.3706791	1.5450035	1.1828645	1.9021895	1.162003
c22e12.04	SPAC22E12.04	pccs;ccs1	1	0.880451514	0.459209851	0.324781939	0.387378143	0.391995895	0.43227296	0.534120062	0.560287327	1	0.76006174	0.4500642	0.3503198	0.314325	0.292373	0.2085054	0.43054518	0.5678472
c22e12.06c	SPAC22E12.06c	gmh3	1	2.128813559	1.288135593	1.749152542	2.149152542	2.789830508	2.81779661	2.918644068	2.947457627	1	1.9727318	0.98034084	1.2712363	1.7348748	1.4648407	0.501379	3.1328804	3.6737695
c22e12.08	SPAC22E12.08	rrn10	1	0.927374302	1.210428305	0.917132216	0.888268156	1.047486034	0.791899441	1.187150838	0.781191806	1	0.8724109	0.91814256	0.8893068	1.031083	1.2810533	1.2206105	0.74876094	0.89040226
c22e12.11c	SPAC22E12.11c	set3	1	1.548561151	1.730215827	2.348920863	2.133093525	1.879496403	1.792266187	1.456834532	1.548561151	1	1.6356475	1.7415805	2.2710176	2.066945	1.6387094	1.6814781	2.790681	2.7284255
c22e12.12	SPAC22E12.12		1	1.978593272	1.880733945	1.376146789	1.233944954	1.354740061	1.267584098	1.336391437	1.379204893	1	1.1248	0.63082	0.55044	0.64486	0.68126	1.03628	1.02722	0.98688
c22e12.14c	SPAC22E12.14c	sck2	1	2.222321429	1.304017857	1.184821429	0.962053571	0.85	0.856696429	0.675	0.663392857	1	1.8631685	1.0522202	1.030723	0.7744917	0.70645183	0.5884726	1.337186	1.0450175
c22e12.15	SPAC22E12.15
c22e12.16c	SPAC22E12.16c	pik1	1	0.864506627	0.790132548	0.655375552	0.680412371	0.659793814	0.679675994	0.673048601	0.662739323	1	0.84945875	0.6941475	0.71632016	0.9990181	1.7121975	4.2561235	3.302945	2.5882008
c22e12.17c	SPAC22E12.17c	glo3	1	0.921806167	1.504955947	1.334801762	1.372797357	1.273127753	1.388215859	1.40969163	1.556167401	1	1.001473	1.392996	1.1560042	1.1776468	1.3827988	2.0177197	0.90928566	0.7874404
c22e12.18	SPAC22E12.18		1	1.275834011	1.295768918	0.878763222	0.827502034	0.866558177	0.858421481	0.868999186	0.846216436	1	1.3107146	1.4323595	0.8484365	0.6698551	0.5383638	0.36237413	1.1118855	1.1474221
c22e12.19	SPAC22E12.19		1	0.92007992	0.84965035	1.017982018	1.258741259	1.32967033	1.552947053	1.6003996	1.582417582	1	0.9086755	0.9400413	1.0679151	1.2208071	1.3209057	0.8343229	0.8485861	0.91906184
c22f3.03c	SPAC22F3.03c	rdh54	1	2.211453744	4.251101322	5.766519824	6.063876652	5.158590308	4.273127753	3.713656388	4.092511013	1	2.4466305	4.4689384	6.0705504	5.95827	4.4899926	7.301484	2.630539	2.2796922
c22f3.04	SPAC22F3.04		1	1.127659574	2	1.468085106	1.808510638	2.063829787	1.755319149	1.638297872	1.808510638	1	1.4064094	1.4085655	2.0184317	12.77517	34.18557	119.2573	18.709772	12.059945
c22f3.06c	SPAC22F3.06c		1	0.52233677	1.041580756	1.063230241	1.025429553	1.114089347	0.927147766	1.078350515	0.965635739	1	0.549629	0.8099571	0.97359	1.1298678	0.9547825	0.67524594	0.4133698	0.3785536
c22f3.07c	SPAC22F3.07c		1	0.827208757	0.808444097	0.804534793	0.791634089	0.815480844	0.741204066	0.716184519	0.724003127	1	0.868501	0.810174	0.7475293	0.8612426	0.94983166	1.0257303	0.6526239	0.71152705
c22f3.08c	SPAC22F3.08c		1	0.791734198	0.876418152	0.534035656	0.681928687	0.766612642	0.852106969	0.964343598	0.845218801	1	0.8727143	1.1823875	0.7865236	0.7367317	0.84769803	0.8137395	1.2468457	1.3830037
c22f3.11c	SPAC22F3.11c		1	1.429078014	1.00177305	1.530141844	1.995567376	2.088652482	2.235815603	2.257092199	2.382978723	1	1.5255953	1.1802871	1.5357784	1.8885577	2.208601	2.2674475	2.497762	2.0269089
c22f3.13	SPAC22F3.13	tsc1	1	1.632952692	1.057096248	1.195758564	1.698205546	1.800978793	2.109298532	1.911908646	1.76182708	1	1.6368247	0.98209786	1.1759287	1.9075006	2.1415749	3.5915582	1.7779992	1.4074445
c22f8.02c	SPAC22F8.02c	pvg5	1	1.619369369	1.730855856	3.75	4.191441441	3.817567568	3.147522523	2.531531532	2.25	1	1.6935364	2.2234902	3.1206818	2.545473	0.99827945	0.69416106	4.741682	4.6962194
c22f8.03c	SPAC22F8.03c											1	0.76034576	0.94139403	0.89944303	1.1554508	1.0627016	1.5400621	1.1703014	1.0936447
c22f8.04	SPAC22F8.04		1	1.400926999	1.577636153	2.5202781	2.621668598	2.376593279	2.163383546	1.893395133	1.825028969	1	1.7302982	1.6669979	1.823802	1.7225235	0.66065264	0.21354586	0.86761105	1.2167879
c22f8.05	SPAC22F8.05		1	6.481481481	1.953703704	3.055555556	7.185185185	9.777777778	9.787037037	9.055555556	6.814814815	1	4.6328764	1.3818631	3.563379	9.795418	20.346666	49.82867	11.788084	7.0275025
c22f8.07c	SPAC22F8.07c	rtf1	1	1.277128548	1.112687813	0.941569282	1.174457429	1.317195326	1.35475793	1.492487479	1.657762938	1	1.248199	0.85061663	0.83338517	1.0865278	1.7042756	4.6722655	1.622678	1.2632667
c22f8.09	SPAC22F8.09	rrp16;nop53	1	0.68416735	1.238720263	0.703855619	0.791632486	0.847415915	0.932321575	1.12633306	1.231337162	1	0.7680114	1.8357773	0.9260723	0.7758914	0.953418	0.8617348	0.71789217	0.78336483
c22f8.12c	SPAC22F8.12c		1	0.944818304	1.138627187	1.496635262	1.47039031	1.539703903	1.51076716	1.566621803	1.438761777	1	1.06456	1.2619817	1.3647423	1.4873098	1.7336484	2.9362962	1.8070692	1.5487083
c22g7.01c	SPAC22G7.01c	SPAP696.03c	1	1.140037014	0.577729796	0.688463911	0.857803825	0.964219618	0.885256015	0.872917952	0.776681061	1	1.0505074	0.5066501	0.5293942	0.65891546	0.660027	0.6405101	0.9921233	0.7514572
c22g7.02	SPAC22G7.02	kap111	1	0.848958333	0.865885417	0.752604167	0.893880208	0.811197917	0.970703125	0.830729167	0.776041667	1	0.9191833	0.87087035	0.8970909	1.0000926	1.259378	3.6466725	2.6365263	1.4659698
c22g7.03	SPAC22G7.03		1	0.911392405	1.663924051	1.5	1.606329114	1.551898734	1.512658228	1.455696203	1.349367089	1	1.1985923	1.8329551	1.9873137	1.8908178	1.5343219	0.886009	0.95836353	1.1883811
c22g7.04	SPAC22G7.04	ubp13;pan2	1	0.61218425	0.783803863	1.019316493	1.114041605	0.972511144	1.157132244	1.14115899	0.988112927	1	0.67597234	0.7733527	0.89279073	1.1007156	0.9810852	1.0611932	0.6501951	0.5980945
c22g7.05	SPAC22G7.05		1	0.438781163	0.700277008	0.440443213	0.478116343	0.430470914	0.449030471	0.511911357	0.446537396	1	0.5766836	1.2223685	0.7102038	0.58727664	0.5514037	0.59099764	0.8738371	1.0314204
c22g7.07c	SPAC22G7.07c		1	1.080409357	1.100877193	1.293859649	1.54751462	2.10380117	2.611111111	3.157894737	2.659356725	1	1.09041	0.9809892	1.1948372	1.2621942	0.97628635	1.2750897	2.3621414	2.4869018
c22g7.08	SPAC22G7.08	ppk8	1	2.382585752	0.784960422	0.986807388	1.234828496	1.54353562	1.890501319	1.941952507	1.931398417	1	2.5887268	0.9085333	1.0610162	1.1942599	1.5704689	7.3647056	2.7384372	3.07765
c22g7.09c	SPAC22G7.09c	nup45	1	1.035478548	1.0919967	0.731023102	0.72689769	0.784653465	0.689768977	0.688118812	0.702145215	1	1.0265595	0.9339621	0.7409812	0.7640837	0.7303073	0.7469374	0.5099671	0.63192785
c22g7.10	SPAC22G7.10		1	0.745341615	0.917701863	1.111801242	1.263975155	1.313664596	1.427795031	1.464285714	1.451863354	1	0.8358377	1.071156	1.1008263	1.2366968	1.367341	1.8034321	1.2736601	1.2151529
c22g7.11c	SPAC22G7.11c		1	2.976744186	1.697674419	1.511627907	1.895348837	3.418604651	4.162790698	5.069767442	4.465116279	1	3.819009	2.2756238	1.7072235	2.1129596	2.315555	3.00152	7.056841	11.985364
c22h10.02	SPAC22H10.02		1	2.540935673	0.687134503	0.794346979	0.944931774	1.133528265	1.049220273	1.151072125	1.113060429	1	2.4508142	0.76041377	0.755239	0.95412153	0.7397727	0.58957	0.91365767	1.3599929
c22h10.04	SPAC22H10.04		1	0.990932642	2.106217617	1.314766839	1.406088083	1.730569948	1.624676166	1.754533679		1	1.2574596	1.2185601	1.4651397	1.7870692	1.4294152	0.7666687	0.9146388	1.0327039
c22h10.05c	SPAC22H10.05c											1	0.7751276	0.7426502	0.8007074	0.7302565	0.90096474	1.1288149	0.6288182	0.6837144
c22h10.06c	SPAC22H10.06c		1		0.381972514	0.68148747	0.736863379	0.808407437	0.699272433	0.544058205	0.525464834	1	1.45365	0.82243	0.72494	1.17906	1.42551
c22h10.08	SPAC22H10.08		1	0.865004299	0.907136715	0.956147893	0.993551161	0.958727429	1.024075666	1.140154772	0.556319862	1	0.8602135	0.888708	0.8523061	0.9356299	1.0854652	1.5259283	0.67822415	0.58309853
c22h10.09	SPAC22H10.09		1	0.670751634	1.16748366	1.14869281	1.102124183	1.031045752	1.034313725	0.946078431	0.956699346	1	0.68388426	1.3165123	1.2896029	1.0989208	0.83821267	0.78562695	1.1002764	1.1454661
c22h10.11c	SPAC22H10.11c		1	1.110414053	0.60476788	0.599749059	0.483688833	0.6097867	0.485570891	0.579673777	0.544542033	1	1.1745912	0.9118291	0.62227094	0.56863886	0.7019002	1.1432161	2.390864	2.1653566
c22h10.13	SPAC22H10.13	zym1	1	6.428571429	2.357142857	1.428571429	9.857142857	81	175.4285714	270.5714286	335	1	14.507239	2.1177707	2.5971932	34.203194	160.99452	315.75323	81.22612	46.04331
c22h12.01c	SPAC22H12.01c		1	2.633507853	3.342931937	4.979057592	5.17539267	6.879581152	8.80104712	10.27748691	10.02094241	1	1.8637617	2.4181237	3.4298153	4.647384	5.6546707	6.714638	2.1391792	1.9447852
c22h12.02	SPAC22H12.02	tfg3;taf14	1	0.710922787	1.22834275	1.441619586	1.198681733	1.293785311	1.243408663	1.358757062	1.161958569	1	0.77037144	1.4573216	1.4051759	1.2599753	1.017476	1.0640051	0.8209009	0.7148325
c22h12.03	SPAC22H12.03		1	0.574635922	0.408980583	0.653519417	0.965716019	1.09223301	1.427184466	1.180825243	2.098907767	1	1.1182333	0.7915552	1.108708	1.4097958	1.5637342	2.3507433	0.92947525	0.6726352
c22h12.05c	SPAC22H12.05c		1	1.812121212	1.188888889	2.406060606	3.095959596	2.870707071	3.168686869	3.058585859	2.61010101	1	1.5447786	1.0376853	1.84312	2.6078427	2.5027485	3.1121495	2.0234842	1.7522062
c23a1.02c	SPAC23A1.02c		1	0.978193146	1.609813084	1.253894081	1.826323988	2.515576324	3.546728972	3.436137072	2.549844237	1	0.93769056	1.5681852	1.2534155	2.1912632	2.6511486	1.232535	0.87021667	1.250562
c23a1.03	SPAC23A1.03	apt1	1	0.361445783	0.777108434	0.348393574	0.33810241	0.360441767	0.392319277	0.387550201	0.436746988	1	0.38367105	1.2519287	0.5508591	0.45333993	0.50680393	0.9499132	0.8995418	0.7500732
c23a1.04c	SPAC23A1.04c	mnl1	1	0.857412653	0.79414542	0.854579792	1.115203022	1.460812087	1.558073654	1.785646837	1.495750708	1	0.8853288	0.96950257	0.90776277	1.3748426	1.7961597	1.550571	0.6322665	0.7654034
c23a1.05	SPAC23A1.05		1	1.179118774	0.583812261	0.709770115	0.57710728	0.634099617	0.641762452	0.713601533	0.710727969	1	1.2284129	0.59689283	0.6202495	0.6566075	0.90389484	1.3420588	1.8861263	1.724764
c23a1.07	SPAC23A1.07		1	1.101059495	0.722493888	0.676446618	0.786471068	0.917685412	0.88793806	0.957620212	0.781581092	1	1.1044029	0.98958606	0.8093758	0.8587354	0.8174713	0.6508284	1.2305934	1.3908093
c23a1.09	SPAC23A1.09		1	0.670694864	0.827291037	0.888217523	0.961732125	1.071500504	1.124874119	1.226586103	1.232628399	1	0.7061916	0.9075813	0.8294198	0.9527785	1.1476231	0.8221543	1.9017951	1.8514851
c23a1.12c	SPAC23A1.12c		1	0.757191201	0.927664975	0.991539763	1.024111675	1.173434856	1.168358714	1.280033841	1.060913706	1	0.75575906	0.9371574	0.9015971	0.935024	1.0473529	1.3890271	0.6487281	0.5364272
c23a1.14c	SPAC23A1.14c		1	1.983471074	1.29338843	2.157024793	2.958677686	3.743801653	3.409090909	2.94214876	2.611570248	1	1.5678401	0.8598392	2.009578	4.8635154	8.898859	23.562199	9.945248	5.272318
c23a1.15c	SPAC23A1.15c		1	1.92248062	0.954780362	1.555555556	1.627906977	2.131782946	1.84496124	2.067183463	1.713178295	1	1.4080395	1.186861	1.4782541	2.010131	2.5540793	3.161618	2.8731594	2.2373652
c23a1.16c	SPAC23A1.16c		1	1.910839161	1.742132867	2	2.411713287	3.309440559	3.482517483	4.006993007		1	1.6616765	1.518204	1.5675423	2.038864	1.891024	1.1356028	2.0122855	2.2102036
c23a1.17	SPAC23A1.17		1	1.686507937	0.691137566	1.031084656	1.224206349	1.134920635	1.04728836	1.119708995	1.079365079	1	1.5707141	0.55236	0.7667768	0.7770528	0.472698	0.2039034	0.31534496	0.35455927
c23a1.18c	SPAC23A1.18c	mrp51	1	1.280788177	0.926108374	0.926108374	1.079310345	1.172413793	1.192610837	1.202955665	1.265024631	1	1.1394058	0.9079066	0.8648008	0.9199612	0.86736727	0.47840503	0.9119116	1.100778
c23a6.14c	SPAC26A3.14c		1	1.712753278	0.971394517	1.246722288	1.165077473	1.213349225	1.291418355	1.346841478	1.42431466	1	1.5996618	0.91465956	1.0146941	1.0039276	1.136229	1.7145132	1.4219629	0.9691907
c23b6.01c	SPCC23B6.01c		1	0.945285215	0.958090803	1.488940629	1.579161816	1.504074505	1.510477299	1.325960419	1.273573923	1	0.9304081	0.86033833	1.3972493	1.8180549	1.8967037	1.8164427	1.0023932	0.7822035
c23b6.02c	SPCC23B6.02c		1	1.200235571	0.350117786	0.218492344	0.244110718	0.260306243	0.34246172	0.351590106	0.372791519	1	1.5245723	0.50831604	0.3207664	0.37663466	0.5474105	0.5895469	1.026423	1.2952205
c23b6.04c	SPCC23B6.04c		1	0.937269373	1.53597786	1.207564576	1.18404059	0.844095941	0.948339483	0.669741697	0.628228782	1	0.8275277	1.1770558	1.1159837	1.0146097	0.9731169	1.3644125	0.47060135	0.5079855
c23b6.06	SPCC1322.01		1	0.638817481	1.38496144	1.275064267	1.638817481	1.638817481	2.012210797	1.868894602	1.579691517	1	0.7185659	1.5564264	1.6414964	1.9167724	1.4697069	4.6795177	1.5805532	1.3370919
c23c11.01	SPAC23C11.01		1	1.296006944	0.851996528	0.983506944	1.0859375	0.978298611	0.950086806	0.921006944		1	1.243485	1.1077375	0.9341519	0.7988189	0.67470926	0.44012097	1.1439555	1.1200284
c23c11.03	SPAC23C11.03		1	0.915780142	0.692375887	0.750886525	0.760638298	0.725177305	0.657801418	0.59751773	0.580673759	1	0.86198586	0.84375787	0.75350505	0.7553597	0.972065	1.6611181	0.869406	0.78369015
c23c11.04c	SPAC23C11.04c	pnk1	1	1.157575758	1	0.991919192	1.22020202	1.448484848	1.563636364	1.696969697	1.573737374	1	1.2172154	1.1199415	0.9613982	1.1265943	1.5640413	5.9287777	4.482089	4.1212506
c23c11.06c	SPAC23C11.06c		1	4.889830508	1.860169492	1.457627119	4.868644068	8.813559322	8.927966102	8.703389831	7.474576271	1	3.0041554	1.1543845	1.0958401	1.8093716	1.6764544	1.3704516	4.7037997	5.143167
c23c11.07	SPAC23C11.07		1	0.943965517	0.889655172	1.070689655	1.140086207	0.698275862	0.833189655	0.60862069	0.549137931	1	1.0397066	0.97097796	1.2517434	0.944569	0.74909884	1.2706743	2.1486042	2.3585713
c23c11.09	SPAC23C11.09		1	0.461481206	0.756419799	0.69408262	0.523632304	0.451432825	0.435429847	0.36025307	0.343505769	1	0.5328309	0.8080767	0.6977506	0.54600847	0.29327133	0.15897754	0.36854962	0.3740263
c23c11.10	SPAC23C11.10		1	1.184480234	0.923133236	0.796486091	0.863836018	0.934114202	1.210102489	1.194729136	1.121522694	1	1.2417003	0.8167596	0.7021248	0.71209335	1.1126438	0.9971556	1.3743452	2.2031722
c23c11.12	SPAC23C11.12	hcn1	1	1.3299389	0.938900204	1.427698574	0.740325866	1.446028513	1.297352342	1.386965377	1.462321792	1	1.7873093	1.3920504	2.0133154	3.1669512	4.141553	7.219123	1.8864454	2.5184748
c23c11.13c	SPAC23C11.13c		1	1.117600318	0.236988478	0.159316647	0.126340882	0.119189511	0.116408423	0.123162495	0.128327374	1	1.5972549	0.34459952	0.19897243	0.17012453	0.16206834	0.19748367	0.5999279	0.696098
c23c11.14	SPAC23C11.14	zhf;zhf1	1	0.670253165	0.787025316	0.655696203	0.411392405	0.294936709	0.242405063	0.222151899	0.240506329	1	0.82285154	0.99507976	0.61785585	0.3552418	0.24659382	0.7416413	1.8875023	1.243163
c23c11.17	SPAC23C11.17
c23c4.01	SPAC139.06	HAG603	1	0.657657658	0.760617761	0.658301158	0.566602317	0.648648649	0.314350064	0.547619048	0.556628057	1	0.60716087	1.1455538	0.78614295	0.8365504	0.7662627	0.8318296	0.42379346	0.5076474
c23c4.03	SPAC23C4.03		1	0.460131675	0.426298464	0.34784199	0.273408925	0.224213606	0.21214338	0.220921726	0.204462326	1	0.41168514	0.28286582	0.23080444	0.22701602	0.23675193	0.23578154	0.5007029	0.4445176
c23c4.05c	SPAC23C4.05c		1	2.666666667	1.322866345	1.412238325	1.32689211	1.173913043	1.026570048	0.958132045	0.917874396	1	2.2403388	1.1100513	1.4050333	1.5380617	1.4816889	1.3598641	1.7550607	1.7317761
c23c4.06c	SPAC23C4.06c		1	0.486768802	1.073816156	0.507660167	0.575905292	0.596796657	0.571727019	0.745821727	0.628830084	1	0.5915054	1.6631323	0.8335455	0.714614	0.88141865	2.9448614	1.2116742	1.0253072
c23c4.07	SPAC23C4.07	tht2;mug22	1	1.556818182	6.494318182	9.443181818	9.056818182	8.977272727	10.19318182	11.20454545	12.22727273	1	1.9302136	8.006602	9.284512	12.257642	17.826303	30.014803	5.3637414	5.0361195
c23c4.08	SPAC23C4.08	rho3	1	1.611532625	1.367223065	1.406676783	1.54552352	1.477996965	1.41198786	1.408194234	1.345978756	1	1.6430651	1.4936583	1.411001	1.72668	2.0766532	2.623825	2.5845373	2.253994
c23c4.09c	SPAC23C4.09c		1	1.057097542	0.746233148	0.774781919	0.812846947	0.722442506	0.68556701	0.723235527	0.71927042	1	1.1291687	0.85845673	0.8553171	0.85184467	0.9977945	0.97566575	0.9100675	0.89550436
c23c4.11	SPAC23C4.11	atp18	1	1.557806913	0.652562574	1.232419547	1.079856973	1.10011919	0.949344458	0.952324195	0.898688915	1	1.5029304	0.8307231	1.1087488	1.1276097	1.3462384	1.7538857	1.2047418	1.3349012
c23c4.14	SPAC23C4.14	alg1	1	0.952229299	1.418789809	0.826433121	1.647292994	1.200636943	1.431528662	1.605095541		1	0.99868286	0.7089856	0.95873415	1.4748824	2.2432358	5.0562105	2.1721632	1.5212903
c23c4.16c	SPAC23C4.16c	atg15	1	2.452970297	1.909653465	2.428217822	2.712871287	2.693069307	2.698019802	3.146039604	2.913366337	1	1.967791	1.3378242	1.7063042	2.131736	2.5853252	4.2499585	2.0452807	1.5013672
c23c4.17	SPAC23C4.17	ncl1	1	0.60793544	0.764626765	0.420309348	0.665770007	0.501008742	0.523537323	0.470746469	0.757229321	1	0.6183006	0.75408494	0.6968272	0.7437562	1.0136445	1.6323223	0.677933	0.67842406
c23c4.19	SPAC23C4.19	spt5	1		0.362735849	0.519339623	0.437264151		0.202358491		0.470283019	1
c23d3.03c	SPAC23D3.03c		1	1.057880677	0.868655387	0.75779163	0.758682102	0.802315227	0.802760463	0.842386465	0.908281389	1	1.2665921	0.9909177	0.8869751	0.94548875	1.1674237	1.375531	0.9608758	0.913184
c23d3.05c	SPAC23D3.05c		1	1.926229508	1.647540984	1.56557377	1.81352459	2.426229508	3.045081967	3.918032787	3.307377049	1	1.4231868	1.1291947	1.190327	1.1513563	1.2406297	1.7209191	4.6816936	4.5591173
c23d3.06c	SPAC23D3.06c	nup146;nup159	1	0.831410825	1.311889973	1.226264419	1.207630878	1.152617569	1.251996451	1.255545697	1.181898846	1	0.80133456	1.4135815	1.3110589	1.2698696	1.2873203	0.7192037	0.72459656	0.6980063
c23d3.07	SPAC23D3.07		1	1.122623574	0.835076046	1.135931559	1.256178707	1.351711027	1.484315589	1.72148289	1.768060837	1	1.0275954	0.74374723	0.82154787	1.0283778	1.1578616	1.0491883	0.5508757	0.5397623
c23d3.08	SPAC23D3.08		1	0.781990521	0.941096818	0.953960731	0.953960731	0.966824645	0.947528775	0.850372376	0.895057549	1	0.78877604	0.8857263	0.8473118	0.8390511	0.747869	0.43654022	0.6156412	0.8022185
c23d3.09	SPAC23D3.09		1	0.660264901	0.994039735	1.141721854	1.252649007	1.098013245	1.225496689	1.135761589	1.11986755	1	0.6391092	0.9312733	0.91493624	1.0011759	0.83900183	0.32932064	0.52011395	0.53766525
c23d3.11	SPAC23D3.11		1	3.124098124	0.732323232	0.427128427	0.591630592	0.692640693	0.877344877	0.634920635	0.528138528	1	2.3745441	0.2830695	0.3156236	0.49804375	0.7471116	1.4495356	2.5912263	1.5274825
c23d3.12	SPAC23D3.12		1	1.085861846	1.157520981	0.90639122	0.516139445	0.421562298	0.371530019	0.352485474	0.457069077	1	1.3165233	1.8431928	1.1025178	0.41227978	0.24783097	0.29349288	0.8052443	0.8516091
c23d3.13c	SPAC23D3.13c		1	1.388987567	1.327708703	1.602131439	2.225577265	2.91651865	3.828596803	3.96625222	3.348134991	1	1.2785388	1.1403183	1.4023023	2.1385715	3.0201588	3.3094769	1.0583153	1.090494
c23d3.14c	SPAC23D3.14c		1	1.472527473	1.631868132	1.384615385	1.840659341	2.186813187	2.230769231	2.21978022	2.472527473	1	1.4811643	1.1747212	1.6394517	7.424827	27.679525	72.25062	10.461362	7.257217
c23e2.02	SPAC23E2.02		1	0.953177258	1.760869565	3.329431438	3.451505017	3.777591973	3.947324415	3.822742475	2.904682274	1	0.84258294	1.8297248	2.5362618	3.369747	1.8928858	1.2584419	0.98580676	1.4080392
c23e6.01c	SPBC23E6.01c		1	3.448148148	0.400462963	0.448148148	0.514351852	0.502777778	0.524074074	0.47962963	0.427777778	1	3.0458505	0.31642646	0.43546852	0.42845848	0.5223636	0.9089412	1.8750929	1.5128012
c23e6.02	SPBC23E6.02		1	1.683523654	1.191680261	1.417618271	1.80995106	2.097879282	2.308319739	2.44045677	2.549755302	1	1.6650398	1.1172112	1.3684672	1.8474475	2.6984293	2.7152097	1.3309984	1.3707175
c23e6.03c	SPBC23E6.03c		1	1.771825397	0.504960317	1.176587302	1.717261905	2.470238095	3.492063492	3.89484127	3.621031746	1	1.5734069	0.91973716	0.90219015	1.227061	2.0462162	2.4073894	1.420835	1.9088676
c23e6.04c	SPBC23E6.04c		1	0.645911478	0.841710428	0.785446362	0.768567142	0.714178545	0.764066017	0.805701425	0.822205551	1	0.7241903	1.437274	0.95079887	0.7557175	0.66448724	0.8616887	1.394875	1.1847725
c23e6.05	SPBC23E6.05		1	0.613645877	0.470280452	0.34575136	0.291753872	0.250313939	0.251151109	0.234407702	0.241942235	1	0.69601196	0.7236773	0.48359963	0.34008157	0.21366489	0.19855045	0.970273	0.98478854
c23e6.06c	SPBC23E6.06c		1	0.46702661	0.516583108	0.514076359	0.37543386	0.300809873	0.283069803	0.266486695	0.315464713	1	0.48850214	0.5302105	0.4316512	0.30403116	0.15300679	0.08449317	0.45489386	0.42574748
c23e6.09	SPBC23E6.09		1	1.110644992	0.697430519	0.686418458	0.651546932	0.55584688	0.484792868	0.422653382	0.415312008	1	0.90491956	0.81628513	0.6558996	0.44217452	0.24376386	0.15265483	0.30014554	0.3676572
c23e6.10c	SPBC23E6.10c		1	0.392503536	1.386138614	0.969589816	0.823196605	0.811173975	0.743635078	0.770155587	0.822489392	1	0.50988114	2.3268995	1.2020335	1.1357238	0.9627731	0.57801956	0.9973349	1.0102551
c23g3.02c	SPAC23G3.02c	sib1	1	1.926086957	1.175362319	1.695652174	2.147826087	2.307246377	2.002173913	2.31884058	2.011594203	1	1.695774	1.1209913	1.3397192	1.3030902	1.0777447	1.1140875	2.3907268	1.859582
c23g3.03	SPAC23G3.03	sib2	1	1.044412607	0.922636103	1.694842407	2.053008596	2.063037249	2.047277937	1.885386819	1.618911175	1	0.8381991	0.57957214	1.1290874	1.3903196	1.2585034	1.0548831	1.6948403	1.5384085
c23g3.04	SPAC23G3.04		1	0.879166667	1.001041667	0.9625	1.184375	1.49375	1.081770833	1.571875	1.292708333	1	0.96392167	1.0114208	0.9769518	1.1936023	1.1072994	0.4643345	1.0238487	1.6541318
c23g3.05c	SPAC23G3.05c		1	0.462653779		0.336994728	0.295474517	0.396748682	0.348418278	0.396309315	0.351933216	1	0.4976932	0.48046663	0.40252218	0.3353748	0.34942695	0.27769098	0.95172507	1.0724984
c23g3.06	SPAC23G3.06		1	0.339530333	0.792808219	0.53962818	0.432485323	0.380626223	0.388943249	0.410958904	0.392367906	1	0.41697267	1.1796988	0.7223924	0.4986917	0.43639028	0.57575816	1.0693443	0.88719887
c23g3.07c	SPAC23G3.07c		1	1.987209302	1.148837209	1.405813953	1.286046512	1.397674419	1.714534884	1.53372093	1.424418605	1	1.9239182	1.2796553	1.2573224	1.2701011	1.3113495	0.88141394	1.0289297	1.2476556
c23g3.08c	SPAC23G3.08c	ubp26;ubp7	1	1.079968329	0.688836105	0.68962787	0.721694378	0.863024545	0.856294537	0.961203484	0.977038797	1	1.1162843	0.77116305	0.68169004	0.73677605	0.8531427	0.79485786	0.61818546	0.77051914
c23g3.09	SPAC23G3.09	taf4	1	1.448536355	0.879603399	0.953729934	0.97733711	1.072710104	1.245042493	1.406043437	1.207743154	1	1.5196033	0.996338	0.9890454	0.9925699	1.177839	1.0024201	1.3887091	1.0597817
c23g3.10c	SPAC23G3.10c		1	1.081355932		1.655367232	0.78700565	1.427118644	1.602824859	1.53220339		1	1.0069658	1.3571912	1.5468069	1.4536455	1.2525411	1.2633609	0.827643	0.91239214
c23g3.12c	SPAC23G3.12c		1	0.403777437	0.812914752	0.575803982	0.45482389	0.387442573	0.369576314	0.37468096		1	0.47350422	1.0809284	0.69568175	0.45674148	0.37626788	0.5892743	0.7770255	0.64842355
c23g7.01c	SPBC18E5.11c		1	1.013953488	1.21744186	1.287209302	1.378488372	1.389534884	1.327906977	1.323255814	1.43372093	1	0.98518455	1.1153735	1.2304566	1.2760164	1.2429061	1.6443301	1.0862035	1.0073639
c23g7.02c	SPBC18E5.12c	mas2	1	0.943241225	0.255041075	0.575056012	0.626960418	0.598954444	0.637415982	0.626587005	0.772218073	1	0.9960698	0.6318903	0.6372566	0.67942107	0.9012052	1.9293178	1.0525665	0.87326634
c23g7.03	SPBC18E5.13		1	0.831029186	1.506912442	1.657450077	1.487711214	1.485407066	1.33640553	1.282642089	1.265745008	1	0.817986	1.4842747	1.478729	1.6475916	1.7200837	3.88751	1.5540648	1.2743038
c23g7.06c	SPBC23G7.06c		1	1.952868852	1.37704918	1.575819672	1.659836066	1.512295082	1.745901639	1.803278689	1.803278689	1	1.7603399	1.1087017	1.555509	1.6663777	2.358646	3.2356677	2.2197564	2.1148114
c23g7.07c	SPBC23G7.07c		1	0.521258008	1.00990099	0.664531159	0.532615026	0.722772277	0.820617356	0.984857309	1.030285381	1	0.7242509	2.0314832	0.94928735	0.81654924	0.892317	0.5356605	0.40165433	0.41180745
c23g7.08c	SPBC23G7.08c	rga7	1	1.032718121	1.033557047	0.848993289	0.931208054	0.843120805	0.799077181	0.75	0.680369128	1	1.0013882	1.0032507	0.9697821	0.6904835	0.5024935	0.3990747	0.6218027	0.995651
c23g7.10c	SPBC23G7.10c		1	0.798971482	0.327151836	0.283413849	0.209677419	0.497117033	0.411874708	0.658770973	0.343670459	1	0.33679998		0.25088	0.17182	0.16528	0.29461	0.35681003
c23g7.11	SPBC23G7.11
c23g7.13c	SPBC23G7.13c		1	0.89682634		0.074527517	0.034232735	0.060620468	0.087483656	0.089385475	0.086651611	1	1.5155569		0.23171	0.2464	0.25933832	0.55401504	0.21835306	0.3812
c23g7.14	SPBC23G7.14		1	1.251971954	0.655127082	0.730937774	0.7971078	0.852760736	0.924189308	1.077125329	0.802804557	1	1.315718	0.7723324	0.76913524	0.84446603	0.7959451	1.4516083	1.318472	1.2541604
c23g7.16	SPBC23G7.16	ctr6	1	1.720657277	1.727699531	1.572769953	2.125586854	2.072769953	2.225352113	1.983568075	2.147887324	1	1.1796864	0.71866214	0.9425257	1.2788839	1.4703038	3.0028527	3.297444	2.478968
c23h3.03c	SPAC23H3.03c		1	1.647058824	1.37605042	1.450980392	1.605042017	1.742296919	1.579831933	1.514005602	1.466386555	1	1.7201619	1.4387863	1.3194813	1.5010959	1.367671	1.3908893	1.4420923	1.5225519
c23h3.04	SPAC23H3.04		1	3.252777778	1.394444444	1.444444444	1.495833333	1.45	1.4875	1.497222222	1.397222222	1	3.2471929	1.4297308	1.6208537	1.6362826	1.4286561	2.0947168	4.196586	4.408474
c23h3.05c	SPAC23H3.05c	swd1	1	0.840632603	0.771289538	0.929440389	0.981751825	0.996350365	1.102798054	1.065693431	1.037712895	1	0.96991	0.7732288	0.9677866	1.2682914	1.7480341	4.2139783	1.2816212	0.956414
c23h3.07c	SPAC23H3.07c	mrp2	1	0.762658228	1.189873418	1.19778481	1.144778481	1.148734177	1.15585443	1.234177215	1.481012658	1	0.8826925	1.112493	1.2671041	1.3916341	1.7678125	4.143972	1.4976676	1.2646418
c23h3.08c	SPAC23H3.08c	bub3	1	0.944992948	1.96403385	2.54583921	2.468970381	2.227080395	2.011283498	2.290550071	1.700987306	1	0.9403995	2.1342468	2.6600544	2.1207044	0.7153401	0.44476238	1.7251532	2.2055779
c23h3.09c	SPAC23H3.09c	gly1	1	0.278660886	0.460500963	0.218930636	0.120303468	0.08694605	0.076950867	0.073699422	0.092244701	1	0.2596063	0.5309236	0.25670907	0.11954706	0.092437044	0.091325685	0.29220277	0.25570565
c23h3.10	SPAC23H3.10		1	0.734791524	0.821941217	0.872863978	0.790840738	0.777170198	0.680451128	0.786056049	0.792207792	1	0.72994936	0.9595102	0.9811178	0.82498044	0.5626449	0.31746367	0.707354	1.0199902
c23h3.11c	SPAC23H3.11c		1	1.290237467	1.110817942	1.266490765	1.39182058	1.432717678	1.485488127	1.517150396	1.664907652	1	1.3876833	1.3189247	1.3510095	1.3732673	1.4178342	1.0401471	5.2258544	7.4440217
c23h3.12c	SPAC23H3.12c		1	0.867724868	0.920634921	0.960695389	1.221466364	1.279667423	1.304610733	1.269085412	1.107331822	1	0.95934474	1.1490341	1.1452067	1.2939184	1.2938352	0.92132723	0.6005309	0.54248106
c23h3.14	SPAC23H3.14		1	0.801175318	1.071008815	0.905974535	0.917727718	0.982370225	0.982859941	1.084231146	1.113614104	1	0.83901924	1.1686907	1.0425727	1.0464361	1.0546882	0.61708456	0.7913805	0.96073914
c23h4.01c	SPAC23H4.01c		1	0.854771784	0.323236515	0.694605809	0.749792531	0.952697095	1.158921162	1.155186722	1.102904564	1	0.97665215	0.70049495	0.8924428	1.1201183	1.3073567	1.8110723	0.79749894	0.7509199
c23h4.02	SPAC23H4.02	ppk9	1	1.445945946		0.435247748	0.322072072	0.566441441	0.441722973	0.469031532		1	1.3746568	0.3856357	0.39648032	0.37012124	0.42402315	0.40145928	0.6248305	0.58177125
c23h4.04	SPAC23H4.04		1	1.617171006	1.401829697	1.145672062	0.945460943	0.975369458	1.081280788	1.077410274	1.172413793	1	1.5503956	1.3545196	0.9787634	0.69581807	0.4378597	0.21984771	0.4668883	0.4842338
c23h4.05c	SPAC23H4.05c											1	0.6361654	0.9750416	0.7004681	0.6024175	0.59800273	0.63376486	0.3764647	0.3635891
c23h4.08	SPAC23H4.08		1	1.098214286	0.811507937	0.895833333	1.046130952	1.308531746	2.14484127	1.358134921	1.485119048	1	1.1273992	0.97897375	0.8656991	1.0389551	1.1976588	1.4402957	1.1367649	1.1477518
c23h4.11c	SPAC23H4.11c		1	1.424151697	0.951097804	0.880239521	1.053892216	1.020958084	1.00748503	1.254491018	1.313373253	1	1.3374983	1.0620042	1.1173092	1.3551979	1.5092261	1.4895871	1.1385188	1.1842908
c23h4.13c	SPAC23H4.13c		1	0.99010989	0.918681319	0.989010989	1.006043956	1.240659341	1.182967033	1.475824176	1.53956044	1	1.1011136	1.0250605	0.956232	1.1896929	1.5790763	1.781368	1.1058403	0.9973778
c23h4.15	SPAC23H4.15		1	0.545650999	0.786601837	0.430578066	0.372231226	0.375472717	0.389789303	0.415991356	0.379254457	1	0.5811514	1.2036215	0.6410535	0.46559003	0.4322708	1.0065377	0.7445515	0.83916426
c23h4.16c	SPAC23H4.16c		1	1.300512821	1.373333333	1.227692308	1.342564103	1.465641026	1.542564103	1.64	1.77025641	1	1.3666149	1.4158784	1.2974578	1.205843	1.1770266	0.7424554	0.8458622	1.1389176
c23h4.17c	SPAC23H4.17c	srb10;prk1	1	1.04973822	0.901396161	0.840314136	0.990837696	1.227748691	1.365183246	1.452879581	1.359511344	1	1.1084726	1.0773991	0.90371495	0.9951384	1.0121145	0.7141086	0.89968306	1.3051426
c23h4.19	SPAC1705.03c		1	1.025718608	0.566944024	0.33698941	0.261535552	0.235627837	0.222579425	0.215582451	0.218229955	1	1.0639185	0.49650815	0.31238827	0.14441304	0.22804509	0.29922694	0.11494632	0.13995683
c244.02c	SPBC244.02c		1	0.436006373	0.23605948	0.288369623	0.372543813	0.39298991	0.472384493	0.416887945	0.471587892	1	0.51992464	0.5319449	0.4079019	0.41659787	0.5473144	0.8419383	1.0286298	1.2755955
c24b10.02c	SPCC24B10.02c		1	1.902404526	1.210749646	0.913719943	1.251768034	1.376237624	1.640735502	1.902404526	1.765205092	1	1.7511989	0.6124704	0.7337063	0.9743933	1.215908	1.2331032	1.887929	1.970372
c24b10.03	SPCC24B10.03		1	1.634308511	1.001994681	1.448138298	1.322473404	1.184840426	0.565824468	1.156914894	1.166223404	1	1.6145872	1.1849515	1.1133724	1.1333275	1.2357384	0.90278274	0.73708576	0.7936826
c24b10.04	SPCC24B10.04		1	0.606020942	0.803992147	0.706151832	0.608638743	0.621073298	0.686191099	0.668848168	0.819371728	1	0.591006	0.84873855	0.64424914	0.53874743	0.467202	0.31622595	1.0882883	1.2645967
c24b10.05	SPCC24B10.05	tim9	1	0.562079511	0.698776758	0.660550459	0.598165138	0.667889908	0.694801223	0.675229358	0.802446483	1	0.594669	0.74371296	0.6823557	0.6276765	0.67847747	0.68125314	0.4734467	0.5164012
c24b10.06	SPCC24B10.06		1	1.148706897	1.668103448	1.523706897	1.27262931	1.219827586	1.292025862	1.355603448	1.342672414	1	1.1663985	2.1888804	1.8665985	1.8356775	2.4540625	3.6174047	3.878409	3.0948706
c24b10.07	SPCC24B10.07	gad8	1	1.736273627	0.737623762	0.585058506	0.619261926	0.574257426	0.659765977	0.654365437	0.678667867	1	1.4378163	0.5442559	0.4717188	0.36818388	0.31467757	0.29310432	1.4443083	1.4222667
c24b10.08c	SPCC24B10.08c		1	1.076281287	1.510131108	1.00238379	1.197258641	1.032181168	1.05601907	1.030989273	1.067938021	1	1.0269997	1.273806	1.1513983	0.80724406	0.85799515	0.9059583	1.4134305	1.8544015
c24b10.10c	SPCC24B10.10c		1	1.842917251	1.553295933	1.453015428	1.532258065	1.684431978	1.683029453	1.617110799	1.83029453	1	1.9356362	1.5820643	1.4759898	1.6083416	1.7421252	1.0758252	2.5156205	2.3407202
c24b10.11c	SPCC24B10.11c		1	0.498555748	0.312247256	0.463893703	0.560369728	0.6920855	0.867128827	0.737723859	0.66955517	1	0.64114904	0.26237723	0.42802638	0.56385756	0.7575457	0.71704954	0.40907076	0.31555602
c24b10.12	SPCC24B10.12		1	0.879166667	0.9	0.731666667	0.743333333	0.7175	0.826666667	0.961666667	0.845	1	0.7825937	0.6394861	0.6420517	0.5903237	0.6150223	0.6487752	1.6282837	1.5283213
c24b10.14c	SPCC24B10.14c		1	1.913385827	1.649606299	1.385826772	1.830708661	2.31496063	2.118110236	2.362204724	3.196850394	1	1.8870019	1.2113156	1.649326	2.8962252	6.504706	42.871002	12.251459	6.995164
c24b10.15	SPCC24B10.15		1	0.559360731	1.863584475	2.916666667	2.034246575	1.543378995	1.288242009	1.144977169	1.103881279	1	0.6110758	2.495075	3.0972116	2.342227	0.9370145	0.501596	0.7329736	0.9068367
c24b10.16c	SPCC24B10.16c		1	0.908952959	0.509104704	0.895295903	0.852807284	0.996965099	1.025796662	0.974203338	1.186646434	1	0.87148374	0.8977381	0.81021637	0.7539274	0.82364184	0.78502756	4.0320525	4.1168833
c24b10.18	SPCC24B10.18		1	1.357377049	1.153688525	0.612295082	0.691803279	0.579508197	0.738114754	0.592622951	0.737704918	1	1.3331044	1.0333447	0.6696468	0.50374573	0.52506024	0.5378638	1.3943605	1.8434604
c24b10.19c	SPCC24B10.19c		1	0.874197689	1.035943517	0.825417202	1.123876765	1.039794608	1.181643132	1.381258023	1.188703466	1	0.93229604	0.99718326	1.0592757	1.5506765	2.4285052	2.0625558	1.0264133	1.2410711
c24b10.20	SPCC24B10.20		1	0.869888476	0.632589839	0.846344486	1.037174721	1.541511772	1.823420074	1.597273854	2.003717472	1	0.4264914	0.25463963	0.32705244	0.45861822	0.61739814	0.85484403	0.4846577	0.49661103
c24b11.02	SPAC13G6.13
c24b11.04c	SPAC13G6.15c		1	0.737398374	0.458536585	0.315447154	0.258130081	0.254471545	0.313414634	0.265853659	0.352845528	1	0.7013455	0.39668533	0.3077137	0.33848327	0.4541075	0.7900594	1.767083	1.2315384
c24b11.05	SPAC24B11.05		1	3.873096447		1.16751269	1.086294416	0.888324873	0.88071066	0.791878173		1	2.972107	0.5735394	0.8478063	1.0757056	2.3791902	15.617903	13.926979	8.502316
c24b11.07c	SPAC24B11.07c		1	0.615187713	0.906143345	0.887372014	0.994453925	1.057167235	1.153583618	1.001706485		1	0.61043406	0.9372688	0.8640448	0.8097938	0.97262514	0.70297945	0.9269177	0.97142047
c24b11.08c	SPAC24B11.08c		1	0.496989967	0.74180602	1.004682274	1.092976589	1.10367893	1.122408027	1.094983278	1.098327759	1	0.5445573	0.81485367	0.992766	0.9867897	1.0774665	0.6864624	0.36552987	0.42335683
c24b11.09	SPAC24B11.09		1	0.515515516	0.848848849	0.738738739	0.474974975	0.419419419	0.408408408	0.372372372	0.413413413	1	0.59961504	1.2119113	0.9550131	0.6418567	1.0055485	2.489672	2.1034105	1.8438365
c24b11.10c	SPAC24B11.10c	cfh1	1	1.079443893	1.153426018	1.154915591	0.961767627	0.82224429	0.742800397	0.671300894	0.662363456	1	1.1298003	1.4236302	1.2218146	0.890647	0.76295435	1.2300946	1.1488342	1.1251148
c24b11.12c	SPAC24B11.12c		1	1.729292929	1.322222222	1.965656566	3.035353535	4.15959596	5.073737374	5.468686869	5.909090909	1	1.3459547	1.117163	1.5692925	2.5767515	3.0131125	1.8203979	1.8368137	1.6779044
c24c6.02	SPBC24C6.02		1	0.824498567	0.867836676	0.818767908	0.854942693	0.946991404	1.029727794	1.190544413	1.257163324	1	0.9502943	1.5262609	1.1851337	1.0927241	1.09611	0.6499587	0.7459279	1.1464303
c24c6.03	SPBC24C6.03		1	0.870813397	0.757974482	0.938596491	1.191786284	1.366826156	1.474880383	1.563795853	1.464912281	1	0.7884636	0.7704424	0.8273703	0.9672129	1.2658733	1.080128	0.46332565	0.45320556
c24c6.04	SPBC24C6.04		1	0.437327824	0.473140496	0.417355372	0.252640037	0.172176309	0.167240588	0.126033058	0.178374656	1	0.43493217	0.49897775	0.36409587	0.19239421	0.09745739	0.046424743	0.09739256	0.13121644
c24c6.08c	SPBC24C6.08c		1	1.438278596	0.921291053	1.05209513	1.086070215	1.009060023	0.906002265	0.82785957	0.771234428	1	1.464863	1.114807	1.1077517	1.0193684	1.0011935	2.0147173	1.8092917	1.3884923
c24c6.09c	SPBC24C6.09c		1	3.95049505	1.702970297	1.306930693	2.836633663	4.168316832	3.54950495	3.881188119	2.742574257	1	5.1802626	2.434687	2.0434358	2.2312822	1.6795096	1.5331534	3.8079104	7.4524565
c24c6.10c	SPBC24C6.10c		1	1.048333333	0.955416667	0.826666667	0.809166667	0.759166667	0.87125	0.868333333	0.769166667	1	1.1653147	1.2100785	0.8432639	0.6987308	0.7431686	0.8885009	0.90017545	0.84683436
c24c6.11	SPBC24C6.11	cwf14	1	0.705139006	0.99115417	1.173546757	1.160909857	1.177759056	1.246419545	1.168491997	1.105307498	1	0.7480616	1.0370978	1.0840019	1.1325836	1.054695	1.4899778	0.6746409	0.662603
c24c9.02c	SPAC24C9.02c		1	0.879013761	0.74684633	0.743692661	0.736525229	0.675458716	0.898222477	0.843463303	0.717889908	1	0.95957005	0.90161526	0.58853287	0.453169	0.42799366	0.33421022	0.6664123	0.8155263
c24c9.03	SPAC24C9.03	mvd1	1	0.625233296	0.468831654	0.529675252	0.44102277	0.372153789	0.430384472	0.322508399	0.371407242	1	0.61720777	0.4232291	0.45761344	0.41916782	0.3894754	0.34515426	0.4270925	0.38367844
c24c9.04	SPAC24C9.04		1	0.668585526	1.175986842	1.078947368	1.143092105	1.242598684	1.158305921	1.342105263	1.302631579	1	0.6212495	1.3854363	1.152183	1.0494868	0.9016693	0.76818705	0.48221987	0.53854483
c24c9.05c	SPAC24C9.05c		1	1.107728337	1.566744731	1.330210773	1.641686183	1.138173302	1.406323185	1.18501171	1.110070258	1	1.0264157	1.21063	1.5147957	2.0357916	2.494056	9.753766	2.0339854	1.5244856
c24c9.06c	SPAC24C9.06c		1	1.194209891	0.88238842	1.655006031	1.880579011	2.020506634	1.971652593	1.731001206	1.704463209	1	1.0857193	0.77736753	1.3621502	1.5414964	1.4389662	1.7410096	0.61628246	0.48867846
c24c9.08	SPAC24C9.08		1	1.127950897	0.161945231	0.134560907	0.140226629	0.134560907	0.141643059	0.123229462	0.131728045	1	0.9744363	0.123172656	0.11342774	0.1040446	0.12441842	0.21030551	0.71304184	0.7718695
c24c9.09	SPAC24C9.09		1	0.857394366	0.870158451	1.131161972	0.89040493	0.978873239	1.044014085	0.95334507	0.821302817	1	0.8134279	1.0347027	1.0111669	0.9364046	0.8841389	1.1252295	1.0729107	1.1462239
c24c9.10c	SPAC24C9.10c	mrp4	1	0.785294118	0.936029412	1.116911765	0.971691176	0.917647059	0.878676471	0.930147059	0.909558824	1	0.7808163	0.99082977	0.9004223	0.76802456	0.5634236	0.34010193	0.5877942	0.90218127
c24c9.11	SPAC24C9.11		1	0.758302583	1.090405904	0.948339483	1.048892989	0.967712177	0.943726937	0.971402214	1.031365314	1	0.7557386	1.1564487	1.0303065	1.0305611	0.9965842	0.9808437	1.427842	1.296063
c24c9.12c	SPAC24C9.12c		1	0.144827586	0.649808429	0.519029374	0.466411239	0.314942529	0.25083014	0.217624521	0.19054917	1	0.15329838	0.81942314	0.7027926	0.38675845	0.20314266	0.09434627	0.11230324	0.123877
c24c9.13c	SPAC24C9.13c	mrp10	1	0.782939832	0.880045697	1.194973343	1.125666413	0.977151561	0.886900228	0.88804265	0.853008378	1	0.7724172	1.0479673	1.1311077	1.0684209	0.664829	0.28992847	0.5843115	0.7846445
c24c9.14	SPAC24C9.14		1	1.188	1.426	1.552	2.048	2.208	2.388	2.46	2.784	1	1.100036	1.0417252	1.5479388	2.630344	5.1577935	10.978658	5.3792586	3.5083055
c24c9.16c	SPAC24C9.16c	cox8	1	1.640776699	0.986043689	1.105582524	1.103762136	1.258495146	1.140169903	1.180825243	1.099514563	1	1.731813	1.0381869	0.9980001	1.1447309	1.3360431	1.7769212	1.0313425	1.201504
c24h6.01c	SPAC24H6.01c		1	1.017241379	1.082512315	1.719211823	1.476600985	1.253694581	1.17364532	1.108374384	1.088669951	1	1.1408415	1.4982526	3.1662564	3.954058	4.203743	7.8821464	2.1360524	1.5073317
c24h6.02c	SPAC24H6.02c		1	0.767123288	1.263013699	1.000913242	0.92283105	1.015525114	1.042009132	1.215525114	1.284018265	1	0.8732199	1.4796987	1.0417726	0.98484975	1.0847858	0.7587525	0.76647455	0.791838
c24h6.06	SPAC24H6.06	sld3	1	1.247524752	0.672029703	1.849009901	1.929455446	2.074257426	2.320544554	1.920792079	1.707920792	1	1.3079154	1.5101026	1.8939497	2.1225698	2.9076412	7.9837985	2.9432344	2.155686
c24h6.08	SPAC24H6.08		1	1.660714286	1.142857143	1.653061224	2.753826531	2.887755102	2.996173469	3.556122449	3.68877551	1	1.9565104	0.919499	1.4920542	3.3464248	4.7583523	3.6826162	4.4094963	4.4621606
c24h6.09	SPAC24H6.09	gef1	1	1.401146132	0.582378223	0.654727794	0.944842407	1.041547278	1.167621777	1.226361032	1.035816619	1	1.4884636	0.6852554	0.8899179	1.6127001	2.098969	1.3175639	1.7907798	2.1798155
c24h6.10c	SPAC24H6.10c		1	0.337130802	0.415822785	0.310970464	0.256329114	0.194092827	0.169831224	0.176371308	0.194092827	1	0.36134607	0.56191885	0.39301887	0.2548625	0.16344	0.16524349	0.9827101	1.0544313
c24h6.11c	SPAC24H6.11c		1	1.180781759	0.48805646	0.385993485	0.451411509	0.423452769	0.416123779	0.368621064	0.331161781	1	1.614453	0.58633745	0.5462244	0.66985184	0.75782144	1.2255918	0.93705076	0.63758254
c24h6.13	SPAC24H6.13
c25a8.01c	SPAC25A8.01c	snf2SR;snf2	1	0.734265734	0.974888748	1.255562619	1.097584234	0.881754609	0.786395423	0.691036236	0.663064209	1	0.7330542	0.9693451	1.187405	0.9834482	0.60795355	0.5722785	0.4710228	0.46589386
c25a8.02	SPAC25A8.02		1	2.556650246	1.530788177	2.31773399	2.694581281	3.13546798	3.233990148	3.768472906	3.480295567	1	1.9528182	1.2364255	1.6092075	2.0933292	2.916549	2.4729679	1.3248308	1.5172366
c25a8.03c	SPAC25A8.03c		1	0.700328407	1.399425287	1.681444992	1.661330049	1.520525452	0.51683087	1.155172414	1.306239737	1	0.8161115	2.1419256	2.116968	1.3170679	0.53171545	0.32261384	0.78663605	0.87372
c25b2.01	SPBC25B2.01		1	0.972104818	0.883347422	0.760777684	0.637362637	0.613693998	0.590448014	0.613693998	0.64750634	1	0.7262085	0.78583384	0.6223329	0.5764266	0.6675732	0.6795105	1.022537	1.0310014
c25b2.03	SPBC25B2.03		1	1.650273224	0.967213115	1.023224044	0.533469945	0.941256831	0.946038251	0.744535519		1	1.3336295	1.072795	1.0966448	0.9744365	0.9371439	1.4118663	1.6079786	1.8039738
c25b2.04c	SPBC25B2.04c		1	1.319556452	1.025201613	1.245967742	1.199092742	1.144153226	1.140120968	1.09375	1.087701613	1	1.4204069	1.5300518	1.3317052	1.3193772	1.0631329	1.3823698	1.330709	1.4137396
c25b2.06c	SPBC25B2.06c	btb2	1	0.753164557	1.250904159	0.849909584	0.772151899	0.702531646	0.649186257	0.600361664	0.775768535	1	0.7792867	1.4474496	1.0480156	1.0154649	1.1795692	1.9400424	0.8822233	0.8024719
c25b2.07c	SPBC25B2.07c		1	1.207589286	1.251116071	1.122767857	1.657366071	1.707589286	1.954241071	1.959821429	2.15625	1	1.1900927	0.8403086	1.0746558	1.5988106	2.621083	8.879643	1.7805725	1.5185361
c25b2.08	SPBC25B2.08		1	1.368220339	0.288559322	0.211864407	0.219279661	0.202966102	0.277330508	0.233050847	0.216525424	1	1.3360738	0.2753577	0.24552931	0.2629858	0.3672499	0.5285053	0.20970133	0.23688163
c25b2.09c	SPBC25B2.09c		1	0.399929652	0.685367569	0.532536053	0.376362997	0.241646148	0.225641928	0.215265565		1	0.49786392	0.96235746	0.67706794	0.4999607	0.3641836	0.41671854	0.26178437	0.27514842
c25b2.10	SPBC25B2.10		1	1.445026178	1.344677138	1.811518325	2.448516579	2.773123909	2.732984293	2.830715532	2.628272251	1	1.2140907	1.0654951	1.5670044	1.9921393	2.1476836	2.1209786	1.6906892	1.3715662
c25b2.11	SPBC25B2.11	pof2										1			1.22197	0.66061	0.88511		1.31152
c25b2.12.c	SPBC1826.01c	btaf1;mot1	1	1.179245283	1.225628931	1.25	1.192610063	1.246855346	1.283018868	1.157232704	1.283018868	1	1.1485049	1.3396785	1.5544503	1.7025787	1.9986126	4.552817	1.9573817	1.3540821
c25b8.02	SPAC25B8.02		1	1.660649819	0.966606498	1.474729242	1.712093863	1.848375451	2.238267148	2.323104693	2.420577617	1	1.5777344	0.813816	1.2611358	1.6290681	2.5146787	2.6373813	2.998189	2.3737123
c25b8.03	SPAC25B8.03		1	2.035307517	1.080296128	1.226651481	1.085421412	1.146924829	1.279612756	1.20501139	1.158314351	1	1.8390149	0.844094	0.775614	0.67375225	0.8504489	1.5337871	1.5240622	1.3108747
c25b8.04c	SPAC25B8.04c		1	0.961344538	0.335014006	0.781512605	0.748459384	0.870588235	0.777030812	0.844817927	0.671708683	1	0.862713	0.69794387	0.690043	0.64950323	0.36202487	0.20447972	0.3508983	0.50314724
c25b8.05	SPAC25B8.05		1	0.835278859	0.892347601	0.645914397	0.64688716	0.69001297	0.616407263	0.745784695	0.791180285	1	0.91856563	1.2437913	0.8019959	0.63527733	0.6327256	0.3609328	0.85215443	0.8267268
c25b8.06c	SPAC25B8.06c		1	0.742709008	0.415424498	0.709656513	0.669799093	0.70382372	0.430330525	0.684381076	0.814646792	1	0.7332086	0.9301726	0.68171823	0.61556715	0.6348403	0.46217796	0.53076637	0.5247848
c25b8.07c	SPAC25B8.07c		1	0.384220355	0.921101774	0.869747899	0.502567694	0.447245565	0.412464986	0.429971989	0.354341737	1	0.4436118	0.8838825	0.7869665	0.4654837	0.28319028	0.25234887	0.53472036	0.63767743
c25b8.08	SPAC25B8.08		1	1.825995807	1.440251572	2.314465409	2.943396226	3.693920335	3.947589099	3.976939203	3.41509434	1	1.6479919	1.4217894	2.0556917	2.9154515	2.3486643	1.2874953	3.0734005	3.009618
c25b8.09	SPAC25B8.09		1	1.034993271	0.523889637	0.736877524	0.778600269	0.847240915	0.841520861	0.964333782	0.807537012	1	0.9213597	0.5170667	0.6215457	0.68310934	0.5447586	0.35509232	0.5228932	0.7009925
c25b8.10	SPAC25B8.10		1	1.059653624	0.552277101	0.739576652	0.779345734	0.876202694	0.90923669	0.93136626	0.94162925	1	0.9417561	0.548688	0.589584	0.6612855	0.5597651	0.3467448	0.46604893	0.609679
c25b8.11	SPAC25B8.11		1	2.323452485	0.882737576	0.892763731	0.943766347	0.85353095	0.808195292	0.806451613	0.758500436	1	2.3089347	0.84805065	0.94633156	0.88587904	1.0353562	0.60219204	0.6614972	0.7681804
c25b8.12c	SPAC25B8.12c		1	0.438385269	0.273902266	0.448654391	0.426699717	0.485835694	0.547273371	0.578966006	0.58888102	1	0.66431594	0.35483444	0.60888076	0.6276681	0.69179946	0.53803	0.1926503	0.21672633
c25b8.15c	SPAC25B8.15c		1	0.777952756	1.013779528	1.039370079	0.900393701	0.988188976	0.853937008	0.961417323	0.88976378	1	0.7828709	1.174457	1.088765	1.0301378	0.88067603	0.6718191	0.53269017	0.8033745
c25b8.16	SPAC25B8.16		1	0.737389912	0.598879103	1.034427542	0.946757406	1.14091273	1.261008807	1.491593275	1.217774219	1	0.93289167	0.89241445	0.82732904	0.9952929	0.8923549	0.74427474	0.9321464	0.91842914
c25b8.17	SPAC25B8.17		1	0.529661017	0.665607345	0.942090395	0.736935028	0.618644068	0.490112994	0.478107345	0.493644068	1	0.53519315	0.9582558	1.0515602	0.9661167	0.68176275	0.91734993	0.47926044	0.53839415
c25b8.18	SPAC25B8.18		1	2.114942529	0.908045977	1.329501916	1.83908046	2.599616858	2.751915709	2.898467433	2.72605364	1	1.9239902	0.87016135	1.0889446	1.717415	2.2006094	1.4414881	1.8658043	2.5616817
c25b8.19c	SPAC25B8.19c		1	1.648571429	1.012857143	1.43	1.394285714	1.374285714	1.375	1.377142857	1.2	1	1.4174532	1.0908027	1.3070707	1.4186555	1.428984	1.3800687	1.2045926	1.4465178
c25d12.01c	SPBC19F5.05c	ppp1	1	0.41003672	0.640554876	0.371685027	0.171154631	0.357405141	0.388004896	0.392084863	0.368829049	1	0.51336324	1.3118013	0.6012061	0.43057197	0.383408	0.2423788	0.48695013	0.5671812
c25d12.02c	SPBC25D12.02c		1	0.956391876	0.674731183	0.615890084	0.646356033	0.647550777	0.632616487	0.6260454	0.653524492	1	0.8497212	0.6611839	0.54889196	0.49768537	0.546259	0.44097924	0.4947933	0.43044308
c25d12.06	SPBC25D12.06
c25g10.01	SPAC25G10.01		1	1.076732673	0.529084158	0.970915842	0.901299505	0.816212871	0.806002475	0.712871287	0.734529703	1	0.8930901	0.53434736	0.6625608	0.5755824	0.3055268	0.122446135	0.7013857	0.7740873
c25g10.02	SPAC25G10.02	ydc2;cce1										1	0.9205866	1.1829216	0.7576641	0.8992308	1.2161862	1.4162806	1.1233909	1.048209
c25g10.03	SPAC25G10.03	zip1	1	0.895474138	1.496228448	1.979525862	2.25862069	2.134698276	2.380387931	3.090517241	3.239224138	1	0.99336064	1.6128832	2.013134	1.9909679	1.4878333	1.1441303	0.5461672	0.57680565
c25g10.08	SPAC25G10.08	prt1;tif34;eif3b	1	0.37716263	0.959960455	0.869995057	0.773109244	0.760751359	0.733811172	0.76816609	0.80128522	1	0.41460922	0.9134192	0.74881494	0.7070246	0.636641	0.6997435	0.4544252	0.33314657
c25h1.01c	SPAC23H3.15c		1	4.338983051	1.830508475	1.830508475	6.796610169	8.237288136	7.313559322	9.559322034	13.98305085	1	3.7241528	2.9296274	1.5288205	1.5702945	1.440786	0.9097036	2.3565896	7.2689247
c25h1.02	SPAC25H1.02	jmj1	1	1.20361991		1.006033183	0.635746606	1.2760181	0.702111614	1.44494721		1	1.0415663	0.5972645	0.58966595	0.67988086	0.96325696	1.3756443	1.7161462	1.7315952
c25h1.03	SPAC25H1.03	mug66	1	2.78030303	3.21969697	2.401515152	3.689393939	4.204545455	4.575757576	4.181818182	4.128787879	1	2.2263417	1.5568494	2.6642575	5.2097073	8.992896	25.169806	7.8528337	5.479758
c25h1.04	SPAC25H1.04		1	1.538167939	1.730916031	1.480916031	2.051526718	2.316793893	2.507633588	2.557251908	2.660305344	1	1.4541975	1.6505017	1.6839938	2.8154726	5.004624	13.926069	4.711052	3.50066
c25h1.06	SPAC25H1.06		1	0.919427037	0.874664279	0.943598926	1.113249776	1.307967771	1.151745748	1.314234557	1.395702775	1	0.99532723	0.85619026	0.8469953	0.9538571	1.1983548	1.6959305	0.98062843	0.7907028
c25h1.07	SPAC25H1.07		1	0.542586751	0.73659306	0.888801262	1.071766562	1.032334385	1.059542587	1.186119874	1.036277603	1	0.58752114	0.8162693	0.89736444	1.0353423	1.242102	1.9387604	0.6771304	0.5854103
c25h1.08c	SPAC25H1.08c		1	0.659540776	0.623515439	0.434679335	0.419239905	0.408551069	0.50989707	0.499604117	0.593824228	1	0.6425233	0.80037886	0.4863085	0.45560706	0.8329697	1.7628865	1.015866	0.7494751
c25h2.03	SPBC25H2.03		1	1.662933931	1.008398656	1.344904815	1.858902576	1.997760358	1.965285554	1.866741321	1.31019037	1	1.4718897	1.0172449	1.2343999	1.7590799	1.4523796	0.6707628	0.74997073	0.8367692
c25h2.04c	SPBC25H2.04c	tim22	1	0.551423591	0.977629285	0.743172574	0.635967461	0.604299826	0.580766996	0.59384079	0.614758861	1	0.60301846	1.0074952	0.88411015	0.7232089	0.6220635	0.28116834	0.58394915	0.74613875
c25h2.05	SPBC25H2.05	ucp15;egd2;alpha-nac	1	0.217730292	0.684522091	0.342766388	0.218596593	0.188564828	0.190441813	0.170083742	0.198094138	1	0.21953377	0.82727504	0.4867395	0.30848983	0.27443567	0.121972226	0.24998528	0.2511449
c25h2.06c	SPBC25H2.06c	hrf1	1	0.736229635	1.086501164	1.310318076	1.239720714	1.175329713	1.092319628	1.157486424	1.113266098	1	0.68066955	1.109635	1.2407022	1.3012022	0.8672051	0.33657843	0.5011253	0.71485066
c25h2.08c	SPBC25H2.08c	mrs2	1	1.61431702	0.888239591	0.585098612	0.557341125	0.485756026	0.582176771	0.517165814	0.507669832	1	1.5926595	0.95299727	0.6842196	0.6162385	0.40510625	0.446833	1.1844972	1.4204764
c25h2.09	SPBC25H2.09		1	1.06227758	1.43683274	1.43683274	1.254003559	1.104092527	1.004448399	0.90569395	0.972419929	1	1.096989	1.538878	1.3753494	1.1473124	0.72019625	0.27971622	0.8624281	1.2387182
c25h2.10c	SPBC25H2.10c		1	1.316868593	0.548928239	1.052190121	0.876514445	0.995340168	1.012581547	0.960857409	1.02889096	1	1.31386	1.1005743	0.96614194	0.8780774	0.78184265	0.58149457	1.3817078	0.9972709
c25h2.11c	SPBC25H2.11c		1	1.00747198	1.920298879	2.377334994	2.118306351	2.134495641	1.851183064	1.813200498	1.637608966	1	0.86482537	1.5414873	1.8393749	2.0930314	1.4160805	0.9477969	1.0793742	1.170286
c25h2.14	SPBC25H2.14		1	1.108202443	2.595113438	4.493891798	2.758289703	2.457242583	2.205061082	1.820244328	1.816753927	1	1.1343651	2.6348908	4.331178	4.067121	1.8286396	1.2959299	0.8527492	0.81329495
c25h2.15	SPBC25H2.15		1	0.913109756	1.643292683	2.713414634	2.244664634	1.903963415	1.725609756	1.81554878	1.762195122	1	0.9263353	1.7946603	2.7247977	2.5862947	1.6631602	2.968558	1.1372881	1.0631045
c25h2.16c	SPBC25H2.16c		1	1.183453237	1.236960432	1.418165468	1.339028777	1.25	1.177607914	1.178956835	1.245503597	1	1.1255581	1.218249	1.1482424	1.1274704	0.96847236	0.5711502	0.48904574	0.5154431
c26a3.03c	SPAC26A3.03c	rmi1	1	0.847299814	1.708566108	1.860335196	1.48603352	1.074487896	1.168528864	0.877094972	1.033519553	1	0.80576307	2.3342276	3.7356439	2.8869803	1.8410941	3.578585	1.7819676	1.5289103
c26a3.06	SPAC26A3.06		1	1.354130053	0.841827768	0.618629174	0.625659051	0.644991213	0.696397188	0.688927944	0.81370826	1	1.4465289	1.073619	0.7420132	0.6716754	0.6865688	0.7051978	1.7147152	1.5303621
c26a3.08	SPAC26A3.08	smb';smb;smb1	1	0.678122935	0.771645737	0.60343688	0.525446134	0.530072703	0.530403173	0.591539987	0.572372769	1	0.656051	0.76839995	0.6584154	0.5647348	0.6066831	0.4860343	1.7101626	1.3641963
c26a3.09c	SPAC26A3.09c	rga2	1	1.534603811	1.325977934	1.166499498	1.212637914	1.119358074	1.165496489	1.240722166	1.044132397	1	1.380156	1.4889245	1.1470168	0.87016803	0.8456103	0.62688774	1.0227122	0.90183586
c26a3.10	SPAC26A3.10		1	1.219304005	0.876559422	0.804990151	0.635915955	0.591595535	0.593565332	0.685489166	0.656598818	1	1.1777018	1.0314304	0.7637524	0.5347868	0.37076402	0.26002458	0.55850655	0.7856037
c26a3.11	SPAC26A3.11		1	1.356639566	0.551761518	0.442818428	0.375338753	0.375067751	0.390243902	0.350135501	0.349051491	1	1.2740077	0.43776065	0.32666263	0.2872673	0.30463576	0.36129782	0.36819634	0.3756488
c26a3.15c	SPAC26A3.15c		1	0.721717589	0.772914946	0.794384806	0.771263419	0.710982659	0.702312139	0.624277457	0.630883567	1	0.76621974	0.8623368	0.85579276	0.9618414	1.0201461	1.5888255	0.7765501	0.7322846
c26a3.16	SPAC26A3.16	dph1;ucp5	1			1.374358974		1.525641026			0.797435897	1			1.46205	1.45244		1.05274	1.12234	0.92144
c26f1.02	SPAC26F1.02		1	1.114754098	1.956967213	2.978142077	2.827185792	2.726775956	2.734972678	2.740437158	2.551912568	1	1.1343768	2.100114	2.4871495	2.2507608	1.0309726	0.4463924	1.493729	1.6056542
c26f1.04c	SPAC26F1.04c	mrf1;etr1	1	1.704255319	1.784042553	1.740425532	2.517021277	3.168085106	3.212765957	4.531914894	4.472340426	1	1.2749718	0.9847838	0.964815	1.3681499	1.4837353	1.8139714	1.5490631	1.705179
c26f1.05	SPAC26F1.05		1	0.82160804	0.866834171	1.577889447	1.800251256	1.615577889	1.92839196	2.128140704	1.866834171	1	1.0905707	0.90058774	1.7114617	1.4134599	1.3879962	9.499429	5.196	3.8998034
c26f1.07	SPAC26F1.07		1	2.114285714	1.46043956	2.615384615	3.585714286	4.610989011	4.798901099	4.703296703	4.698901099	1	1.8586195	0.8892986	1.9829465	2.7889407	2.417834	0.6640127	0.7238709	0.89341587
c26f1.08c	SPAC26F1.08c		1	1.44279661	1.048728814	1.206567797	1.506885593	1.672669492	1.697563559	1.670550847	1.795550847	1	1.3256745	1.1165056	1.1907946	1.4081128	1.2854086	1.305734	1.1063884	1.1789062
c26f1.09	SPAC26F1.09	gyp51	1	1.044747082	1.347276265	1.807392996	2.837548638	3.260700389	4.09922179	4.06614786	3.429961089	1	1.0273207	1.1458067	1.6910765	2.7862039	3.2646122	3.8850765	1.3317913	1.2860756
c26f1.11	SPAC26F1.11											1							0.66992
c26f1.12c	SPAC26F1.12c											1	0.72082	1.12426	0.83633	0.87645	0.67707	0.67038
c26f1.13c	SPAC26F1.13c
c26f1.14c	SPAC26F1.14c	aif1	1	4.669902913	1.463592233	1.742718447	4.747572816	6.825242718	6.009708738	5.694174757	5.611650485	1	3.0738914	0.65477663	0.95137805	2.3939157	3.7821949	5.954746	4.2034044	2.4944632
c26h5.01c	SPAC23A1.19c		1	1.009129213	0.996839888	0.72752809	0.713132022	1.010533708	1.270014045	1.457162921	1.101123596	1	0.93677306	0.9635477	0.7275397	0.6046229	0.6878983	0.3930034	0.6219877	0.77770376
c26h5.02c	SPAC26H5.02c		1	1.052525253	1.398484848	1.785858586	1.731313131	2.162626263	1.865656566	1.995959596	1.883838384	1	0.97268873	1.3709468	1.7691805	1.9984505	1.1912842	0.4527217	0.53936136	0.6998454
c26h5.03	SPAC26H5.03		1	1.254385965	1.950292398	1.69005848	1.57748538	1.668128655	1.567982456	1.625730994	1.565789474	1	0.9598004	1.1835417	1.4502279	1.5638486	1.472458	1.2602828	2.7079628	2.300447
c26h5.04	SPAC26H5.04		1	2.173076923	1.946428571	2.093406593	2.835164835	3.722527473	3.622252747	4.857142857	4.684065934	1	1.732085	1.4972275	1.6540947	2.6154494	2.752542	2.0794418	2.7309043	2.9251783
c26h5.05	SPAC26H5.05		1	1.786369594	1.361730013	1.448230668	1.361074705	1.517693316	1.498034076	1.492791612	1.480996068	1	1.8412185	1.4004813	1.4513235	1.3079718	1.3464603	1.6587713	2.185755	1.2380033
c26h5.06	SPAC26H5.06	pot1	1	0.918218623	0.85708502	1.081781377	1.082995951	1.27854251	1.225101215	1.254251012	1.24048583	1	1.0822201	0.9995422	1.0526912	1.0057342	0.90474135	0.8516457	0.77465904	1.0213608
c26h5.07c	SPAC26H5.07c		1	0.904793609	0.790945406	1.145139814	0.988348868	0.835552597	0.774300932	0.719707057	0.751664447	1	0.9003205	0.7848963	0.94365305	0.7164475	0.46173978	0.31101048	0.898177	0.90873235
c26h5.09c	SPAC26H5.09c		1	1.458017894	0.519614591	0.567446662	0.584480385	0.615966965	0.555918789	0.491397109	0.502408809	1	0.82505864	0.18256852	0.33088884	0.41140386	0.3978345	0.19042815	0.09582198	0.12507044
c26h5.11	SPAC26H5.11		1	1.130268199	1.028735632	1.333333333	1.647509579	1.946360153	2.153256705	2.333333333	2.275862069	1	1.0740265	0.89897406	1.2220898	2.030873	4.912301	19.395945	4.56094	2.8369625
c26h5.12	SPAC26H5.12	rpo41	1	0.8023918	1.035307517	0.632118451	0.685933941	0.525626424	0.703302961	0.516514806	0.658314351	1	0.84343916	0.90519005	0.7973506	0.8069404	0.7953958	1.0440793	0.5846493	0.6460177
c26h5.13c	SPAC26H5.13c		1	0.868108108	1.012972973	1.08	1.122162162	1.161081081	1.153513514	1.128648649	1.136216216	1	0.9092084	1.2188619	1.2493854	1.2759624	1.2031865	0.90455276	1.9157723	1.9354178
c26h5.15	SPAC25B8.01		1	1.4238921	0.983622351	1.383429672	1.44026975	1.624277457	1.764932563	1.998073218	2.300578035	1	1.3147453	0.78897345	0.9875757	1.3117601	1.6995821	3.415687	6.9072604	2.9929235
c26h8.04c	SPBC26H8.04c		1	0.78920496	0.70131291	0.793581327	0.77972283	0.693654267	0.705689278	0.629467542	0.627279358	1	0.96112114	0.8852155	0.91385895	1.0250286	1.1974082	2.153615	0.85209554	0.7184591
c26h8.05c	SPBC26H8.05c		1	2.159118727	1.88372093	2.392900857	2.174418605	1.839657283	1.590575275	1.64504284	1.473684211	1	1.7192726	1.6470292	1.6956816	1.2929943	0.6544278	0.3730957	1.2375659	1.5632889
c26h8.06	SPBC26H8.06	grx5;grx4
c26h8.08c	SPBC26H8.08c		1	0.77459219	0.675976273	0.492338112	0.517301038	0.395452299	0.389767672	0.393475037	0.496292635	1	0.92587495	0.96785975	0.5784411	0.4364066	0.36385986	0.30981213	0.634664	0.74576277
c26h8.09c	SPBC26H8.09c		1	0.839050132	0.584432718	1.153913808	0.561565523	1.306948109	1.142919965	1.247141601	1.254177661	1	0.8859282	1.410725	1.1776177	1.0181687	0.87080365	0.6168134	0.67731136	0.77657044
c26h8.11c	SPBC26H8.11c		1	1.253333333		0.102015504		0.103875969	0.193178295	0.093333333		1	1.183159	0.19187987	0.20946941	0.12185889	0.07745008	0.079641536	0.08952344	0.17150141
c26h8.12	SPBC26H8.12		1	1.474978051	0.830114135	1.232660228	1.353380158	1.333625988	1.357330992	1.344161545	1.183494293	1	1.4482095	0.8509407	0.98584706	1.1251354	0.8905898	0.45870733	0.8049796	0.9283493
c26h8.13c	SPBC26H8.13c		1	0.639423077	1.189903846	1.049679487	1.650641026	1.862179487	2.306089744	2.415064103	2.804487179	1	0.6461373	1.0644954	1.0819458	1.857111	2.8048093	4.2302737	1.5293423	1.6673445
c26h8.14c	SPBC26H8.14c	cox17	1	0.591009989	0.832685905	1.350721421	0.97336293	0.763041065	0.634295228	0.574916759	0.699223085	1	0.60008836	0.8501301	0.9515056	0.6748005	0.19736463	0.10855854	0.40360373	0.68529147
c27.01c	SPBC27.01c		1	0.700573813	0.923317684	0.945748565	0.786124152	0.786124152	0.82446531	0.837767345	0.817944705	1	0.79232174	1.080165	0.85650593	0.71621794	0.50817955	0.3044215	0.6724214	0.6877843
c27.02c	SPBC27.02c	ask1;mug181	1	1.581027668		2.37944664	2.739130435	2.845849802	2.743083004	2.940711462	3.04743083	1	1.7281787	1.7499058	2.6935983	4.523622	6.2438326	8.94146	3.8721087	4.403285
c27.04	SPBC27.04		1	0.95958948	0.183130212	0.190506735	0.210391276	0.209108403	0.210711995	0.21167415	0.230917255	1	1.0426285	0.2012212	0.36064228	0.3005634	0.84055763	2.3074079	0.46483287	0.4615417
c27.05	SPBC27.05		1	1.034650035		0.227997228	0.245322245	0.21968122	0.244975745	0.221760222		1	1.2019327	0.18738653	0.34259722	0.30412155	0.91049385	2.4280674	0.49585456	0.47554687
c27.06c	SPBC27.06c		1	0.5915628	0.995206136	0.8063279	0.874400767	0.98274209	1.071907958	1.189837009	1.298178332	1	0.63342357	1.1149359	0.89481556	1.0916364	1.5162565	1.9737476	0.88894117	0.88830775
c27b12.01c	SPBC27B12.01c	mmm1;pi076	1	2.018413598	0.60694051	1.583569405	2.359065156	2.694050992	3.169263456	3.164305949	3.509915014	1	1.9843904	1.0424892	1.3271987	1.8223295	1.9242902	1.0914443	0.91247445	1.1038381
c27b12.02	SPBC27B12.02		1	1.334901223	0.698494826	1.848541863	0.682502352	1.168391345	0.468485419	0.80056444	0.95766698	1	1.1782411	2.1258829	1.8297731	1.1051514	0.41532484	0.36849177	0.5584949	0.91715634
c27b12.03c	SPBC27B12.03c	pi075	1	1.635820896	0.378358209	0.225373134	0.184079602	0.148258706	0.239054726	0.154726368	0.26119403	1	1.7121197	0.3158926	0.22277665	0.14439125	0.117339484	0.15910302	0.91632956	1.3105639
c27b12.04c	SPBC27B12.04c	pi074	1	1.23373494	1.142771084	0.730120482	0.922289157	0.836144578	0.857228916	0.837349398	0.86626506	1	1.0635659	0.7895628	0.72594446	0.8569186	1.2749258	2.8721445	1.0710046	1.0367328
c27b12.05	SPBC27B12.05	pi073	1	1.825726141	1.456431535	1.48340249	1.547717842	1.531120332	1.820539419	1.906639004	1.630705394	1	1.779997	1.2609458	1.6058416	1.9013426	2.7748568	5.019459	1.9361626	1.7865052
c27b12.06	SPBC27B12.06	pi072;gpi13	1	0.560606061	0.874242424	1.336363636	1.518181818	1.451515152	1.637878788	1.403030303	1.378787879	1	0.6030129	0.9470587	1.779646	3.4319067	4.6581554	12.168212	4.422868	2.6665936
c27b12.07	SPBC27B12.07	pi071	1	0.957446809		1.110083256	0.573543016	0.957446809	0.93293247	0.906567993		1	0.8712731	0.9288081	1.022847	0.90392566	0.8692945	0.8959549	1.8359287	1.6948694
c27b12.08	SPBC27B12.08	pi070	1	1.247322298	0.96835443	1.17526777	1.156280428	1.282375852	1.35150925	1.629016553	1.788704966	1	1.1404607	1.0540881	1.0669376	1.115768	1.1694769	1.0082061	0.77324617	0.8615732
c27b12.09c	SPBC27B12.09c	pi069;flx1	1	1.040598291	1.505876068	1.134615385	1.095619658	1.147435897	1.195512821	1.43482906	1.243589744	1	0.97522825	1.7813761	1.3868328	1.2451624	1.618679	1.5282484	1.0539229	0.9422458
c27b12.10c	SPBC27B12.10c	tom7	1	0.71393643	0.754686227	0.869600652	0.92991035	1.057864711	1.147514262	1.125509372	1.203748981	1	0.7506182	0.78887206	0.8218373	0.8974682	0.98875815	1.2271869	0.87645537	0.7856112
c27b12.11c	SPBC27B12.11c	pi067	1	1.540762902		0.861630516	0.828721017	0.727748691	0.749813014	0.770381451		1	1.5265353	1.0817955	0.9082991	0.5862626	0.31319815	0.3578395	0.59976023	0.91827565
c27b12.12c	SPBC27B12.12c	pi066	1	1.319917441	1.681114551	1.5500516	1.354489164	1.132094943	1.15995872	1.200206398	0.92879257	1	1.2688224	1.9042586	1.6670935	1.1922945	0.83767766	0.44780928	0.9656597	1.3586419
c27b12.14	SPBC27B12.14		1	0.88372093	0.832925337	1.361077111	1.509791922	1.8249694	1.832925337	2.11505508	1.94369645	1	0.8682204	0.87752336	1.2812184	1.392592	1.317322	0.8290273	1.4520658	1.7209036
c27d7.01c	SPAC1851.04c		1	1.078680203	1.074238579	0.978426396	1.140228426	1.195431472	1.473350254	1.640862944	1.41751269	1	0.96217513	1.0032784	1.097167	1.1581199	1.559671	2.439041	1.6135299	1.2851895
c27d7.02c	SPAC27D7.02c		1	1.148989899	0.654356061	0.815025253	0.609532828	0.541666667	0.568497475	0.578914141	0.55239899	1	1.136051	0.63782674	0.60196596	0.45832562	0.3391551	0.21500717	0.83059543	0.8254367
c27d7.04	SPAC27D7.04	omt2	1	1.303523035	0.678861789	0.498644986	0.579945799	0.550135501	0.600271003	0.631436314	0.688346883	1	0.98092616	0.549632	0.6305092	0.67168975	1.0693521	5.6312904	5.5647173	4.196218
c27d7.05c	SPAC27D7.05c	apc14;omt1	1	1.53125	1.526041667	1.270833333	1.119791667	0.864583333	1.098958333	1.270833333	1.385416667	1	1.666041	1.2289029	2.0488384	2.969571	6.777753	31.579615	36.78429	43.28254
c27d7.06	SPAC27D7.06		1	0.581602374	0.61305638	0.682492582	0.758753709	0.746587537	0.720474777	0.912759644	0.893768546	1	0.631918	0.6019918	0.65514886	0.763735	0.8474787	0.65018946	0.41162005	0.4378131
c27d7.08c	SPAC27D7.08c		1	1.273109244		0.898109244	1.220063025	1.25210084	1.296218487	1.667016807		1	1.3022411	0.99028045	0.9597528	1.1144747	1.5010864	1.4063867	1.2263638	1.260523
c27d7.09c	SPAC27D7.09c		1	0.553211009	0.397706422	0.367889908	1.374770642	3.282568807	2.745412844	2.718348624	2.044036697	1	0.3619498	0.30384308	0.5609601	0.6162531	0.37495208	0.3564917	0.47234422	0.77538306
c27d7.10c	SPAC27D7.10c		1	0.727642276	0.844512195	0.534552846	1.583333333	4.447154472	6.589430894	9.953252033	7.410569106	1	0.39441144	0.37879133	0.5474278	0.5909524	0.5070446	0.44873416	0.7439468	1.6692703
c27d7.11c	SPAC27D7.11c		1	0.527777778	0.312312312	0.339339339	1.281906907	2.898648649	2.353603604	1.709459459	1.069069069	1	0.35758188	0.27886197	0.57095	0.6462302	0.34271547	0.35904682	0.37092087	0.5237058
c27d7.12c	SPAC27D7.12c	SPAC27D7.12;but1	1	0.676630435	0.904891304	1.706521739	1.732336957	2.241847826	2.467391304	2.336956522	2.535326087	1	0.6494222	1.1688211	2.3842833	3.3875287	4.3311296	9.5393715	4.835312	5.4964085
c27e2.01	SPAC27E2.01		1	1	0.851274788	1.243626062	1.531161473	1.696883853	1.804532578	1.943342776	2.011331445	1	1.0310943	0.9614128	1.5171375	2.6327949	4.834853	11.7810545	2.530559	2.148191
c27e2.02	SPAC27E2.02		1	0.833458365	0.834208552	0.742685671	0.788072018	0.912228057	0.813578395	1.037509377	1.003750938	1	0.88380146	1.0588878	0.9269292	0.9668279	1.0143257	0.8276881	0.7423148	0.94722855
c27e2.03c	SPAC27E2.03c		1	0.408215661	0.590286692	0.300813008	0.300813008	0.281985451	0.2826273	0.224646983	0.25631151	1	0.43892553	0.7354096	0.41992387	0.35443512	0.48993853	0.66577387	0.5289628	0.44433987
c27e2.04c	SPAC27E2.04c		1	1.360927152		2.314569536	0.983443709		1.367549669	4.453642384		1	1.4456	1.3991123	2.2801495	3.0447283	6.5615377	18.9973	6.4493246	5.6369853
c27e2.06c	SPAC27E2.06c		1	1.824534161	1.212732919	1.388198758	1.946428571	2.041925466	2.132763975	2.315217391	2.22826087	1	1.8151189	1.1201056	1.4883434	1.9770707	2.2406247	1.459909	1.9946128	1.7030133
c27e2.07	SPAC27E2.07	pvg2	1	2.009433962	2.877358491	4.537735849	4.258254717	3.820754717	3.673349057	3.688679245	3.606132075	1	1.939623	2.8683386	3.262734	2.6784525	1.2812548	0.5997715	4.557445	3.9225695
c27e2.11c	SPAC27E2.11c		1	1.069808028	0.823734729	0.813263525	0.830715532	1.031413613	1.058464223	1.214659686	1.376963351	1	1.336587	1.2110142	1.055964	1.4524491	2.9332893	6.669469	2.8337498	1.6626362
c27f1.01c	SPAC25G10.09c		1	1.610526316	1.124210526	1.397894737	1.248421053	1.204210526	1.005789474	0.952631579	1.081052632	1	1.4707807	1.2169932	1.2863096	1.1703818	1.0913211	1.1861818	0.8044319	0.66152865
c27f1.05c	SPAC27F1.05c		1	2.570412518	1.577524893	1.234708393	0.830725462	1.917496444	1.790896159	2.055476529	1.385490754	1	2.684266	0.9991217	1.1025456	1.3725475	1.6160468	1.1876979	3.1762717	2.9534407
c27f1.06c	SPAC27F1.06c	fkbp39	1	0.542491749	0.581270627	0.326320132	0.359323432	0.319719472	0.340965347	0.327970297	0.303217822	1	0.5812563	0.9578134	0.5132203	0.42725092	0.3116465	0.20307764	0.70957094	0.8046644
c27f1.07	SPAC27F1.07		1	0.492047714	0.817097416	1.112326044	1.067594433	1.096421471	1.073558648	1.196819085	1.087475149	1	0.48159635	0.7610132	1.1009969	1.1670454	1.222588	1.9683081	1.2781745	0.8138601
c27f1.08	SPAC27F1.08	pdt1										1	1.8169663	1.6185346	1.932175	1.5274844	1.3470588	0.59015566	1.3500183	1.547003
c27f1.10	SPAC27F1.10
c285.01c	SPCC1442.16c		1	1.267211202	1.18378063	1.360560093	1.462077013	1.74445741	1.696032672	1.851808635	1.670945158	1	0.8884124	0.83648765	0.89170873	0.9506197	0.970746	0.6552136	0.8370186	0.68114316
c285.03	SPCC285.03		1	0.544292237	1.416894977	1.217351598	1.440639269	1.508675799	1.433789954	1.628310502	1.684931507	1	0.5854791	1.5839692	1.2748864	1.3146533	1.2755209	1.1099273	0.8512867	0.7509785
c285.04	SPCC285.04		1	2.744258873	1.088726514	1.703549061	1.737995825	1.998956159	1.874217119	1.618997912	1.774530271	1	2.0118432	0.7629634	0.9508681	0.76795745	0.5124105	0.9254336	0.9270104	1.0365499
c285.05	SPCC285.05		1	4.540307971	0.244338768	0.168931159	0.259963768	0.230072464	0.316576087	0.253623188	0.3125	1	6.757384	0.33778843	0.33075702	0.35434967	0.5130843	0.541976	0.75875497	0.70703304
c285.10c	SPCC285.10c		1	2.530092593	2.136574074	3.006944444	3.53587963	3.821759259	3.487268519	4.231481481	4.261574074	1	2.5364478	2.2431085	2.6474514	3.3507416	3.1018584	1.1356673	1.6533984	1.7857248
c285.11	SPCC285.11	ucp10	1	3.049676026	1.468682505	2.576673866	3.168466523	3.539956803	3.552915767	3.544276458	3.831533477	1	2.645704	1.1341618	1.6951362	2.1879833	1.9374683	1.3127265	3.2680547	3.022509
c285.13c	SPCC285.13c		1	0.688430149	0.848775804	0.849735958	0.70331253	0.568410946	0.579452712	0.569851176	0.564570331	1	0.6653627	0.8024122	0.76230973	0.5108116	0.25307873	0.17760041	0.32145286	0.4741911
c285.14	SPCC285.14		1	1.144578313	1.08313253	0.889156627	1.262650602	1.672289157	2.03373494	2	1.937349398	1	0.9168152	0.8765684	1.1677457	2.185488	3.68528	6.8265724	1.3036408	1.2407846
c285.17	SPCC285.17	spp27;uaf30	1	0.532687651	0.401937046	0.498789346	0.412025827	0.322841001	0.3708636	0.265536723	0.372074253	1	0.5669004	0.3881212	0.5542249	0.485909	0.51473194	2.021646	2.600419	2.4315977
c28e12.03	SPBC28E12.03	rga4	1	1.203722854	0.776111686	0.512926577	0.515511892	0.476732161	0.490175801	0.485005171	0.496380558	1	1.2512511	0.8704031	0.7154956	0.87058806	1.1065878	2.541955	0.970644	0.968838
c28e12.04	SPBC28E12.04		1	0.826807229	0.830572289	1.231927711	1.685993976	2.19126506	2.689759036	2.188253012	1.97439759	1	1.03049	0.8819368	1.1511302	1.4226441	2.0687563	2.624702	1.7951376	1.9702442
c28f2.01c	SPBC27.08c	asp1;sua1	1	0.114633528	0.47210246	0.503170175	0.325133147	0.232564038	0.158255136	0.146588892	0.117169668	1	0.08713928	0.5767863	0.5776513	0.28906336	0.1130354	0.03452382	0.044884104	0.060831003
c28f2.02	SPBC28F2.02	mep33	1	0.618673647	1.839441536	1.351657941	1.033158813	0.872600349	0.921902269	1.04886562	1.077661431	1	0.6396215	2.2656837	1.5114415	1.0180361	0.7477992	0.42461407	0.76651436	0.83584434
c28f2.05c	SPBC28F2.05c		1	1.308422301	1.523131673	1.75088968	1.591340451	1.836298932	1.56227758	1.669039146	1.62514828	1	1.2180322	1.3457481	1.2919075	1.2564766	1.0611163	1.5263194	1.312185	1.0891659
c28f2.07	SPBC28F2.07	sfr1;dds20;mug13	1	1.110803324	3.522160665	6.817174515	5.746537396	4.905817175	4.175900277	4.052631579	4.022160665	1	1.1562262	3.876325	5.6642957	5.9228497	1.9457502	0.6720566	1.4024967	1.5702369
c28f2.08c	SPBC28F2.08c		1	1.096359743		0.493219129	0.451820128		0.224482512	0.459671663		1	1.0151067	0.6054306	0.475153	0.4773942	0.49893457	0.73741853	0.89444464	0.8980462
c28f2.09	SPBC28F2.09		1	1.75	0.984848485	0.875	0.958806818	0.860795455	0.830965909	0.840909091	0.895833333	1	1.2944504	0.7418354	0.90062183	0.74636763	0.60444117	0.83843994	1.1950316	1.2954711
c28f2.10c	SPBC28F2.10c	kap1	1	0.736495389	0.831027668	0.963768116	0.846179183	0.998682477	0.994729908	1.019762846	0.940711462	1	0.7805176	1.0623137	0.9865017	0.8089535	0.6020548	0.21883707	0.87412465	0.7283893
c28f2.11	SPBC28F2.11		1	0.700261097	0.507832898	0.601044386	0.525326371	0.529503916	0.503655352	0.474673629	0.479895561	1	0.77001595	0.5744557	0.5742685	0.5731906	0.58745366	0.48646805	0.5827505	0.5161393
c290.01c	SPCC18.18c	fum1	1	1.200379267	0.852402023	1.364096081	1.12136536	0.95448799	0.769279393	0.573957016	0.551201011	1	1.1628661	0.70312893	0.9981073	0.8243076	0.62901765	0.60232276	0.24857186	0.31034136
c290.03c	SPCC290.03c	nup186	1	0.818102698	1.05613577	1.060052219	1.117058312	1.463011314	1.500870322	1.610966057	1.407310705	1	0.8175721	1.1166174	1.0683477	1.269579	1.4075083	0.7631189	0.5587482	0.6438606
c290.04	SPCC290.04	ams2	1	1.144360902	4.469924812	4.357894737	2.409774436	2.007518797	1.905263158	1.554887218	1.538345865	1	1.481588	4.919206	3.811814	2.388178	0.67117685	0.27122653	1.3669947	1.9725882
c297.04c	SPCC297.04c	set7	1	0.609408411	1.456878118	0.616535994	0.590876693	0.528153956	0.547042053	0.584461867	0.411261582	1	0.7737799	2.7447858	1.3031166	0.9676008	0.8144486	1.4351044	1.1091338	0.9439541
c297.05	SPCC297.05		1	0.516717325	0.473556231	0.452279635	0.607598784	0.576899696	0.738601824	0.74893617	0.572036474	1	0.63903946	0.61125565	0.65903616	0.84594816	0.9878793	0.9042723	0.73875505	0.988907
c29a10.02	SPBC29A10.02	mug12	1	1.133333333	1.833333333	25.73333333	116.9333333	198.0666667	246.3333333	308.9333333	332.7333333	1	1.5142696	5.2109714	57.276432	211.53786	237.98032	67.37861	12.77751	15.106557
c29a10.03c	SPBC29A10.03c	rkf2	1	0.923971377	1.214669052	1.110912343	0.98568873	1.011627907	0.997763864	1.123434705	1.020572451	1	1.0136995	1.1143689	1.0983852	0.9903209	1.0314155	0.5662817	0.6081531	0.880125
c29a10.06c	SPBC29A10.06c		1	0.737642586	0.853612167	0.894803549	0.912547529	0.908745247	0.894169835	0.922686946	0.972116603	1	0.90565276	0.9880169	1.0232937	1.1282676	1.4171544	2.1523366	1.527634	1.2249731
c29a10.07	SPBC29A10.07		1	0.445783133	1.146686747	1.08373494	1.179819277	1.096385542	1.194277108	1.210843373	0.96746988	1	0.5267512	1.2265342	1.0546284	1.0342888	0.7931669	0.582981	0.55929846	0.4717771
c29a10.08	SPBC29A10.08		1	0.432497589	0.736740598	0.662970106	0.463596914	0.394406943	0.442864031	0.382835101	0.414657666	1	0.41738662	0.64450836	0.5279361	0.24968058	0.15554056	0.0897598	0.1276752	0.20084937
c29a10.09c	SPBC29A10.09c		1	1.223004695	1.316901408	1.480046948	1.415492958	1.428403756	1.685446009	1.367370892	1.354460094	1	1.199371	1.328519	1.3044406	1.06744	0.82699317	0.71865875	0.65724087	0.7528073
c29a10.10c	SPBC29A10.10c		1	0.727083333	0.732291667	1.269444444	1.155208333	1.095138889	1.099652778	0.885416667	0.852777778	1	0.76595485	1.9345337	1.4261183	1.0328611	0.55469286	0.42735842	0.4390596	0.54197913
c29a10.12	SPBC29A10.12		1	0.810945274	1.230348259	1.510447761	1.231343284	1.370149254	1.629353234	2.091542289	2.046766169	1	0.7783237	1.0464866	0.9431437	0.9038529	0.8169343	0.707563	0.89965016	0.894194
c29a10.13	SPBC29A10.13	atp7	1	1.628635347	1.015659955	1.361297539	1.245525727	1.25950783	1.13590604	1.005592841	1.015659955	1	1.873571	1.0934167	1.2760066	1.2598953	1.3189673	1.8837562	1.3579477	0.9589874
c29a10.16c	SPBC29A10.16c		1	0.630257802	0.592944369	0.6614654	0.63568521	0.626187246	0.595997286	0.719810041	0.721845319	1	0.78029674	0.8131416	0.7598897	0.7942108	0.9188958	1.995677	0.6952207	0.5722879
c29a3.01	SPBC29A3.01		1	1.225266362	1.00456621	0.994672755	0.79718417	0.748097412	0.729832572	0.681126332	0.671993912	1	1.3365946	1.1336323	1.0373094	0.68154585	0.43790543	0.39126107	0.8880457	0.9513056
c29a3.03c	SPBC29A3.03c		1	2.302173913	2.279347826	2.417391304	3.34673913	3.77173913	3.967391304	3.876086957	3.515217391	1	1.8333583	1.5186499	1.7728173	2.4482563	2.1756792	1.6210481	3.6346793	2.3957224
c29a3.05	SPBC29A3.05		1	1.302762431	1.143646409	1.327071823	1.367955801	1.579005525	1.559668508	1.64640884	1.6	1	1.1831704	1.2175266	1.1863711	1.3621897	1.1119685	0.5008339	0.7664629	0.9934033
c29a3.06	SPBC29A3.06		1	0.931518876	1.158472344	0.815627744	0.925812116	1.028972783	1.149253731	1.229148376	1.277436348	1	1.0416825	1.5627784	1.0619916	1.0455866	1.2139896	0.9877443	1.419336	1.3261318
c29a3.07c	SPBC29A3.07c		1	0.32423829	1.261709868	0.566621191	0.34629377	0.360618463	0.332878581	0.422010005	0.489313324	1	0.31956336	1.648694	0.852758	0.47870496	0.4551095	0.3224924	0.26762763	0.32792667
c29a3.08	SPBC29A3.08	pof4	1	2.322683706		1.085197018	0.446751864	1.044728435	0.352502662	0.968051118		1	2.0796633	0.71471035	0.8001015	0.72935706	0.829553	1.2634917	1.5363283	1.9622477
c29a3.09c	SPBC29A3.09c		1	0.660267112	1.043823038	0.982470785	1.222036728	1.130217028	1.162353923	1.199499165	1.120200334	1	0.74614584	0.95011437	0.9533597	1.0144188	0.9769123	0.7289011	0.7735577	0.8536633
c29a3.10c	SPBC29A3.10c	atp14	1	1.280538302	0.837991718	1.027950311	1.019151139	0.962732919	0.93115942	0.925465839	0.954451346	1	1.0128952	0.7494663	0.85762376	0.87087315	0.9464753	1.1780261	1.1778674	0.8760926
c29a3.11c	SPBC29A3.11c		1	0.85038961	0.592987013	0.265454545	0.392727273	0.391688312	0.403896104	0.306493506	0.491948052	1	0.85106796	0.70316434	0.3630111	0.2881777	0.3551473	0.39627624	1.2507002	1.26894
c29a3.13	SPBC29A3.13		1	1.099167822	0.950069348	0.788488211	0.957350902	0.951456311	0.963592233	0.953536755	0.927877947	1	0.8660371	0.85625714	0.7606566	0.65486	0.7268861	0.502647	0.37050855	0.51298565
c29a3.15c	SPBC29A3.15c	rsm23	1	0.74289246	0.771940667	0.807169345	0.865883807	0.90605686	1.032756489	1.146477132	1.089616811	1	0.78721815	0.69520164	0.74979043	0.738184	0.7583807	0.69666004	0.43852234	0.4604579
c29a3.16	SPBC29A3.16		1	0.405859118	0.539335089	0.249506254	0.188610928	0.186965109	0.176761027	0.210006583	0.221856485	1	0.51837957	0.9842937	0.34676594	0.24406032	0.23467782	0.19758242	0.5198407	0.6432388
c29a3.17	SPBC29A3.17	gef3	1	1.206225681	0.524805447	0.911478599	1.00729572	1.006809339	1.122568093	1.177042802	0.910505837	1	1.2691538	1.3811691	1.2584851	1.3534809	1.3391583	1.4112983	0.87379605	1.2257563
c29a3.18	SPBC29A3.18	cyt1
c29a4.03c	SPAC29A4.03c	rto9	1	0.564655172	1.121982759	1.446551724	1.528017241	1.560344828	1.726724138	1.900862069	2.023275862	1	0.55526173	1.222451	1.3068141	1.2783031	1.1082289	0.61400795	0.6422664	0.656274
c29a4.04c	SPAC29A4.04c		1	0.309032431	0.544090056	0.278745645	0.218976146	0.190297507	0.207183061	0.203966765	0.218708121	1	0.35634264	0.7861585	0.39465082	0.2645615	0.24764973	0.22942024	0.32510993	0.31299058
c29a4.05	SPAC29A4.05	cam2	1	1.078994614	0.999102334	1.423698384	1.475763016	1.432675045	1.421903052	1.549371634	1.68043088	1	0.9950151	0.9484513	1.2810994	1.5019209	2.0184238	4.9163566	2.8903522	2.1841598
c29a4.06c	SPAC29A4.06c		1	1.587586207	1.999310345	1.695172414	1.831724138	2.04137931	2.162758621	2.251034483	2.244137931	1	1.4733065	1.4137335	1.4621104	1.6979637	1.7379153	1.4502048	1.2396078	1.1976736
c29a4.07	SPAC29A4.07	srb6;med22	1	1	0.982246078	0.955408753	0.951692816	1.02146986	0.932700248	1.129644922	0.990090834	1	0.9650869	0.98633397	0.8189961	0.77917236	0.64831024	0.4052565	0.6957383	0.88698274
c29a4.09	SPAC29A4.09		1	0.860824742	1.073883162	1.219072165	1.285652921	1.385738832	1.449742268	1.687285223	1.686426117	1	0.8584674	1.3190585	1.358509	1.3071419	0.75407755	0.20881002	0.72248447	1.020448
c29a4.10	SPAC29A4.10	rrn5	1	0.868185517	0.525630594	0.722538649	0.709519935	0.526444264	0.292107404	0.736371033	0.634662327	1	0.8942231	0.8068657	0.7513015	0.72049963	0.7239709	0.84680486	0.9915651	1.3347151
c29a4.11	SPAC29A4.11	rga3	1	1.997076023	1.33625731	1.33625731	1.528508772	1.50877193	1.756578947	1.739766082	1.728070175	1	1.6609367	1.1451751	1.1318945	1.3204546	1.453955	1.9901831	1.7527146	1.6524314
c29a4.12c	SPAC29A4.12c	ureF;ure3	1	4.697674419	2.354651163	1.953488372	2.162790698	2.244186047	2.430232558	2.511627907	2.674418605	1	3.1783996	1.7866763	1.916975	3.1707592	7.622005	24.32147	28.514856	33.84868
c29a4.13	SPAC29A4.13		1	1.008480565	0.892579505	0.583745583	0.563250883	0.485512367	0.493286219	0.52155477	0.55335689	1	1.1374414	1.0083796	0.6750946	0.5943796	0.7909224	1.3911928	1.2185576	0.9290062
c29a4.14c	SPAC29A4.14c		1	0.949868074	0.982849604	0.961741425	1.133245383	1.056728232	1.089709763	1.147757256	1.105540897	1	0.96945965	1.017409	0.99468786	1.091901	1.3308011	4.332418	1.7125309	1.1370884
c29a4.15	SPAC29A4.15		1	0.549684543	0.871056782	0.706624606	0.663249211	0.643533123	0.586356467	0.528391167	0.563091483	1	0.5955065	0.8364857	0.7595799	0.87613446	1.1712129	2.5973322	0.76089686	0.51625603
c29a4.16	SPAC29A4.16	hal4;sat4;ppk10	1	0.590034965	0.694493007	0.747377622	0.820367133	0.938811189	0.96722028	0.902097902	0.876748252	1	0.6931377	0.79629177	0.7935657	0.75095636	0.6721912	1.9381722	1.7976012	1.4694575
c29a4.17c	SPAC29A4.17c		1	2.042718447	1.325242718	1.299029126	1.524271845	1.508737864	1.45631068	1.409708738	1.45631068	1	2.1989722	0.9859562	1.4689454	1.8268706	2.4742732	3.2926118	1.7781135	1.6203104
c29a4.18	SPAC29A4.18	prw1	1	0.623853211	0.745412844	0.909977064	0.783830275	0.651949541	0.6875	0.537844037	0.58543578	1	0.69428504	0.93226624	0.950068	0.7474049	0.3805265	0.18950537	0.7935115	1.0198561
c29a4.19c	SPAC29A4.19c		1	0.741983594		1.135719612	1.180462342	1.12453393	0.63310962	1.123788218		1	0.7536806	1.1584505	1.138697	0.963137	0.6115096	0.37273642	0.54951906	0.8571305
c29a4.20	SPAC29A4.20	HAG602	1	0.756097561		0.748958953	0.372397383	0.704342653	0.370612731	0.668649613		1	0.8966993	1.0163628	0.8135656	0.7182209	0.52869934	0.37544	0.69358474	0.71318614
c29b12.01	SPAC29B12.01		1	1.122419929	1.821352313	1.079003559	1.442704626	1.256939502	1.334163701	1.103202847	2.819217082	1	0.9590168	1.0143206	1.0427759	1.0804818	1.109121	1.0764552	1.0868719	0.9743182
c29b12.02c	SPAC29B12.02c	set2	1	0.881278539	1.055555556	0.95585997	0.945585997	0.869101979	0.921613394	0.98630137	0.885844749	1	0.9576711	1.182266	1.0541737	0.9104851	0.7815049	0.54549956	0.98126405	0.8031561
c29b12.04	SPAC29B12.04	snz1	1	0.096670247	0.176893126	0.201396348	0.163600967	0.096804511	0.076933405	0.066326531	0.068609023	1	0.10030604	0.19234279	0.18872961	0.13353403	0.1139986	0.0523818	0.095183134	0.09420044
c29b12.05c	SPAC29B12.05c		1	0.851390221	1.218600192	1.277085331	1.321668265	1.498561841	1.483221477	1.594439118	1.257909875	1	0.66716945	0.8737545	1.1854113	1.0563977	0.9274022	1.1062626	0.5836553	0.59408146
c29b12.08	SPAC29B12.08		1	1.139350181	0.529602888	0.628158845	0.698916968	0.664259928	0.649819495	0.636823105	0.536462094	1	1.2010641	0.5911871	0.7661323	0.7116864	0.715323	0.8920541	0.6184589	1.0089986
c29b12.10c	SPAC29B12.10c		1	0.63993792	0.989136058	0.368856699	0.342731505	0.324883601	0.353336782	0.345576824	0.309363683	1	0.69432133	0.89364797	0.57551926	0.47236052	0.5591508	0.60268193	0.7809105	0.9468908
c29b12.11c	SPAC29B12.11c		1	1.895894428	1.731671554	1.64516129	1.782258065	1.715542522	1.741202346	1.898826979	1.92228739	1	1.5874958	1.2589535	1.2596784	1.5867611	1.8172774	1.0919961	0.86141753	0.93813735
c29b12.12	SPAC29B12.12											1
c29b12.13	SPAC29B12.13		1	3.335509138	0.917101828	0.737597911	0.94843342	0.932114883	1.002610966	0.939947781	1.011749347	1	3.6318614	0.7100686	0.72825176	0.80249596	0.9295787	0.7648006	0.82137555	1.1342613
c29b12.14c	SPAC29B12.14c		1	2.689056604	0.943773585	0.602264151	0.696981132	0.677735849	0.716226415	0.626415094	0.822641509	1	2.5586708	0.6385127	0.6719212	0.6345176	0.8050212	0.8984052	0.9822858	1.0227584
c29b5.04c	SPBC29B5.04c		1	0.828491097	0.45126523	0.447047798	0.447047798	0.561387067	0.533270853	0.54732896	0.640112465	1	0.83343303	0.607667	0.53773767	0.6683351	1.100339	2.2087145	1.6314769	1.4144075
c29e6.01	SPAC29E6.01	pof11	1	3.982758621	1.846551724	2.120689655	2.501724138	2.534482759	2.713793103	2.4	2.503448276	1	3.4203644	1.5285846	2.0143368	2.8528428	3.7354436	10.432755	3.7723687	2.4740856
c29e6.02	SPAC29E6.02	prp3	1	1.044651163	0.968837209	0.940465116	1.075348837	1.133023256	1.217674419	1.245581395	1.219534884	1	1.0118563	0.836248	0.9067015	0.9609104	0.8807322	0.99900794	0.9227539	0.8790872
c29e6.04	SPAC29E6.04	nnf1	1	0.784977909	1.18556701	1.365243004	1.382179676	1.153166421	1.199558174	1.142857143	1.191458027	1	0.91096824	1.4255048	1.7432942	1.8024758	1.9583387	4.676078	2.1268728	1.5609932
c29e6.05c	SPAC29E6.05c		1	1.390326209	1.070866142	0.560179978	0.885826772	0.77727784	0.834645669	0.947131609	1.007874016	1	1.0585258	0.40580574	0.35442066	0.35860148	0.41296887	0.81297624	2.2778249	1.5907332
c29e6.06c	SPAC29E6.06c		1	0.445219124	1.18874502	0.811752988	0.851095618	0.780876494	0.775398406	0.736055777	0.687250996	1	0.48734295	1.2841707	1.0288755	1.1273475	1.455581	3.9932137	0.8774603	0.7292852
c29e6.07	SPAC29E6.07		1	1.246835443	1.897943038	1.731012658	1.398734177	1.319620253	1.467563291	1.398734177	1.191455696	1	1.1454855	1.5379584	1.5230985	1.1821654	1.2227906	1.9871303	1.7464486	2.9663486
c29e6.09	SPAC29E6.09		1	1.893162393	0.556267806	1.230769231	1.980769231	2.180911681	2.260683761	2.182336182	2.116809117	1	1.8064836	1.0422833	1.1604316	1.6713699	1.7183278	1.0769536	0.9640303	1.1974442
c29e6.10c	SPAC29E6.10c		1	1.204600484	1.564769976	1.618644068	1.680387409	1.710653753	1.702784504	1.601694915	1.236077482	1	1.218725	1.5265719	1.6351188	1.6069695	1.4586658	0.88787264	1.3450826	1.1606694
c2a9.02	SPBC2A9.02		1	0.832665331	0.463927856	0.397294589	0.413577154	0.221943888	0.266032064	0.254008016	0.277054108	1	0.5742958	0.21024789	0.22069283	0.14047103	0.08705649	0.076258965	0.25316757	0.29130882
c2a9.03	SPBC2A9.03		1	2.890410959	1.310709838	0.95516812	0.989414695	1.115815691	1.066625156	1.229140722	1.067247821	1	2.264488	0.95724255	0.8362175	0.8073139	0.8370596	0.6169345	1.2052693	1.5984002
c2a9.04c	SPBC2A9.04c		1	1.384007897	1.090325765	0.808489635	0.911154985	0.886475814	0.99851925	1.023692004	0.955577493	1	1.2906969	1.0000075	0.88017374	0.8548056	0.99084675	0.63860476	0.63538206	0.8759496
c2a9.05c	SPBC2A9.05c		1	1.514527845	1.147699758	1.611380145	1.85472155	2.214285714	2.506658596	2.962469734	3.062953995	1	1.2225271	0.96526986	1.0667666	1.3214701	1.8139343	1.8605748	0.7901172	0.7532748
c2a9.06c	SPBC2A9.06c		1	0.743566176	0.703354779	0.529871324	0.397977941	0.364430147	0.30859375	0.362132353	0.381893382	1	0.73416054	0.72199285	0.58349156	0.50161505	0.49149942	0.5656099	0.44538566	0.4563898
c2a9.07c	SPBC2A9.07c		1	1.093562232	0.413304721	0.365665236	0.382618026	0.328755365	0.358154506	0.332188841	0.319313305	1	1.1373677	0.45206943	0.41325262	0.3612861	0.20795174	0.19543292	0.70267177	0.73676276
c2a9.09	SPBC2A9.09		1	1.08226691	0.720292505	0.889396709	0.688299817	0.646252285	0.69606947	0.665447898	0.619744059	1	1.0819685	0.64844424	0.8231207	0.9085568	1.2278521	1.8740638	0.62449217	0.542284
c2a9.10	SPBC2A9.10
c2a9.13	SPBC2A9.13		1	1.581289737	0.80835604	1.493188011	1.007266122	1.204359673	0.901453224	0.695731153	0.780199818	1	1.4568071	1.1289643	1.3125963	0.89563143	0.48414704	0.5276892	0.5919841	0.96942663
c2c4.01	SPAC21E11.07		1	0.972872996	1.161528977	1.082614057	1.176325524	1.189889026	1.315659679	1.42540074	1.527743527	1	0.9618582	1.4661597	1.4170821	1.8040953	2.091006	2.4147594	0.85607	1.0292983
c2c4.04c	SPAC2C4.04c		1	0.681818182	0.517132867	0.359440559	0.384965035	0.362237762	0.383916084	0.467132867	0.401398601	1	0.63249016	0.6301996	0.41757426	0.37697795	0.36544102	0.4389218	1.5231587	1.4611605
c2c4.05	SPAC2C4.05		1	0.658930373	1.210393542	1.228052472	0.972754793	0.845610494	0.851160444	0.78506559	0.815338042	1	0.74496573	1.3892187	1.2076734	0.9055396	0.80890685	1.1078402	2.0009205	2.0591438
c2c4.06c	SPAC2C4.06c		1	0.785932722	1.057721713	0.958715596	0.830275229	0.850152905	0.915519878	0.964831804	0.870795107	1	0.9366621	1.261138	1.0795894	0.9877103	1.0183932	1.2772057	0.8229897	0.884811
c2c4.07c	SPAC2C4.07c		1	1.495132128	1.218358832	1.869262865	2.533379694	2.8581363	2.837969402	3.029207232	2.838664812	1	1.1980649	0.77249295	1.2760315	1.832081	1.7423816	0.8036062	0.8362042	1.0143315
c2c4.08	SPAC2C4.08		1	1.567216981	1.29245283	1.193396226	1.391509434	1.698113208	1.496462264	1.599056604	1.409198113	1	1.3719932	0.7571779	0.95433956	1.3310614	1.3064189	1.0380925	0.9594586	0.91275406
c2c4.09	SPAC2C4.09		1	2.236486486	1.095157658	2.182432432	2.011261261	1.953828829	1.662162162	1.496621622	1.492117117	1	1.9533978	1.0477663	1.4323604	1.5513283	1.0692048	0.5986572	0.8980548	1.0749851
c2c4.10c	SPAC2C4.10c		1	1.501453488	1.212209302	1.305232558	1.623546512	2.139534884	0.986918605	2.57994186	2.331395349	1	1.339191	1.1598192	1.2419918	1.9901135	2.274776	1.2317535	0.8164774	0.82074183
c2c4.11c	SPAC2C4.11c	rbp28	1	0.93442623	1.221793635	1.003857281	1.103664417	1.323047252	1.527000964	1.6268081	1.843780135	1	0.98149574	2.224283	1.1777242	0.942188	1.0935104	0.6602132	1.2816067	1.4944664
c2c4.12c	SPAC2C4.12c		1	0.658965897	0.598459846	0.52310231	0.432893289	0.435643564	0.571507151	0.556105611	0.463146315	1	0.7380948	0.69812065	0.5101758	0.4435214	0.47697094	0.3672651	0.83693755	0.86457014
c2c4.13	SPAC2C4.13	vma16	1	0.93622449	0.800382653	0.793367347	0.662308673	0.641581633	0.642538265	0.619260204	0.693877551	1	1.0089077	0.85478425	0.7486563	0.66525704	0.64537954	0.51426584	0.7843672	0.761894
c2c4.14c	SPAC2C4.14c	ppk11	1	0.869686801	0.829418345	0.862416107	0.52712528	0.488255034		0.546420582	0.55704698	1	1.0342404	0.9300466	0.7769529	0.62589175	0.60058576	0.5083026	0.44029617	0.4929298
c2c4.15c	SPAC2C4.15c	ucp13;ubx2	1	1.994666667	1.921333333	2.629333333	3.234666667	3.32	3.217333333	3.234666667	3.197333333	1	1.5644598	1.7420561	2.1608953	3.4668696	3.5584164	3.1564972	1.6167231	1.4457694
c2c4.17c	SPAC2C4.17c		1	3.299283154	2.801971326	2.310035842	2.226702509	2.170250896	2.196236559	2.154121864	2.224014337	1	2.5981166	1.8460816	1.7655306	1.3195844	1.1698613	0.9221753	1.2591431	1.6264323
c2d10.01c	SPBC2A9.11c		1	0.889549703		0.666100255	0.367884452	0.836873407	0.392948173	0.851316907		1	1.0418706	0.9713323	0.7355954	0.75115746	1.012023	1.5504826	0.92569536	0.84826
c2d10.02	SPBC2A9.12	orc6	1	1.045790251	0.551698671	0.88478582	0.980797637	1.246676514	1.271048744	1.400295421	1.35450517	1	1.1054463	0.78686213	0.84988624	1.1880704	1.7300669	3.7301683	1.4090041	1.3147001
c2d10.03c	SPBC2D10.03c		1	1.041036717	1.068034557	1.245140389	1.642008639	2.1587473	2.097192225	2.160907127	2.225701944	1	1.0043579	1.1305609	0.973145	1.2776796	1.7143291	1.2755718	0.65394366	0.72897524
c2d10.04	SPBC2D10.04		1	1.759847522	0.646124524	0.627700127	0.796060991	0.902160102	1.024777637	0.940279543	0.899618806	1	1.6730639	0.55617094	0.71975374	0.91796863	1.3817142	2.4817352	1.0228916	0.9817304
c2d10.07c	SPBC2D10.07c		1	1.15990058	0.730737365	0.917149959	0.823115162	0.787075394	0.782518641	0.782104391	0.830985915	1	1.1865972	0.8672069	0.89599127	0.93476516	0.98935384	0.66997033	1.2186582	1.2637475
c2d10.08c	SPBC2D10.08c		1	0.773519164	0.579094077	0.616027875	0.57630662	0.528919861	0.57630662	0.554703833	0.586062718	1	0.79976535	0.5845952	0.6156915	0.5643304	0.53119826	0.60745376	1.6080796	1.4864743
c2d10.09	SPBC2D10.09		1	0.803596127	0.798063624	0.886583679	1.121023513	1.343015214	1.320193638	1.443983402	1.395573997	1	0.8100462	0.7525979	0.7974036	1.1801653	1.730887	4.4338193	1.6158892	0.95886034
c2d10.11c	SPBC2D10.11c		1	0.810790274	0.767097264	0.954407295	0.914133739	0.863221884	0.868920973	0.886778116	1.017477204	1	0.83888733	0.77087915	0.8820313	0.9004953	0.92353946	1.0740345	0.8686282	0.7047727
c2d10.13	SPBC2D10.13	est1	1	1.421112372		1.212258797	1.603291714	1.573212259	1.750283768	1.671963678		1	1.3366244	1.3096424	1.1572375	1.1624924	1.0740999	1.3079556	0.8764013	0.9433589
c2d10.15c	SPBC2D10.15c		1	1.117702448	1.889359699	0.855932203	0.776836158	0.801318267	0.77212806	0.835216573	0.871939736	1	1.3857124	2.3865201	1.2105055	0.9736277	1.1402267	1.3596333	0.6167117	0.6204605
c2d10.16	SPBC2D10.16		1	1.72175981	1.489892985	1.634958383	1.547562426	1.353151011	1.189655172	1.096313912	1.196195006	1	2.0624976	1.7800778	1.7852644	1.7544941	1.6407819	1.4084883	1.0145873	0.8007084
c2d10.17	SPBC2D10.17	clr1	1	1.524564184	1.246434231	1.266244057	1.942947702	2.129952456	2.651347068	2.477020602	1.776545166	1	1.3688781	1.0389942	1.3732531	1.8258247	2.2486172	2.2597468	1.3666221	1.4208548
c2d10.19c	SPBC2D10.19c		1	1.266889074	1.156797331	0.748957465	0.772310259	0.621351126	0.745621351	0.665554629	0.788990826	1	1.4246283	1.5273284	0.88202125	0.6708467	0.6698697	0.48876786	1.2740631	1.5019454
c2e12.03c	SPAC2E12.03c		1	2.162751678	1.123322148	1.218120805	1.831375839	2.429530201	2.657718121	3.16442953	3.083892617	1	1.6934392	1.0254004	1.2035598	1.6778914	2.2283134	1.338252	0.93270826	1.102643
c2e1p3.01	SPAC2E1P3.01		1	2.012254902	1.052696078	0.916666667	1.43504902	2	2.425245098	2.399509804		1	1.0161418	0.43643934	0.51089144	0.5675553	0.6085333	0.57260025	3.0684698	3.373795
c2e1p3.02c	SPAC2E1P3.02c		1	1.736156352	1.125407166	1.729641694	1.88762215	1.413680782	1.942996743	1.211726384		1	1.5443221	1.2028723	1.3193209	1.2814761	2.1702847	7.8531036	3.6047487	4.953572
[truncated: 2,977 more rows]
