# Supplementary material for: Transcriptional regulatory network for sexual differentiation in fission yeast
Source: Genome Biol. 2007 Oct 10;8(10):R217. doi: 10.1186/gb-2007-8-10-r217 (PMC2246291; doi:10.1186/gb-2007-8-10-r217)
Supplement: Additional data file 2 — Complete normalized dataset for rep1Δ pat1 and pat1 time courses. [file gb-2007-8-10-r217-S2.txt]

# Data were normalised as described in Lyne et al. (2003), BMC Genomics 4:27; Duplicate spots in the microarray were averaged; Time points are normalised to expression levels in vegetative cells (exp)
# pat1 data from Mata et al. (2002), Nature Genet. 32:143-147, are shown to allow comparison with rep1 pat1
				pat1 rep1	pat1 rep1	pat1 rep1	pat1 rep1	pat1	pat1	pat1	pat1	pat1
Probe name	Systematic name	Common names	exponential	0 h	1 h	2 h	3 h	exp	0 h	1 h	2 h	3 h
aap1	SPBC1652.02	aap1						1	22.703531	0.96035963	0.54446	0.8962315
abc1: c2d10.18	SPBC2D10.18	coq8;abc1	1	0.997331554	0.585723816	0.517678452	0.495663776	1	1.0434905	0.6222828	0.6631913	0.61940897
abc1: c9e9.12c	SPAC9E9.12c	abc1	1	2.168316832	2.834158416	2.537128713	2.113861386	1	2.1125464	0.90682197	0.5657456	0.5352204
abp1	SPBC1105.04c	cbp1;clo1;abp1	1	1.166105499	0.805274972	0.578002245	0.470819304	1	1.3512771	0.88498545	0.7053974	0.4010547
abp2	SPBC1861.02	abp2	1	0.461077844	1.265718563	1.527694611	1.635479042	1	0.8163009	1.9697877	1.7361164	1.0571023
act1: cps8: pi012	SPBC32H8.12c	act1;pi012;cps8	1	0.604968339	0.320993668	0.474427667	0.414515343	1	0.6218463	0.32569733	0.39038798	0.41904795
act2	SPAC630.03	arp3;act2	1	1.041022192	0.374579691	0.418964358	0.449226631	1	0.94557476	0.5761059	0.69891584	0.638058
ada1	SPBC106.04	ada1	1	0.709228824	0.395069532	0.47977244	0.512642225	1	0.87175107	0.86987555	1.0233612	0.72794545
ade10	SPCPB16A4.03c	ade10	1	0.291442458	0.168894289	0.093907308	0.066481514	1	0.56103396	0.50154805	0.3327948	0.2075822
ade1: min4	SPBC405.01	ade1BC3.03;min4;ade1	1	0.506148686	0.446338737	0.238121856	0.176355506	1	0.35721287	0.2821446	0.16508889	0.07229224
ade2: min10	SPAC144.03	min3;ade2;min10	1	0.531186441	0.714576271	0.738644068	0.510847458	1	0.5977842	0.5524356	0.4239643	0.33349437
ade3: min11	SPAC6F12.10c	ade3;min11	1	0.435149979	0.693282636	0.610899873	0.45965357	1	0.50236154	0.7020937	0.57536083	0.39060163
ade4: min13	SPAC4D7.08c	aza1;ade4;min13	1	0.435051546	0.689003436	0.361168385	0.271477663	1	0.53458107	0.8784222	0.60735714	0.38605982
ade5: ade8	SPCC569.08c	ade5;ade8	1	0.561334642	0.510794897	0.494111874	0.460745829	1	0.62443584	0.71447486	0.6139613	0.53390944
ade6: min1	SPCC1322.13	ade6;min1	1	0.553624925	1.131216297	0.701018574	0.48472139	1	0.65924966	0.81162703	0.5630086	0.3546362
ade8	SPBC14F5.09c	ade8	1	0.41629393	0.213099042	0.123961661	0.120127796	1	0.5932789	0.31015497	0.24816684	0.19254951
ade9	SPBC2G2.08	ade9	1	0.619928826	1.711032028	0.952313167	0.853380783	1	0.7428756	1.5435014	0.91079825	0.9630089
adh1: adh	SPCC13B11.01	adh1;adh	1	0.598650927	0.242270939	0.44856661	0.626756605	1	0.69814736	0.20733352	0.3881046	0.54773873
adk1	SPAC4G9.03	adk1	1	0.67769131	0.811284047	0.615110246	0.4461738	1	0.6696385	0.4740162	0.33514017	0.30155337
agl	SPAPB24D3.10c	agl1;agl	1	11.3908046	0.095785441	0.091954023	0.176245211	1	7.3892217	1.0426326	1.3966289	1.1997234
ags1: mok1	SPCC1281.01	mok1;ags1	1	1.36590547	0.80669145	0.647902284	0.641529474	1	1.2485161	0.6716726	0.5237446	0.43585345
ain1	SPAC15A10.08	ain1	1	1.251077586	0.838362069	0.900862069	0.873922414	1	1.1039175	0.9679911	1.4607062	1.4328715
alg11: gmd3	SPCC330.08	gmd3;alg11	1	1.344642857	1.435714286	1.878571429	2.205357143	1	1.5226424	1.3851964	1.521115	1.5950806
alm1	SPAC1486.04c	alm1;sp8	1	0.766323024	1.108247423	0.981958763	0.984536082	1	0.75048524	1.0091836	1.1171921	0.98484975
alp1	SPBC11C11.04c	alp1	1	0.977312391	1.844677138	1.610820244	1.642233857	1	1.0397654	1.4828004	1.4504544	1.1987745
alp11	SPAC13D6.05	alp11;alp11B8.14c	1	0.913137894	1.110749186	1.17155266	1.06514658	1	0.93806744	0.74171525	0.9134724	1.1754115
alp13	SPAC23H4.12	alp13	1	0.533416615	0.660212367	0.673953779	0.599000625	1	0.65182096	0.71192014	0.8258826	0.9270925
alp14	SPCC895.07	alp14;mtc1	1	0.957274827	0.920323326	1.145496536	1.279445727	1	0.9006805	0.8343772	0.8514372	1.2196351
alp16	SPCC4G3.19	alp16	1	1.318739054	1.683012259	1.704028021	1.709281961	1	1.3199548	1.0869395	1.1811713	1.4859469
alp21: sto1	SPAC22H10.10	sto1;alp21	1	2.170454545	1.779958678	1.690082645	1.529958678	1	1.6539357	1.2871641	1.0427574	0.9793166
alp31	SPAC8E11.07c	alp31	1	0.434554974	1.89965096	2.807155323	2.583769634	1	0.49909616	2.2901738	2.2740958	1.477878
alp4	SPBC365.15	alp4	1	1.299734748	1.201591512	1.286472149	1.4933687	1	1.2319691	1.0433445	1.3622819	1.4713516
alp41	SPAC22F3.05c	alp41	1	0.987922705	0.81884058	0.830917874	1.154589372	1	0.9741082	1.0176022	0.9333705	1.5190732
alp6	SPBC428.20c	alp6	1	0.861655773	0.789760349	0.907407407	1.004357298	1	1.0142976	1.6926323	2.413139	2.261029
alp7	SPAC890.02c	alp7;mia1	1	1.100196464	0.63064833	0.638506876	0.666994106	1	1.0846279	0.7028067	0.85069114	1.1545769
anc1	SPBC530.10c	anc1	1	1.662457912	0.842592593	1.071548822	0.982323232	1	1.4565628	0.84678817	1.3374642	1.2587283
apc1: apc10	SPBC1A4.01	apc1;apc10	1	1.544680851	1.906382979	2.157446809	2.417021277	1	1.4194092	1.3273839	3.393466	3.8748777
apc5	SPAC959.09c	apc5	1	1.643478261	1.160869565	1.547826087	2.069565217	1	1.3318568	1.0018784	1.54518	2.8053176
ape1	SPBC1921.05	ape1	1	1.558659218	0.651769088	0.912476723	1.052141527	1	1.1224072	0.42159307	0.68088055	1.2386194
apg9	SPBC15D4.07c	atg9;apg9	1	2.847593583	1.157754011	1.668449198	2.235294118	1	2.1877036	1.4320434	2.0369968	2.998174
aph1	SPCC4G3.02	aph1	1	0.911400248	0.773853779	0.633209418	0.643122677	1	0.790236	0.60680777	0.6001198	0.6069518
apl1	SPBC2G2.06c	apl1	1	1.260290557	1.115012107	1.035108959	1.121065375	1	1.2167933	1.4174533	1.4642129	1.5415114
apl2	SPBC947.02	apl2	1	0.678615575	0.810877627	0.977750309	1.084054388	1	0.7369771	0.76493317	1.0398524	1.4464357
apl3: pi033	SPBC691.03c	pi033;apl3	1	0.729761905	0.866666667	1.071428571	1.23452381	1	1.0037258	1.9764771	2.2174666	2.526257
apl4	SPCP1E11.06	apl4	1	0.914320685	0.980416157	1.113831089	1.29620563	1	0.87253016	0.95183456	1.3294705	1.8003584
apl5	SPAC144.06	apl5	1	1.050724638	1.31884058	1.276570048	1.172705314	1	1.062097	1.2556257	1.4231032	1.5574477
apl6	SPAC23H3.06	apl6	1	0.690082645	0.801652893	0.933884298	1.076446281	1	0.7905134	0.9736647	0.99456024	1.222863
apm1	SPBP16F5.07	apm1	1	0.699810606	1.371212121	1.796401515	1.81155303	1	0.73769784	1.1934052	1.2836509	1.352809
apm2	SPBC651.11c	apm3;apm2	1	0.740487805	1.172682927	1.030243902	1.076097561	1	0.8865943	1.0024794	1.0539602	1.1689982
apm4	SPAC31A2.09c	apm4	1	1.047755492	1.011461318	1	0.93982808	1	1.033093	1.3903852	1.480538	1.2232556
apn1	SPCC622.17	apn1	1	1.276707531	1.527145359	1.420315236	1.513134851	1	1.155812	1.2178675	1.6983987	1.8696761
app1	SPAPJ760.02c	app1	1	1.318881119	0.902097902	1.183216783	1.309090909	1	1.0632632	0.66261786	0.9021121	1.3935524
aps1	SPAC13G6.14	stw1;aps1	1	0.4906567	0.985050721	1.16230646	0.8868126	1	0.6543241	1.1554022	0.89821815	0.6823944
aps2	SPBC685.04c	aps2	1	1.106765328	1.531712474	1.714587738	1.182875264	1	0.9329526	1.3584192	1.1278628	0.93770725
aps3	SPAC30D11.05	aps3	1	1.305389222	1.258682635	1.231137725	1.138922156	1	1.3125935	0.9886183	1.0257121	1.0696638
arf1	SPBC4F6.18c	arf1	1	0.765659543	0.957995578	1.123802506	1.215917465	1	0.7678111	0.81992936	0.9442057	0.984117
arg11	SPAC4G9.09c	arg11	1	1.393989432	0.224240423	0.145310436	0.102377807	1	1.418528	0.35214576	0.23832393	0.14710489
arg3	SPAC4G9.10	arg3	1	0.484959893	0.437834225	0.345254011	0.26671123	1	0.47849104	0.5685762	0.5529298	0.42051378
arg7	SPBC1773.14	arg7	1	1.40998767	0.454993835	0.450678175	0.397040691	1	1.4402909	0.63300955	0.76316357	0.6956191
argx	SPBC1539.03c	argX	1	1.566666667	0.472580645	0.70483871	0.501075269	1	1.4200225	0.6752212	0.9088153	0.60345143
aro1	SPAC1834.02	aro1	1	0.3374143	0.746816846	0.895200784	0.741429971	1	0.4122021	0.6132121	0.704608	0.6037879
arp10	SPAC6G9.07c	arc4;arp10	1	1.396915584	0.550324675	0.631493506	0.588474026	1	1.0584694	0.46859956	0.56103104	0.59791297
arp2	SPAC11H11.06	arp2	1	1.201487492	0.417849899	0.503042596	0.505070994	1	1.0855768	0.587928	0.69242376	0.582567
aru1	SPAC3H1.07	aru1;ARG	1	0.936972925	0.818020417	0.661340435	0.506879716	1	0.93902725	0.7615581	0.50648916	0.37043038
atf1: mts1: sss1: gad7.b	SPBC29B5.01	mts1;sss1;atf1;gad7	1	4.306451613	4.439516129	3.5	3.681451613	1	3.0176175	2.3809958	4.0693393	3.5694127
atf21	SPBC2F12.09c	atf21	1	2.1875	2	1.75	10.5625	1	1.838886	1.5426683	2.2073069	13.594961
atf31	SPAC22F3.02	atf31	1	2.260869565	4.130434783	5.260869565	7.260869565	1	1.9538573	2.8389165	3.8838592	5.600271
atp1	SPAC14C4.14	atp1						1	1.092276	0.51382	0.78335	1.0329787
atp2	SPAC222.12c	atp2	1	0.75864089	0.361452841	0.46397188	0.408904511	1	0.85036176	0.55851537	0.75098103	0.7641837
ats1	SPAC1002.07c	ats1	1	0.800668151	2.605790646	3.208240535	3.032293987	1	0.7834314	1.3626668	1.6023985	1.8369381
aur1	SPAC3H8.06	aur1	1	1.2336	1.3632	1.5392	1.688	1	1.3633807	1.3872031	1.3426214	1.4674734
azr1	SPAC1556.03	azr1	1	1.0344	0.4872	0.536	0.5432	1	0.91085577	0.63852286	0.75428206	0.74476206
b13958-1	SPBC106.08c	B13958-1	1	3.382113821	4.886178862	4.300813008	5.634146341	1	2.536406	2.5758524	5.4737716	10.312523
b13958-3	SPCC330.04c		1	2.784615385	1.969230769	2.676923077	5.123076923	1	1.7312548	1.020985	2.226193	5.2656813
b20341-1	SPBC4C3.09		1	0.629487179	0.864102564	1.101282051	1.420512821	1	0.7749094	0.69082564	0.7469236	1.0989177
b20341-2	SPBC4C3.08		1	1.266666667	1.6	1.2	2.6	1	1.3355689	1.0798879	1.3104829	5.920318
b20341-3	SPAC5H10.12c		1	0.615149197	0.439938791	0.534812548	0.489671002	1	0.9453192	1.4656157	1.457707	1.1072693
b22918-1	SPAC18G6.12c	B22918-1	1	2.738549618	1.410305344	1.732824427	2.200381679	1	2.3812504	1.0941814	1.3319297	1.6753683
b22918-2	SPAC14C4.04	B22918-2	1	2.030235162	1.160134378	1.685330347	1.975363942	1	2.0537174	1.193965	1.3991617	1.5400375
b8647-1	SPBC1861.06c		1	2.522727273	1.159090909	0.909090909	3.227272727	1	1.767309	1.0570391	1.5771905	9.196827
b8647-2	SPAC11G7.06c		1	0.954954955	1.261261261	1.144144144	1.369369369	1	1.4215248	1.1820624	1.520121	2.4349313
b8647-3	SPAC4G9.07	B8647-3	1	1.251968504	2.330708661	2.866141732	3.645669291	1	1.2898498	1.5511987	1.474812	1.8705529
b8647-4	SPAC10F6.15		1	1.631578947	1.842105263	1.789473684	1.631578947	1	1.3366175	1.2503043	1.3797381	1.6557875
b8647-5	SPCC737.04		1	2.428571429	2.565714286	2.337142857	2.771428571	1	2.3237658	1.5657932	1.6952511	1.7878243
bag1-a	SPBC16G5.11c	bag1;bag1-A;bag1-a;bag101	1	1.05501331	1.23336291	1.37444543	1.345164153	1	1.0297409	1.3181092	1.4927945	1.3177686
bag1-b	SPBC530.03c	bag102;bag1-b;bag1-B	1	0.920959774	0.278757939	0.205010586	0.186309104	1	0.8310427	0.33491692	0.3011678	0.25524688
bem46	SPBC32H8.03	bem46;pi020	1	0.554354354	0.954954955	0.857057057	0.696696697	1	0.6422181	1.5397912	1.5023321	0.9595518
bet1	SPAC23C4.13	bet1	1	3.095709571	1.455445545	2.181518152	2.155115512	1	2.7258358	0.77391344	0.82652533	1.0343368
bet3	SPAC644.18c	bet3	1	1.009923664	0.922900763	0.983206107	1.032061069	1	0.92907816	0.9075967	0.9968617	1.007571
bet5	SPAC3G9.16c	bet5	1	0.94040194	0.563409563	0.602910603	0.667359667	1	0.98872405	0.85996705	1.0566769	1.2855711
bfr1: hba2	SPCC18B5.01c	hba2;bfr1	1	0.546252532	0.237339635	0.178595544	0.241390952	1	0.5560928	0.15137692	0.21921486	0.17370164
bgl2	SPAC26H5.08c	bgl2	1	0.366548043	0.869513642	0.940094899	1.724199288	1	0.4061011	0.68004483	0.45164973	0.5483908
bgs2: meu21	SPAC24C9.07c	pgs2;bgs2;meu21;gls2	1	1.822222222	2.288888889	2.088888889	4.622222222	1	1.6600838	1.3605064	1.8675492	6.938834
bgs3	SPAC19B12.03	pgs3;bgs3	1	0.739920949	0.746245059	0.738339921	0.673517787	1	0.9334223	0.84363073	0.65723145	0.662464
bgs4	SPCC1840.02c	pap1;bgs4;cwg1;orb11;gls2	1	0.646103896	0.810064935	1.112824675	1.081980519	1	0.85998005	0.88778245	0.64516187	0.6356959
bio2	SPCC1235.02	bio2B20.02c;bio2	1	0.251493241	0.575290789	0.804149638	0.574347689	1	0.31015655	0.47641852	0.43580857	0.30101588
bip	SPAC22A12.15c	bip1;bip	1	0.256232687	5.601108033	6.113573407	6.047091413	1	0.3080795	1.4673681	1.5132289	1.925901
bos1	SPAP14E8.03	bos1	1	1.38147139	3.111716621	3.0626703	3.264305177	1	1.2260553	1.2389847	1.7316638	2.4916236
bpb1: sf1	SPCC962.06c	sf1;bbp;bpb1	1	0.917445483	1.021806854	0.94470405	0.97741433	1	0.90447015	1.0529374	1.0618737	1.0600823
brc1	SPBC582.05c	brc1	1	1.24137931	0.954022989	1.436781609	2.712643678	1	1.0012922	0.8790602	1.1548284	3.6924057
brd1	SPBC1734.15	brd1	1	1.283636364	0.550545455	0.511272727	0.481454545	1	1.1791977	0.6577162	0.6808594	0.67849326
brr2	SPAC9.03c	brr2;spp41	1	0.875831486	0.852919438	0.678492239	0.566149298	1	0.80142593	1.1079166	0.97060543	0.66367966
btf3	SPAC4F10.14c	btf3	1	0.337250712	2.290954416	1.215099715	0.626424501	1	0.32601517	0.8446976	0.45749527	0.30328605
bub1	SPCC1322.12c	bub1	1	0.88989899	1.273737374	1.22020202	1.113131313	1	0.97850555	1.0324161	1.0175809	0.9653684
byr1: ste1	SPAC1D4.13	ste3;ste1;byr1
byr2: ste8	SPBC1D7.05	byr2BF12.02c;byr2;ste8	1	1.292249047	1.00635324	0.970775095	1.235069886	1	1.2428395	0.87349087	1.0759495	1.6310486
byr3	SPAC13D6.02c	byr3	1	0.236369175	0.74444106	0.353335364	0.226621992	1	0.30862498	0.57128865	0.28880954	0.18399432
byr4	SPAC222.10c	byr4	1	0.884339816	0.713408393	0.815762538	0.959058342	1	1.0102011	0.8257007	0.9630474	1.421414
c1002.01	SPAC1002.01		1	0.526584122	1.760378733	1.57028405	1.510560816	1	0.68448466	1.1991861	1.4245613	1.597397
c1002.02	SPAC1002.02		1	0.861507128	1.101832994	2.240325866	2.725050916	1	1.0353004	2.905877	4.153496	4.78312
c1002.03c	SPAC1002.03c	gls2	1	0.901515152	0.622895623	0.631313131	0.736531987	1	0.9580266	0.6767119	0.7032145	0.74713796
c1002.04c	SPAC1002.04c	taf11	1	1.298429319	1.612565445	1.443280977	1.636998255	1	1.1334772	1.1406415	1.1898993	1.6224977
c1002.05c	SPAC1002.05c	jmj2	1	2.939297125	2.837060703	3.341853035	4	1	2.4563096	4.1676087	5.276227	5.746696
c1002.06c	SPAC1002.06c	mug18;bqt2	1	1.775956284	1.551912568	2.169398907	3.693989071	1	1.8482013	9.377008	14.741244	16.132565
c1002.08c	SPAC1002.08c	mtf1	1	0.845669291	1.395275591	1.793700787	2.105511811	1	0.9433715	0.9730926	1.139559	1.796904
c1002.10c	SPAC1002.10c		1	1.79759519	1.623246493	2.470941884	2.615230461	1	1.1510868	0.9837051	1.0569828	1.2344664
c1002.11	SPAC1002.11	gaa1	1	0.80141844	0.764184397	1.163120567	1.475177305	1	0.9724981	0.80809414	1.5043458	2.195763
c1002.12c	SPAC1002.12c		1	2.251094891	0.908029197	1.328467153	1.748905109	1	1.6085742	0.7405079	1.2106649	1.4167334
c1002.14	SPAC1002.14	itt1	1	0.894680851	2.095744681	1.432978723	1.276595745	1	0.87960553	1.25669	1.1293893	0.8734122
c1002.15c	SPAC1002.15c	pmc5;med6	1	1.030651341	1	1.019157088	1.229885057	1	0.93002033	0.9915156	1.0503198	1.0730418
c1002.16c	SPAC1002.16c		1	0.423440454	1.122873346	4.604914934	9.775047259	1	0.640509	0.6331491	2.0387053	3.040596
c1002.17c	SPAC1002.17c		1	4.251020408	0.042857143	0.036734694	0.044897959	1	3.2025828	0.17427082	0.3054206	0.56502897
c1002.18	SPAC1002.18		1	2.645508982	0.300598802	0.305389222	0.318562874	1	2.0121105	0.87815344	1.0201755	1.2073944
c1002.19	SPAC1002.19		1	31.05185185	0.251851852	0.259259259	0.311111111	1	15.926621	0.84859115	1.4996189	1.4238164
c1002.20	SPAC1002.20							1	1.09291	1.3888818	1.5623704	1.40136
c1002.21	SPAC1002.21
c1006.01	SPAC1006.01	psp3	1	4.305475504	0.498559078	0.665706052	0.945244957	1	2.5335834	0.4113815	0.80186373	0.96512085
c1006.02	SPAC1006.02		1	1.058541267	0.967370441	0.990403071	1	1	0.9191421	0.88984466	0.78905547	0.8145672
c1006.03c	SPAC1006.03c		1	1.965134707	1.838351823	1.613312203	1.625990491	1	1.8664012	1.936892	2.0195558	1.9833132
c1006.04c	SPAC1006.04c	mcp3	1	2.378378378	3.513513514	5.513513514	8.445945946	1	2.4565573	5.5598435	10.215177	17.291292
c1006.05c	SPAC1006.05c	och1	1	1.661347518	0.730496454	0.819148936	0.890070922	1	1.1184119	0.44665936	0.60066766	0.7502333
c1006.06	SPAC1006.06	rgf2	1	0.847262248	0.711815562	1.069164265	1.564841499	1	1.071248	0.7406586	0.9867136	1.9665624
c1020.03	SPCC1020.03		1	1.746464646	0.9	1.443434343	1.166666667	1	1.8773551	0.7611905	1.0124614	1.0578302
c1020.05	SPCC1020.05		1	2.053680982	0.694785276	1.075153374	1.57208589	1	2.285596	1.0294169	1.6692102	1.9742553
c1020.07	SPCC1020.07		1	1.517951426	0.463569166	0.427666315	0.356388596	1	1.4118085	0.61433583	0.5375094	0.49981132
c1020.08	SPCC1020.08		1	0.726501305	0.872062663	0.621409922	0.522845953	1	0.79874307	0.773711	0.4666591	0.46745625
c1020.09	SPCC1020.09		1	1.825630252				1	1.3523374	1.3297503	1.3363334	1.2805779
c1020.10	SPCC1020.10	oca2	1	2.204225352	1.617370892	2.049295775	2.147887324	1	1.8543934	1.5805128	1.7205603	2.1794293
c1020.11c	SPCC1020.11c		1	1.094903339	1.063268893	1.090509666	0.984182777	1	1.0900167	0.95318496	0.90755844	0.75926965
c1020.12c	SPCC1020.12c		1	1.130319149	2.203457447	1.901595745	1.893617021	1	1.282348	1.7332343	1.3790684	1.2198634
c1020.13c	SPCC1020.13c		1	1.785074627	0.647761194	0.653731343	0.802985075	1	1.7378479	0.9072264	1.4786019	1.6399134
c1039.01	SPAC1039.01		1	5.39362287	0.087960418	0.036283672	0.032985157	1	10.006315	0.9368338	0.668074	0.6140979
c1039.02	SPAC1039.02		1	3.321428571	0.043253968	0.026984127	0.03015873	1	3.9393258	0.31875485	0.42029932	0.33934626
c1039.03	SPAC1039.03		1	12.91818182	0.729090909	0.818181818	0.82	1	11.067854	1.1045676	1.156159	1.4741464
c1039.04	SPAC1039.04		1	3.25	0.103300733	0.112469438	0.098410758	1	4.094709	0.30032146	0.28148285	0.3737673
c1039.05c	SPAC1039.05c		1	2.054466231	0.195352215	0.245461147	0.256354394	1	2.3491423	0.5648391	0.56607944	0.5515821
c1039.06	SPAC1039.06		1	1.95416079	0.258110014	0.339210155	0.348377997	1	1.7010137	0.42058164	0.5699198	0.5596165
c1039.07c	SPAC1039.07c		1	2.75483372	0.165506574	0.210363496	0.211910286	1	2.8262806	0.63796353	0.7068477	0.73108697
c1039.08	SPAC1039.08		1	3.021296296	0.136111111	0.211111111	0.235185185	1	2.5669355	0.44199574	0.6063732	0.81268305
c105.01c	SPAC105.01c		1	1.782222222	0.924444444	0.936296296	1.204444444	1	1.7649391	1.12188	1.1325337	1.7761703
c105.02c	SPAC105.02c		1	1.067698259	1.435203095	1.914893617	2.394584139	1	1.0921069	0.89487565	1.2527021	1.7682345
c105.03c	SPAC105.03c		1	1.069939787	0.182955072	0.143584993	0.151459009	1	1.052812	0.3257418	0.31370467	0.32869065
c106.02c	SPBC106.02c	srx1	1	1.037257824	0.886736215	1.070044709	0.949329359	1	0.9673847	0.46763065	0.5127081	0.4471743
c106.03	SPBC106.03		1	1.262237762	0.604895105	0.679195804	0.696678322	1	1.1549135	0.80047166	1.1096051	1.1360706
c106.05c	SPBC106.05c	tim11	1	1.180451128	0.903622693	0.822966507	0.67190704	1	0.99141437	0.7937416	0.73325515	0.6058759
c106.07c	SPBC106.07c		1	0.754895768	0.533164877	0.453569172	0.492103601	1	0.85864604	0.5858302	0.5587741	0.54590017
c106.11c	SPBC106.11c		1	0.873524452	1.011804384	0.81450253	0.870994941	1	0.938284	0.7118876	0.6762238	0.76693493
c106.12c	SPBC106.12c		1	0.87113951	1.024494143	1.113951012	1.219382322	1	0.897826	1.2980224	1.3646957	1.252919
c106.13	SPBC106.13		1	3.923232323	0.983838384	1.349494949	1.82020202	1	2.7825792	0.9942513	1.3573396	1.636437
c106.14c	SPBC106.14c	sda1	1	0.949591281	1.376021798	0.752043597	0.603542234	1	0.9141208	1.2885773	0.80638784	0.6728358
c106.16	SPBC106.16		1	0.931516937	0.932989691	1.008100147	1.087628866	1	0.84341073	0.6035896	0.8598999	1.0301868
c106.17c	SPBC106.17c		1	0.116024341	1.296551724	1.165111562	0.906693712	1	0.18848492	0.75166726	0.60375047	0.41323632
c1071.01c	SPAC1071.01c	pta1	1	0.572164948	0.709867452	0.744477172	0.701767305	1	0.66278833	0.6859505	0.75528085	0.76774436
c1071.02	SPAC1071.02		1	0.936795995	0.695244055	0.584480601	0.538172716	1	1.0841448	0.72350025	0.54892707	0.5113199
c1071.03c	SPAC1071.03c		1	0.576961271	1.010427011	1.19612711	0.980139027	1	0.62287843	0.8118213	0.6788921	0.5964893
c1071.04c	SPAC1071.04c		1	0.691868759	0.67831669	1.021398003	0.955777461	1	0.73477143	0.6077353	0.8156831	0.9116089
c1071.05	SPAC1071.05		1	0.260521042	0.649298597	0.75501002	0.668837675	1	0.35099286	0.5691647	0.5748581	0.76674867
c1071.06	SPAC1071.06		1	0.772270115	1.124281609	1.112068966	0.994252874	1	0.75018233	1.3014199	1.2356529	0.93803483
c1071.09c	SPAC1071.09c		1	0.94351733	0.853658537	0.765725289	0.716302953	1	0.86388654	0.7446699	0.62764907	0.7053365
c1071.11	SPAC1071.11
c1093.01	SPAC1093.01
c1093.02	SPAC1093.02		1	0.544028951	0.577804584	0.558504222	0.354242059	1	0.6742369	0.78675365	0.5533796	0.37505648
c1093.03	SPAC1093.03		1	1.26659292	1.32079646	1.39159292	1.454646018	1	1.4055803	1.1679908	1.2965842	1.4758
c1093.04c	SPAC1093.04c		1	1.01010101	1.525252525	1.620650954	1.632996633	1	0.86455584	1.2183716	1.4871674	1.6022723
c1093.05	SPAC1093.05		1	0.529325513	2.502932551	1.32771261	1.123900293	1	0.6671667	2.1372254	1.1395849	0.8669951
c10f6.01c	SPAC10F6.01c		1	0.319399351	1.032873377	0.737824675	0.547483766	1	0.31336468	0.54499525	0.53625375	0.32329157
c10f6.03c	SPAC10F6.03c		1	0.625422583	1.707234618	0.721433401	0.621365788	1	0.64280075	1.4132316	0.78329825	0.75555414
c10f6.04	SPAC10F6.04		1	1.698170732	1.524390244	1.256097561	1.339939024	1	1.4806889	1.2624925	1.195314	1.3096526
c10f6.07c	SPAC10F6.07c		1	1.158088235	1.419117647	1.709558824	1.922794118	1	1.1307772	0.98700625	1.0181706	1.8217854
c10f6.08c	SPAC10F6.08c		1	0.88593482	0.97941681	1.024013722	0.969982847	1	0.8311661	0.8002062	0.80791646	0.7699874
c10f6.10	SPAC10F6.10		1	0.694781987	2.345246605	1.188706219	0.785561115	1	0.71610165	1.6642513	1.0522045	0.7401739
c10f6.11c	SPAC10F6.11c		1	1.964205817	1.340044743	1.771812081	2.217002237	1	1.6076704	0.90051174	1.3769077	1.9178951
c10f6.13c	SPAC10F6.13c		1	0.900673401	0.191077441	0.317340067	0.231902357	1	0.88187456	0.29739654	0.35202107	0.25669885
c10f6.14c	SPAC10F6.14c		1	0.579156722	0.99363564	1.30708035	1.129673827	1	0.5818402	0.89212847	0.82449746	0.9580191
c10f6.16	SPAC10F6.16		1	0.778972521	1.014336918	1.069295102	0.960573477	1	0.8018211	1.4349984	1.8323685	1.3432196
c10f6.17c	SPAC10F6.17c		1	0.756653992	1.166032953	1.43599493	1.614702155	1	0.71664876	1.0124315	1.2365454	1.4647614
c110.02	SPAC110.02	pds5	1	1.274292743	1.323493235	1.510455105	1.38499385	1	1.237482	2.611719	2.7006207	1.7194114
c1105.01	SPBC1105.01		1	0.830039526	1.188594015	0.848108413	0.690570299	1	0.7232679	0.7750907	0.64272153	0.5099254
c1105.02c	SPBC1105.02c	lys4	1	0.156586967	1.878574777	2.713548992	1.537740272	1	0.162734	1.2604817	0.9817855	0.24184465
c1105.03c	SPBC1105.03c	mrpl16	1	1.156294201	0.59688826	0.531117397	0.502121641	1	1.1477405	0.7397598	0.7800222	0.74119735
c1105.06	SPBC1105.06	pmc4	1	0.621004566	1.243023846	1.110096398	0.842212075	1	0.73622453	0.9116269	0.77720153	0.634454
c1105.07c	SPBC1105.07c		1	0.709504685	1.080321285	0.945783133	0.94042838	1	0.74558896	1.2361314	1.0610992	0.9891812
c1105.08	SPBC1105.08		1	1.365102639	1.627565982	1.948680352	1.973607038	1	1.4138726	1.5947593	1.5983982	1.3519497
c1105.10	SPBC1105.10	rav1	1	0.831521739	0.755434783	0.921195652	1.275815217	1	0.86920446	0.7997095	1.0032283	1.3215717
c1105.13c	SPBC1105.13c		1	1.170886076			5.835443038	1	1.0460095	1.788299	2.3153758	1.902656
c1105.14	SPBC1105.14		1	6.303571429	3.8125	2.785714286	3.3125	1	2.7576258	1.9059339	2.1648378	2.0795312
c1105.15c	SPBC1105.15c		1	1.858431019	1.121731289	1.07754734	1.134355275	1	1.5347875	1.1740259	1.0083364	0.9887319
c1105.16c	SPBC1105.16c		1	0.991906475	1.941546763	1.59442446	1.395683453	1	1.3549371	2.4914083	1.6214966	1.4897184
c1142.01	SPAC1142.01		1	0.967236467	1.606837607	1.653846154	1.710826211	1	1.0100446	1.3588349	1.4203385	1.634952
c1142.02c	SPAC1142.02c		1	0.944965604	0.818011257	0.891181989	0.944965604	1	0.99491394	0.8735697	0.87657815	0.91199833
c1142.04	SPAC1142.04		1	0.458622531	1.562733582	0.869193807	0.653497064	1	0.6055342	1.2852291	0.6944445	0.5700158
c1142.05	SPAC1142.05	ctr5	1	1.169151911	0.096924511	0.071761417	0.068499534	1	0.99441	0.36586	0.3654302	0.41695938
c1142.06	SPAC1142.06		1	0.761053622	1.267168391	1.580432738	1.608654751	1	0.72483146	0.8473098	0.9366083	1.0443865
c115.01c	SPBC115.01c							1
c115.02c	SPBC115.02c		1	1.294545455	0.738181818	0.810909091	0.883636364	1	1.1491045	0.8235065	1.1283474	1.5214105
c115.03	SPBC115.03		1	0.543595264	0.933261572	1.020452099	1.033369214	1	0.51263934	0.44528678	0.38618085	0.6069222
c1183.02	SPCC1183.02		1	0.397167306	0.281203895	0.35261139	0.305989968	1	0.40145943	0.28968984	0.2736479	0.20744899
c1183.03c	SPCC1183.03c		1	0.935635793	1.364992151	1.386185243	1.166405024	1	0.95619845	0.93487245	0.94215393	0.9003177
c1183.04c	SPCC1183.04c		1	1.130486358	0.945432977	0.909845789	0.965599051	1	1.1449151	1.0274152	1.1485757	1.1966953
c1183.07	SPCC1183.07		1	0.593487395	1.083508403	0.521533613	0.443802521	1	0.74560386	1.0211339	0.61771613	0.5041915
c1183.09c	SPCC1183.09c		1	3.152173913	1.557971014	1.539855072	1.655797101	1	2.7697225	0.8167634	0.9861417	1.4066246
c119.03	SPBC119.03		1	2.097222222	0.779761905	0.873015873	0.944444444	1	1.186243	0.73740304	0.8740311	1.0748198
c119.06	SPBC119.06	sco1	1	0.559888579	0.902506964	0.841225627	0.891364903	1	0.62108755	0.985842	0.9641087	0.86591446
c119.07	SPBC119.07	ppk19	1	2.275862069	1.564039409	1.74137931	2.266009852	1	1.8699466	1.8775284	2.530347	3.1421666
c119.09c	SPBC119.09c		1	0.909375	1.377083333	1.786458333	1.957291667	1	1.0397292	1.009264	1.1030949	1.1561903
c119.10	SPBC119.10		1	0.329126536	0.83560279	0.691132514	0.421454666	1	0.3702153	0.6767575	0.54624015	0.2572381
c119.12	SPBC119.12		1	0.720357942	2.881431767	3.774049217	3.651006711	1	0.7765913	1.5645252	1.5437634	1.3880912
c119.15	SPBC119.15		1	1.06640625	1.823242188	1.71875	1.48828125	1	1.0540378	1.1629746	1.1680504	1.0973068
c119.16c	SPBC119.16c		1	0.86646434	0.93323217	0.95447648	1.069802731	1	0.96367604	1.1284322	1.568396	2.052195
c1198.01	SPBC1198.01		1	1.872727273	1.472727273	1.236363636	1.254545455	1	2.1381238	1.2579519	1.3824394	1.5473801
c1198.02	SPBC1198.02	dea2	1	0.313352625	1.152542373	0.936337329	0.701116164	1	0.47869936	1.2252017	0.6734409	0.5340149
c1198.03c	SPBC1198.03c		1	0.97752809	1.58988764	1.971910112	2.023876404	1	1.1364572	3.125685	3.4134552	2.9110875
c1198.05	SPBC1198.05		1	0.306878307	2.818594104	2.827664399	2.915343915	1	0.32841766	1.9693147	1.5983752	1.2665923
c1198.06c	SPBC1198.06c		1	1.470760234	1.447368421	1.576023392	2.036549708	1	1.4386919	1.471836	1.7564887	2.3006852
c1198.07c	SPBC1198.07c		1	1.54253112	1.867219917	2.654564315	2.477178423	1	1.5352894	1.5222125	1.173744	0.86283094
c1198.08	SPBC1198.08		1	1.066030231	1.182975338	1.188544153	1.058074781	1	1.0388947	0.860956	0.84648323	0.9167093
c1198.10c	SPBC1198.10c		1	1.454798331	1.425591099	1.279554937	1.376912378	1	1.4139425	1.1089023	1.112776	1.0763851
c11c11.01	SPBC11C11.01		1	2.023041475	1.230414747	1.066052227	1.138248848	1	1.559291	1.0630066	0.9902229	1.0469735
c11c11.05	SPBC11C11.05		1	0.746031746	2.077380952	2.200396825	2.083333333	1	0.8137107	0.9082324	0.71636605	0.57034916
c11c11.06c	SPBC11C11.06c		1	2.740524781	2.469387755	1.755102041	1.795918367	1	1.9336925	1.6068009	2.0392623	2.2202811
c11c11.12	SPBC11C11.12		1	2.419871795	1.21474359	1.381410256	1.107371795	1	1.9696844	0.9101925	1.0718813	1.0873274
c11d3.01c	SPAC11D3.01c		1	0.689655172	0.724137931	0.586206897	0.517241379	1	1.6611573	2.4023676	1.4654224	1.1594377
c11d3.02c	SPAC11D3.02c		1	0.105972046	0.298348158	0.537992376	0.307496823	1	0.16943087	0.5958656	0.5710666	0.2334092
c11d3.03c	SPAC11D3.03c		1	5.050632911	0.210970464	0.23347398	0.23769339	1	5.1512933		0.7515792	1.0114585
c11d3.04c	SPAC11D3.04c		1	2.983072917	1.44921875	1.10546875	0.91796875	1	3.7353973	1.6948384	1.2726082	1.1612962
c11d3.05	SPAC11D3.05		1	1.296536797			2.224025974	1	1.3341553	0.962366	1.2211258	1.2043176
c11d3.06	SPAC11D3.06		1					1	0.4251243	0.46825317	0.42705637	0.47838667
c11d3.07c	SPAC11D3.07c		1	3.172291297	0.352575488	0.222024867	0.256660746	1	3.4618278	0.62982404	0.57376355	0.743042
c11d3.08c	SPAC11D3.08c		1	2.629370629	0.244755245	0.300699301	0.294871795	1	2.8664901	0.6984774	0.80519444	0.79831845
c11d3.09	SPAC11D3.09		1	1.694488189	1.14488189	1.204724409	1.181102362	1	1.7545463	1.1957861	1.3621703	1.4629676
c11d3.10	SPAC11D3.10		1	2.076502732	0.35154827	0.300546448	0.347905282	1	1.9020499	0.528938	0.64326566	1.0098798
c11d3.11c	SPAC11D3.11c		1	1.327411168	0.30393401	0.229060914	0.194162437	1	1.369348	0.4978193	0.4430974	0.42429042
c11d3.13	SPAC11D3.13		1	0.451550388	2.831395349	0.73255814	0.467054264	1	0.5058817	1.5051299	0.70874244	0.5528118
c11d3.14c	SPAC11D3.14c		1	0.569645868				1	1.1155123	0.26809514	0.2894129	0.36412543
c11d3.15	SPAC11D3.15		1	0.659476117	0.062146893	0.084745763	0.081664099	1	1.0987045	0.2570275	0.32228225	0.30716544
c11d3.16c	SPAC11D3.16c		1	9.496402878	0.258992806	0.405275779	0.386091127	1	6.897247	0.74122113	0.9020961	1.1819507
c11d3.17	SPAC11D3.17		1	4.165981923	0.167625308	0.26294166	0.172555464	1	5.118334	0.8242891	1.0088772	0.6601446
c11d3.18c	SPAC11D3.18c		1	0.678906406	0.055677509	0.056276192	0.04749551	1	0.9939329	0.12581502	0.1517395	0.16743976
c11e10.01	SPCC11E10.01		1	16.1815562	0.491354467	0.387608069	0.319884726	1	10.811666	0.5507653	0.5434684	0.5948739
c11e10.03	SPCC11E10.03	mug1	1	1.61774744	3.419795222	4.433447099	5.174061433	1	2.854353	5.5600963	7.168065	9.622324
c11e10.04	SPCC11E10.04		1	0.847758887	1.023183926	1.047140649	0.938948995	1	0.7206227	1.12928	1.1122034	0.9820844
c11e10.05c	SPCC11E10.05c	ynd1	1	1.015238095	1.59047619	1.792380952	1.925714286	1	1.1663786	1.3372728	1.4677474	1.96985
c11e10.06c	SPCC11E10.06c		1	1.314543405	1.297632469	1.602029312	1.544532131	1	1.2438972	1.1529908	1.1259692	1.1158861
c11e10.07c	SPCC11E10.07c	eif2b-a	1	0.497313891	1.561013047	1.294704528	1.014581734	1	0.56324494	1.5420862	1.4280137	1.1192973
c11e3.01c	SPAC11E3.01c		1	0.745977011	0.947126437	0.827586207	0.973563218	1	0.8744793	1.358079	1.7306396	1.4199418
c11e3.02c	SPAC11E3.02c		1	2.727136432	1.233883058	1.497751124	1.736131934	1	2.233507	1.2379512	1.4379227	1.761467
c11e3.03	SPAC11E3.03	pcs1	1	1.429006085	1.519269777	1.60851927	1.685598377	1	1.0234421	1.1579093	1.146156	1.412917
c11e3.05	SPAC11E3.05		1	1.669367909	1.082658023	1.128038898	1.440842788	1	1.3772475	1.1843805	1.4825649	1.6482557
c11e3.07	SPAC11E3.07	vma4	1	1.09059633	0.637041284	0.590022936	0.517201835	1	1.1235033	0.65144676	0.6015059	0.49205136
c11e3.10	SPAC11E3.10		1	1.492560689	0.888801879	0.938919342	0.921691464	1	1.2987609	0.9264496	0.8889138	0.78967917
c11e3.11c	SPAC11E3.11c		1	0.791889483	0.431818182	0.489304813	0.454099822	1	0.97776854	0.6384164	0.509943	0.3910008
c11e3.12	SPAC11E3.12		1	1.130594277	0.994130594	0.845194424	0.934702861	1	0.9970421	0.8141035	0.8372486	0.8554869
c11e3.13c	SPAC11E3.13c		1	1.013649852	0.578041543	0.667062315	1.026706231	1	0.96185505	0.46697998	0.35591558	0.29628024
c11e3.14	SPAC11E3.14		1	2.541125541	0.594155844	0.505411255	0.642857143	1	2.402918	0.5469013	0.5481719	0.60448396
c11g11.01	SPBC11G11.01	fis1	1	1.724719101	2.331460674	2.56741573	3.393258427	1	1.6042473	1.4353476	1.807257	2.3931758
c11g11.03	SPBC11G11.03		1	0.638481013	0.86835443	0.376708861	0.265822785	1	0.7029311	0.8921228	0.47190994	0.37447855
c11g11.05	SPBC11G11.05	rpa34	1	0.518723994	3.557558946	1.640776699	1.08668516	1	0.55736655	1.8818604	0.97709924	0.8713525
c11g7.01	SPAC11G7.01		1	0.487004104	1.653898769	2.440492476	3.009575923	1	0.68022007	2.0515587	1.7402108	1.3391833
c11g7.03	SPAC11G7.03	idh1;glu3	1	2.225806452	0.425403226	0.653225806	1.002016129	1	1.8339387	0.49294367	1.1018351	2.1249557
c11g7.05c	SPAC11G7.05c		1	1.71042471	2.687258687	2.239382239	2.706563707	1	1.3438191	1.1325167	1.3351743	2.0722933
c11h11.01	SPAC11H11.01	sst6	1	1.493927126	7.791497976	6.86437247	6.639676113	1	1.4394954	2.7450686	2.6472368	2.268894
c11h11.02c	SPAC11H11.02c		1	1.478165939	1.757641921	1.331877729	1.408296943	1	1.3427826	1.1616994	0.9867066	1.3581004
c11h11.03c	SPAC11H11.03c		1	2.064386318	1.049295775	0.809859155	0.695171026	1	1.9037055	1.5298985	1.0426952	0.8746349
c11h11.05c	SPAC11H11.05c	sma6;fta6	1	2.802575107	1.071530758	1.092989986	0.69241774	1	2.0063863	2.1728246	1.9873828	1.4314157
c1215.01	SPBC1215.01	shy1	1	0.886647454	0.841498559	0.707012488	0.762728146	1	0.8745069	1.0892239	1.2647874	1.1808611
c1215.02c	SPBC1215.02c	mdm20;arm1	1	0.536916716	1.080921441	1.18783225	1.031896043	1	0.66358984	0.88760614	0.75907004	0.81586194
c1223.01	SPCC1223.01		1	1.040920716	1.05029838	0.766410912	0.675191816	1	1.0467995	0.9250116	0.7889448	0.77986085
c1223.04c	SPCC1223.04c		1	1.56019656	2.068796069	2.081081081	2.518427518	1	1.298531	1.348112	1.527001	1.8359526
c1223.07c	SPCC1223.07c		1	0.266512167	1.145422943	1.311123986	1.052143685	1	0.3121656	0.8354888	0.93622166	0.8039892
c1223.09	SPCC1223.09		1	3.442528736	0.027914614	0.01683087	0.018062397	1	2.6133566	0.16125187	0.13956803	0.13641615
c1223.10c	SPCC1223.10c		1	1.444582814	1.202988792	1.069738481	1.190535492	1	1.2455394	0.68033266	0.81714183	1.3587108
c1223.13	SPCC1223.13		1	0.416425121	0.21352657	0.253140097	0.608695652	1	0.73434556	0.5219575	1.4043334	3.9269743
c1223.14.a	SPCC1223.14		1	0.33958021	0.557471264	0.541229385	0.35882059	1	0.4198992	0.64463955	0.47091857	0.24436517
c1235.03	SPCC1235.03		1	1.721804511	2.69924812	2.070175439	1.967418546	1	1.7001808	1.86819	1.7621264	1.9077786
c1235.04c	SPCC1235.04c		1	1.335526316	0.918859649	1.073464912	0.942982456	1	1.4552567	1.1775599	1.213783	1.0903709
c1235.05c	SPCC1235.05c		1	0.734824281	0.94142705	1.024494143	1.125665602	1	0.82433397	1.2229944	1.7284737	1.6236866
c1235.06	SPCC1235.06	sif1	1	1.970812183	1.209390863	1.53680203	1.766497462	1	1.7440956	1.1470821	1.2142848	1.3232665
c1235.07	SPCC1235.07	sma7;fta7	1	0.788329519	2.044622426	2.056064073	1.88215103	1	0.7410013	1.9959941	2.1811645	1.5658122
c1235.09	SPCC1235.09		1	1.572966507	1.565789474	1.855263158	1.946172249	1	1.2649392	1.3685694	1.6272393	1.6702938
c1235.11	SPCC1235.11		1	0.487517337	1.22260749	1.093619972	0.697642164	1	0.54073435	1.0320299	0.8337123	0.38718042
c1235.12c	SPCC1235.12c	mug146	1	1.238095238	2	1.523809524	1.380952381	1	1.5179878	1.0626032	0.8390889	0.8023478
c1250.02	SPAC1250.02		1	1.416666667	2.416666667	1.972222222	2.416666667	1	1.5084168	1.2233361	1.242381	2.2270103
c1250.04c	SPAC1250.04c		1	1.009985735			1.235378031	1	0.8563055	1.032255	0.7364912	0.6935218
c1259.02c	SPCC1259.02c		1	0.862455425	0.631686195	0.692817117	0.835455935	1	1.0203028	0.57210046	0.4858934	0.58509177
c1259.04	SPCC1259.04		1	1.329277567	0.861596958	0.835741445	0.783269962	1	1.2697507	1.104881	1.005051	0.89384437
c1259.05c	SPCC1259.05c	cox9	1	1.368421053	1.238866397	1.19534413	1.021255061	1	1.2596042	1.1054974	1.0711672	1.0709487
c1259.06	SPCC1259.06	taf8	1	1.470917226	1.007829978	0.957494407	1.11409396	1	1.3742487	0.8685342	0.8424774	1.0008972
c1259.07	SPCC1259.07		1	1.247176913	0.913425345	0.766624843	0.803011292	1	1.0150322	0.78883994	0.90095085	1.1331124
c1259.08	SPCC1259.08		1	0.737898465	1.243211334	1.301062574	1.095631641	1	0.77406126	1.4399972	1.2762184	1.2123992
c1259.09c	SPCC1259.09c		1	0.601804851	1.061477721	1.221094191	0.783981951	1	0.62227386	1.0001642	1.1135496	0.7343607
c1259.10	SPCC1259.10	pgp1	1	1.349601594	1.530876494	1.638446215	1.457171315	1	1.2449615	1.3032262	1.1487359	0.8918681
c1259.11c	SPCC1259.11c	gyp2	1	0.850626118	1.011627907	1.190518784	1.086762075	1	0.9173425	0.93541366	0.7409691	0.6855998
c1259.12c	SPCC1259.12c		1	1.925729443	1.771883289	2.315649867	2.827586207	1	1.5325515	1.1504321	1.0948243	1.8338939
c126.01c	SPCC126.01c		1	0.855062872	1.833884844	1.526141628	1.330244871	1	0.8943105	1.1901556	0.8252689	0.6733251
c126.04c	SPCC126.04c		1	1.447444552	1.214079074	1.467695275	1.379942141	1	1.427498	0.9113765	1.147727	1.1053876
c126.05c	SPCC126.05c	mrpl17	1	0.847316704	0.721844293	0.567649282	0.497354497	1	0.86708933	0.74227536	0.7333382	0.78159547
c126.06	SPCC126.06	twf1	1	1.00742115	0.823747681	1.09554731	1.287569573	1	0.8709174	0.91309285	1.0502834	1.0750716
c126.07c	SPCC126.07c		1	1.587341772	2.055696203	3.810126582	4.706329114	1	1.534405	1.532919	2.2847114	2.8695467
c126.08c	SPCC126.08c		1	0.783236994	1.180635838	1.75867052	2.021676301	1	0.86623764	0.9534587	1.2772729	1.6993748
c126.09	SPCC126.09		1	1.561965812	1.263888889	1.233974359	1.239316239	1	1.7141583	1.5044824	1.5847653	1.4118447
c126.11c	SPCC126.11c		1	0.646953405	0.846475508	0.891278375	0.716248507	1	0.6095896	0.6944314	0.7261577	0.5907868
c126.12	SPCC126.12		1	0.651447661	1.55233853	1.315144766	1.173719376	1	0.6194389	1.028126	1.1929619	1.5319698
c126.13c	SPCC126.13c		1	1.104265403	1.532701422	1.593364929	1.420853081	1	1.0837829	1.3557358	1.0897747	0.87440884
c1271.01c	SPBC1271.01c	pof13	1	1.950391645	2.041775457	2.028720627	2.558746736	1	1.6533719	1.3817012	1.6142449	2.0283043
c1271.03c	SPBC1271.03c		1	1.035161744	0.980309423	1.149085795	1.29676512	1	1.0551962	1.0974236	1.5061955	1.4420104
c1271.04c	SPBC1271.04c		1	0.402163538	0.866687878	0.601018136	0.509704104	1	0.42222935	0.5896125	0.36780578	0.29696524
c1271.05c	SPBC1271.05c		1	2.996357013	0.859744991	1.480874317	1.969034608	1	2.3265247	0.7775793	0.83145136	1.0263009
c1271.06c	SPBC1271.06c		1	1.866666667	2.257142857	1.838095238	1.780952381	1	1.9082665	1.70908	1.4631841	1.8575007
c1271.07c	SPBC1271.07c		1	0.449485783	0.26830006	0.532970357	0.311554749	1	0.36165202	0.5273655	0.58482033	0.21736762
c1271.08c	SPBC1271.08c		1	0.264796311	0.255188317	0.389700231	0.269792467	1	0.22241786	0.2771807	0.35098028	0.1575243
c1271.09	SPBC1271.09		1	29.72	3.736	1.976	1.616	1	28.948761	3.00152	0.92181855	0.6313623
c1271.10c	SPBC1271.10c		1	1.590412621	0.743932039	0.309466019	0.30157767	1	1.402857	0.7565989	0.47810042	0.35928714
c1271.11	SPBC1271.11		1	1.531114327	1.531114327	1.370477569	1.301013025	1	1.4371961	1.1310483	1.1912411	1.4054942
c1271.13	SPBC1271.13	mrpl8	1	1.060020346	1.296032553	1.201424212	0.995930824	1	1.0702391	0.85359305	0.99029016	0.97092783
c1271.14	SPBC1271.14		1	1.279017857	1.113839286	1.508928571	1.6953125	1	1.7040771	1.8530904	2.1813462	2.5930192
c1271.15c	SPBC1271.15c		1	0.615384615	0.618083671	0.647773279	0.859649123	1	0.7370077	1.072104	1.1320294	0.826121
c1281.03c	SPCC1281.03c		1	0.811583578	0.785923754	0.758797654	0.847507331	1	0.86497337	0.6548726	0.6736126	0.6191635
c1281.04.a	SPCC1281.04		1	0.757281553	1.205825243	1.067961165	1.184466019	1	0.82622755	0.4600364	0.43141103	0.4152965
c1281.05	SPCC1281.05		1	1.180876494	0.844621514	0.746613546	0.659760956	1	1.1036767	1.0323693	1.1909109	1.0449916
c1281.06c	SPCC1281.06c		1	1.519392917	0.36762226	0.417369309	0.352866779	1	1.6298425	0.4804236	0.485744	0.3581331
c1281.07c	SPCC1281.07c		1	1.205944798	1.373673036	0.987261146	0.845010616	1	0.9451579	0.72991526	0.6968553	0.61092955
c1289.01c	SPBC1289.01c	cfh3;chr4	1	1.161442006	0.753918495	1.224137931	1.369905956	1	1.2314358	1.4600472	1.8211305	2.7776103
c1289.05c	SPBC1289.05c	vma10	1	1.17202889	0.880499015	0.98358503	0.868680236	1	0.9409409	0.8683491	0.9569673	0.7850557
c1289.06c	SPBC1289.06c		1	0.639442231	0.822709163	0.762948207	0.59561753	1	0.6766687	0.6656604	0.602988	0.5714128
c1289.08	SPBC1289.08		1	1.005204461	0.822304833	0.716728625	0.689962825	1	0.9676683	0.7997423	0.7417694	0.80661964
c1289.09	SPBC1289.09	tim21	1	0.995093229	0.893032385	0.844946026	0.823356232	1	0.92311144	0.79593843	0.78268355	0.8150606
c1289.10c	SPBC1289.10c		1	0.972286374	0.82986913	0.716705158	0.588144727	1	1.1106832	0.84396356	0.7745429	0.6955722
c1289.12	SPBC1289.12		1	0.846341463	1.395121951	1.451219512	1.398780488	1	0.91133314	1.1113616	1.267348	1.2713362
c1289.13c	SPBC1289.13c		1	1.029982363	0.888888889	0.956790123	0.850088183	1	1.1881524	1.5189556	1.2879632	0.77793974
c1296.01c	SPAC1296.01c		1	1.436661699	1.177347243	1.06557377	0.993293592	1	1.2228706	1.3096163	1.2022955	0.7886947
c1296.04	SPAC1296.04		1	1.826086957	2.039525692	2.371541502	2.513833992	1	1.4136164	1.183837	1.7129633	2.4724588
c1296.05c	SPAC1296.05c		1	1.22179878	0.959603659	0.794969512	0.692073171	1	1.0259597	0.95509845	0.8904022	0.7362141
c1296.06	SPAC1296.06		1	1.577279753	0.687017002	0.673106646	0.572642968	1	1.3179216	0.717676	0.84646755	0.8677654
c12b10.01c	SPAC12B10.01c		1	1.953929539	0.943089431	1.306233062	1.588075881	1	1.4939824	0.85265195	1.2621809	1.8996246
c12b10.02c	SPAC12B10.02c		1	1.081186573	1.782982045	1.240437158	1.026541764	1	0.89001834	0.88858193	0.7209688	0.596486
c12b10.03	SPAC12B10.03		1	1.56930126	0.854524628	0.942726231	1.051546392	1	1.291326	0.98737246	1.0340495	1.0850276
c12b10.04	SPAC12B10.04		1	0.875573394	0.8125	0.598050459	0.547018349	1	0.9246418	0.7760001	0.5715476	0.5412159
c12b10.05	SPAC12B10.05		1	1.850761421	1.14213198	1.050761421	0.988832487	1	1.5515174	0.88286793	0.87390065	0.88747644
c12b10.06c	SPAC12B10.06c		1	1.031442663	0.744143033	0.605425401	0.59001233	1	0.81339043	0.67919046	0.6165255	0.61710674
c12b10.07	SPAC12B10.07	acp1	1	1.249311295	0.615013774	0.630165289	0.599173554	1	1.0383313	0.66576236	0.6090041	0.45397735
c12b10.08c	SPAC12B10.08c		1	1.537604457				1	1.4734234	0.8802524	0.8487526	1.0680591
c12b10.09	SPAC12B10.09		1	0.763798701	0.345373377	0.29788961		1	0.7395003	0.53688204	0.4752047	0.41833624
c12b10.10	SPAC12B10.10		1	1.167202572	0.829581994	0.816720257	1.019292605	1	1.2572345	1.0418906	1.0440744	1.7404578
c12b10.13	SPAC12B10.13		1	3.168604651	1.389534884	1.697674419	2.276162791	1	2.4269092	1.0975564	1.584537	2.3440037
c12b10.14c	SPAC12B10.14c	ppk2	1	1.552854123	0.445031712	0.355179704	0.348837209	1	1.6018229	0.56627893	0.47114223	0.53077036
c12b10.15c	SPAC12B10.15c		1	0.854734112	0.647643753	0.681366191	0.60311284	1	1.0679908	0.9008638	0.6191511	0.6863737
c12b10.16c	SPAC12B10.16c		1	1.93877551	1.576530612	2.418367347	3.37755102	1	1.4709795	1.0989634	2.1567457	3.615237
c12c2.03c	SPBC12C2.03c		1	2.730360934	5.042462845	6.282377919	7.318471338	1	0.9664253	1.0845027	0.8362353	1.0180743
c12c2.04	SPBC12C2.04		1	1.836448598	0.992990654	0.992990654	1.612149533	1	1.6369687	0.5589909	0.7971802	1.4211346
c12c2.05c	SPBC12C2.05c		1	0.787836904	0.660677263	0.574982723	0.688320663	1	0.8024348	1.7174013	1.1685215	1.2091764
c12c2.06	SPBC12C2.06		1	0.575963719	1.134920635	0.905328798	0.861111111	1	0.71019435	0.8999459	0.7533886	0.6857611
c12c2.07c	SPBC12C2.07c	SPC12C2.07c	1	0.254975793	1.210866057	0.665680473	0.440559441	1	0.20588419	0.59456795	0.31950057	0.24756466
c12c2.08	SPBC12C2.08	dnm1	1	1.030997305	0.807277628	1.04851752	1.424528302	1	1.0322943	1.0464365	1.416815	2.0678818
c12c2.09c	SPBC12C2.09c		1	1.18278751	0.58492003	0.569687738	0.64737243	1	1.0243708	0.56714123	0.5659643	0.52768606
c12c2.11	SPBC12C2.11		1	0.854644809	0.763934426	0.699453552	0.749726776	1	0.90515524	0.61967206	0.7335143	0.8458021
c12c2.12c	SPBC12C2.12c	glo1	1	5.543147208	1.079949239	0.895939086	0.808375635	1	3.8679109	0.71564454	0.5344125	0.46880612
c12c2.14c	SPBC12C2.14c
c12d12.05c	SPBC12D12.05c		1	1.019582245	0.945169713	0.885117493	0.813968668	1	1.0602669	0.94118	0.8718665	0.90122205
c12d12.06	SPBC12D12.06	srb11	1	1.449713818	0.973017171	0.964840556	0.950940311	1	1.3955358	0.90939116	0.91008526	0.79476756
c12d12.07c	SPBC12D12.07c	trx2	1	0.474520804	0.653108929	0.639551192	0.615708275	1	0.48475286	0.51007015	0.43669912	0.4901503
c12d12.09	SPAC12D12.09		1	1.785659802	0.927536232	0.623951182	0.588863463	1	1.9038913	1.016951	0.82520366	0.7142388
c12g12.02	SPAC12G12.02		1	0.7607704	1.210846427	0.746578814	0.610745058	1	0.7285554	1.0001372	0.7285461	0.5613371
c12g12.03	SPAC12G12.03		1	1.156410256	0.357692308	0.329487179	0.304487179	1	1.1209972	0.43019885	0.54944795	0.42373213
c12g12.05c	SPAC12G12.05c	taf9						1	1.0296403	1.1252878	0.86187196	0.98513395
c12g12.06c	SPAC12G12.06c		1	0.436041083	0.448179272	0.325863679	0.307656396	1	0.589458	0.5304879	0.49751586	0.32019693
c12g12.07c	SPAC12G12.07c		1	0.608938547	1.759776536	2.124301676	2.332402235	1	0.54111356	1.0818803	1.1659601	1.3255717
c12g12.08	SPAC12G12.08	mrpl6	1	0.832482125	1.470888662	1.40040858	1.481103166	1	0.7656061	1.1758862	1.2410135	1.3162602
c12g12.09	SPAC12G12.09		1	0.732934132	0.591616766	0.555688623	0.645508982	1	0.9329656	0.5610438	0.67605937	0.78465956
c12g12.10	SPAC12G12.10		1	1.056676273	0.623439001	0.580211335	0.65321806	1	1.2184358	0.6732349	0.6289571	0.66322863
c12g12.11c	SPAC12G12.11c		1	1.911949686	1.005031447	1.13836478	1.362264151	1	1.6818987	1.0621299	1.2727969	1.5540527
c12g12.12	SPAC12G12.12		1	2.237931034	1.332758621	2.15862069	2.363793103	1	1.9203925	1.0176681	1.6441393	1.9693598
c12g12.14c	SPAC12G12.14c	pfs2	1	0.983783784	1.278918919	1.526486486	1.468108108	1	1.0124313	1.6401324	1.919408	2.0001926
c12g12.15	SPAC12G12.15	sif3	1	1.162222222	0.87	0.921111111	0.878888889	1	1.2053444	1.1513462	1.3646464	1.5042465
c12g12.16c	SPAC12G12.16c		1	0.901292597	0.820211516	0.80493537	1.091656874	1	0.78996116	1.1454778	1.3604155	1.4114091
c1306.01c	SPBC1306.01c		1	0.472679965	0.411101474	0.334778838	0.328274068	1	0.6030765	0.97771215	0.94086343	0.60103667
c132.01c	SPCC132.01c		1	0.54770318	0.825677267	0.836277974	0.836277974	1	0.60313535	0.85160553	1.1444757	1.4644802
c132.02	SPCC132.02	HST2;hst2	1	0.777134588	2.154848046	2.127351664	2.299565847	1	0.85212505	2.634608	2.7546937	3.134028
c132.03	SPCC132.03		1	2.577526132	1.282229965	1.466898955	1.193379791	1	1.9515334	0.93846387	0.61499625	0.5317575
c132.04c	SPCC132.04c		1	0.407958852	0.177855983	0.145370872	0.17866811	1	0.33189705	0.22280419	0.24103703	0.18891078
c1322.02	SPCC1322.02		1	1.41315519	1.322713258	1.19938335	1.233299075	1	1.238397	1.0779614	1.0784533	1.2329789
c1322.03	SPCC1322.03		1	1.358131488	0.910034602	0.866782007	1.017301038	1	1.7116714	1.42365	1.5550873	1.337761
c1322.04	SPCC1322.04		1	1.049808429	3.647509579	3.911877395	4.367816092	1	0.9078778	1.172527	1.8062223	2.1796508
c1322.05c	SPCC1322.05c		1	1.573059361	0.810502283	1.00913242	1.033105023	1	1.2881274	0.7629538	0.9618701	1.0186589
c1322.06	SPCC1322.06	kap113	1	0.872701556	0.780763791	0.76096181	0.817538897	1	1.0048866	0.82148385	0.87242645	1.091104
c1322.07c	SPCC1322.07c		1	1.4375	4.426136364	3.392045455		1	1.4121407	1.5938052	0.94982946	0.7826839
c1322.08	SPCC1322.08	srk1;mkp1	1	2.808962264	0.610849057	0.596698113	1.035377358	1	2.3514788	0.8554072	1.6402515	2.3575063
c1322.09	SPCC1322.09		1	1.332428765	0.919945726	1.210312076	1.413839891	1	1.0267239	0.60353404	0.7018448	0.92528445
c1322.10	SPCC1322.10		1	1.174920969	0.543730242	0.682824025	0.835616438	1	1.3046031	0.48777464	0.47002223	0.5019341
c1322.14c	SPCC1322.14c		1	1.65083612	0.330434783	0.20735786	0.188628763	1	1.807228	0.47699893	0.34918818	0.29513738
c1322.16	SPCC1322.16		1	1.586897179	1.007279345	0.91355778	0.839854413	1	1.3748312	0.9055098	0.7480838	0.6843834
c1327.01c	SPAC1327.01c		1	0.971428571	0.752380952	0.747089947	0.749206349	1	1.2804476	1.1297754	1.1035051	1.0994427
c1346.03	SPBP19A11.07c		1	1.662679426	1.11722488	1.081339713	1.435406699	1	1.335686	0.916667	1.2344695	1.8290834
c1347.01c	SPBC1347.01c	rev1	1	2.514211886	1.715762274	1.700258398	2.031007752	1	2.1972184	2.6749022	2.2811713	1.3678082
c1347.04	SPBC1347.04	tim54	1	0.909806729	1.078740157	0.83321403	0.733715104	1	0.76032466	0.7406121	0.6379851	0.5448905
c1347.05c	SPBC1347.05c	spj1	1	0.749190939	2.30420712	2.441747573	2.96197411	1	0.6576966	1.1164916	0.96590346	1.0037541
c1347.07	SPBC1347.07	rex2	1	0.914749662	0.843031123	0.797023004	0.668470907	1	0.84536654	0.46557513	0.5949109	0.6709161
c1347.08c	SPBC1347.08c		1	0.936022253	0.744784423	0.689151599	0.725312935	1	0.8656999	0.8683948	0.81166154	0.8006842
c1347.09	SPBC1347.09		1	0.958536585	1.043902439	1.029268293	1.153658537	1	0.8385668	0.4946383	0.44531348	0.718648
c1347.11	SPBC1347.11		1	3.515021459	4.596566524	2.939914163	2.456366237	1	3.1661003	3.907137	2.6312716	2.1063924
c1347.12	SPBC1347.12
c1347.13c	SPBC1347.13c		1	0.748208802	1.441146366	1.351074719	1.095189355	1	0.7059295	1.1381961	1.1553688	1.1446588
c1348.01	SPBC1348.01		1	2.363636364	1.045454545	1	1.590909091	1	1.4310066	0.6817879	0.9717571	1.6354014
c1348.02	SPBC1348.02		1	1.230496454	0.354609929	0.336879433	0.212765957	1	1.379	0.64695	0.43338	0.26765108
c1348.03	SPBC1348.03
c1348.04	SPBC1348.04
c1348.05	SPBC1348.05		1	0.786649215	0.541884817	0.503926702	0.458115183	1	1.1467438	0.9840443	0.66427237	0.6684462
c1348.06c	SPBC1348.06c							1
c1348.07	SPBC1348.07		1	2.047619048	1.047619048	1	1.428571429	1	1.5666789	0.7732077	1.0636331	1.6958249
c1348.08c	SPBC1348.08c							1	0.35507	0.5804603	0.5256238	0.40469503
c1348.09	SPBC1348.09
c1348.10c	SPBC1348.10c		1	1.122754491	0.866766467	1.038922156	1.097305389	1	1.0684862	1.3021216	1.651133	1.5431386
c1348.11	SPBC1348.11		1	0.673282443	0.351908397	0.254961832	0.264885496
c1348.12	SPBC1348.12		1	1.016496465	0.83110762	0.571091909	0.554595444	1	1.5534897	0.8769483	0.8114211	0.7117716
c1348.13	SPBC1348.13		1	1.290742158	0.602142311	0.705432288	0.58530987	1	1.0222386	0.434239	0.7111269	0.67042565
c1348.14c	SPBC1348.14c	ght7
c139.01c	SPAC139.01c		1	0.484789009	1.09421001	1.158979392	1.229636899	1	0.5652894	0.9314549	0.9166456	1.1157869
c139.02c	SPAC139.02c	oac1	1	0.34392828	1.043194784	0.905052975	0.479625102	1	0.4032518	1.1439105	0.7968524	0.34340274
c139.03	SPAC139.03		1	1.352044908	0.844426624	0.6319166	0.659983962	1	1.2168899	1.0315434	0.78785455	0.76004225
c139.04c	SPAC139.04c	fap2	1	1.822619048	1.113095238	1.280952381	1.196428571	1	1.609207	0.9245791	0.8349516	0.87719834
c139.05	SPAC139.05		1	4.521276596	1.5	1.053191489	1.031914894	1	1.7814591	1.2998897	0.9977485	1.163974
c1393.02c	SPCC1393.02c		1	1.913875598	2.959330144	2.681818182	2.602870813	1	1.4903848	1.7579259	2.0091572	2.0271738
c1393.04	SPCC1393.04	sma6;fta4	1	1.379746835	1.579976985	1.773302647	2.031070196	1	1.1443093	0.9177977	0.8820055	1.1220794
c1393.05	SPCC1393.05		1	1.360881543	1.320936639	1.358126722	1.628099174	1	1.5330666	1.3156124	1.4711295	1.6987965
c1393.06c	SPCC1393.06c		1	1.083788707	1.520947177	0.928051002	0.929872495	1	1.1712234	1.3857987	0.8913613	0.7962472
c1393.07c	SPCC1393.07c		1	16.26470588	14.32352941	44.38235294	54.17647059	1	13.12318	7.9875565	30.19681	42.813545
c1393.08	SPCC1393.08
c1393.09c	SPCC1393.09c		1	0.771587744	1.751160631	1.52553389	1.506035283	1	0.69443625	1.5409948	1.3343703	1.1436659
c1393.11	SPCC1393.11		1	0.532541568	0.509263658	0.471733967	0.434679335	1	0.7484171	0.7569263	0.74648744	0.57709306
c1393.12	SPCC1393.12		1	3.128865979	0.628865979	0.613402062	1.036082474	1	2.9762397	1.6121649	1.786125	2.8154
c1393.13	SPCC1393.13		1	0.522070015	1.751141553	1.497716895	1.108066971	1	0.5579485	1.1089318	1.0153681	1.0405544
c1399.01c	SPAC1399.01c		1	4.96547619	0.33452381	0.528571429	0.605952381	1	4.483433	1.0247785	1.2365326	1.1710482
c1399.02	SPAC1399.02		1	8.215177714	0.257444765	0.23439001	0.20845341	1	7.9507046	0.5236278	0.3670798	0.33566442
c1399.04c	SPAC1399.04c		1	1.734675206	0.215919488	0.204940531	0.186642269	1	1.9785167	1.5558528	1.543057	0.9850375
c1399.05c	SPAC1399.05c		1	1.709302326	0.604651163	0.572674419	0.59496124	1	1.8393512	1.554726	1.6602324	1.0173434
c13a11.01c	SPAC13A11.01c	rga8	1	1.106773823	1.167623421	1.484500574	1.622273249	1	0.95089936	1.3453217	1.3391974	1.4940158
c13a11.03	SPAC13A11.03	mug32;mcp7	1	1.379746835	5.814345992	10.50632911	10.47257384	1	1.5918839	4.2202053	7.048852	7.7938776
c13a11.04c	SPAC13A11.04c	ubp28;ubp8	1	1.70014771	1.836041359	2.019202363	1.949778434	1	1.383693	1.2261611	1.250659	1.2570481
c13a11.05	SPAC13A11.05		1	0.630672926	0.639280125	0.966353678	1.063380282	1	0.6997212	0.7664017	0.89354056	0.9753711
c13a2.01c	SPBC13A2.01c		1	0.811272417	1.41588386	1.280956447	1.295473954	1	0.7645763	1.0871546	1.1229322	1.1679814
c13a2.02	SPBC13A2.02		1	0.758503401	1.551870748	1.532312925	1.461734694	1	0.86535966	1.3979234	1.2028311	0.9936948
c13a2.03	SPBC13A2.03		1	0.2905705	0.622228791	0.734850724	0.499261011	1	0.42400151	0.893641	0.6481755	0.31461412
c13b11.02c	SPCC13B11.02c
c13b11.03c	SPCC13B11.03c							1	1.3615208	0.82875	1.0512924	1.3490934
c13c5.01c	SPAC13C5.01c		1	2.220216606	0.943140794	1.301444043	1.386281588	1	2.2224607	1.0257077	1.0168442	1.1824074
c13c5.02	SPAC13C5.02	dre4;hgp1	1	1.036045314	1.627188465	1.224510814	1.233779609	1	0.8759749	1.1335552	1.1643772	1.2767913
c13c5.04	SPAC13C5.04
c13c5.05c	SPAC13C5.05c		1	1.108786611	1.610878661	2.087866109	2.514644351	1	1.1019042	1.2767851	1.844211	3.1664286
c13c5.06c	SPAC13C5.06c		1	2.657142857	2.328571429	2.014285714	2.942857143	1	2.137265	0.802462	0.9174092	1.9680212
c13d6.01	SPAC13D6.01		1	2.449404762	0.959821429	1.035714286	1.111607143	1	2.1706486	0.71542627	0.74498063	0.9767082
c13d6.03c	SPAC13D6.03c	taf11	1	0.825838103	1.201962388	0.977105478	0.864268193	1	1.0406196	1.0454704	0.96140575	1.0625001
c13d6.04c	SPAC13D6.04c	btb3	1	2.048984468	0.940262843	0.762246117	0.839904421	1	1.3381068	0.7275144	0.68082845	0.79871
c13e7.01	SPBC13E7.01	cwf22	1	0.582539683	0.886507937	0.847619048	0.821428571	1	0.6721622	1.209508	1.1656834	1.0681757
c13e7.02	SPBC13E7.02	cwf24	1	1.490677134	1.103042198	0.802747792	0.75858685	1	1.1413715	0.89674294	0.6098476	0.46414536
c13e7.03c	SPBC13E7.03c		1	1.138613861	1.010891089	1.259405941	1.141584158	1	1.1507981	1.1572809	1.2451835	1.485394
c13e7.04	SPBC13E7.04	atp16	1	1.363088058	0.957780458	0.902291918	0.844390832	1	1.2401437	0.8217442	1.0376735	1.0962731
c13e7.05	SPBC13E7.05	gpi14	1	1.034068136	1.082164329	1.627254509	1.943887776	1	0.9523993	0.84139025	1.2318988	2.5586324
c13e7.06	SPBC13E7.06		1	1.524355301	1.787965616	1.796561605	1.994269341	1	1.5414586	1.2998985	1.6745329	2.4573817
c13e7.07	SPBC13E7.07		1	0.532414911	1.952188006	2.371961102	2.243922204	1	0.5572053	0.9913153	0.8786212	0.9583157
c13e7.08c	SPBC13E7.08c		1	1.286555447	1.219823356	1.093228656	0.941118744	1	1.0974112	0.9567389	0.9411821	1.1277045
c13e7.09	SPBC13E7.09	vrp1						1	0.89422
c13f5.03c	SPAC13F5.03c		1	1.677419355	0.306451613	0.306451613	0.435483871	1	1.4952593	1.3852476	3.0531607	3.5012872
c13f5.04c	SPAC13F5.04c		1	1.08677686	0.695592287	0.818181818	0.851239669	1	1.0599092	0.7026488	0.7376781	0.8620491
c13f5.05	SPAC13F5.05		1	0.473103448	2.457931034	2.980689655	3.194482759	1	0.48286754	1.7020553	1.3248864	1.5671217
c13f5.07c	SPAC13F5.07c		1	4.740885417			0.458333333	1	3.560845	0.38227502	0.49526232	0.6752172
c13g1.01c	SPBC13G1.01c	nam9	1	0.698509485	1.484417344	1.195799458	0.998644986	1	0.73717177	1.3462892	1.2193347	1.0752897
c13g1.02	SPBC13G1.02		1	1.297423888	0.840749415	1.283372365	1.420765027	1	1.2174498	1.2026787	1.3219281	1.2108476
c13g1.03c	SPBC13G1.03c	pex14	1	1.056220096	2.004784689	2.102870813	2.081339713	1	1.0156211	1.3246446	1.4547613	1.6904591
c13g1.04c	SPBC13G1.04c		1	0.77344782	1.30317041	0.985468956	0.974900925	1	0.79943055	0.9469294	0.7349955	0.82650846
c13g1.05	SPBC13G1.05		1	1.556375132	0.818756586	0.838777661	0.751317176	1	1.39279	0.71395856	0.69054234	0.7855343
c13g1.06c	SPBC13G1.06c		1	0.766540643	1.843100189	1.959357278	1.619092628	1	0.7934601	1.1961294	1.1183603	1.059086
c13g1.07	SPBC13G1.07		1	0.739665787	1.663148637	1.709762533	1.507475814	1	0.6555136	1.3278955	1.2910515	0.97984624
c13g1.08c	SPBC13G1.08c	ash2	1	0.448228883	1.101498638	0.981607629	0.799046322	1	0.5638784	1.4453729	1.2552533	0.9070105
c13g1.09	SPBC13G1.09		1	0.594093407	1.232142857	0.791895604	0.701236264	1	0.7137493	1.0126886	0.6693635	0.56206197
c13g1.10c	SPBC13G1.10c		1	0.896713615	0.67370892	0.791079812	1.021126761	1	0.9869759	0.622555	1.017636	1.84827
c13g1.12	SPBC13G1.12	did2	1	0.9004329	1.902597403	1.5	1.33982684	1	0.6387782	1.0838563	0.91751075	0.8479341
c13g1.14c	SPBC13G1.14c	rnps1	1	0.788789602	1.033306255	0.988627132	0.863525589	1	1.0129213	1.7991494	1.8265662	1.3488517
c13g1.15c	SPBC13G1.15c
c13g6.03	SPAC13G6.03	gpi7	1	0.524861878	0.252071823	0.241022099	0.252762431	1	0.6393693	0.36544052	0.4653277	0.5468332
c13g6.05c	SPAC13G6.05c		1	1.615309127	0.925417076	0.901864573	0.896957802	1	1.2799203	0.8145172	0.89905125	1.0545036
c13g6.06c	SPAC13G6.06c		1	0.337453291	0.506754815	0.801379707	1.384305835	1	0.40169272	0.44848475	0.48118988	0.48959976
c13g6.08	SPAC13G6.08		1	2.958333333	2.041666667	2.208333333	2.208333333	1	2.4565952	1.5190111	1.4278878	2.259453
c13g6.09	SPAC13G6.09		1	1.129906542	2.74953271	2.498130841	2.289719626	1	1.0704145	1.6536523	1.3133014	1.3018922
c13g6.10c	SPAC13G6.10c		1	0.520733304	1.091663029	1.467044959	0.765168049	1	0.5468443	1.112527	0.73341674	0.24301267
c13g6.11c	SPAC13G6.11c	erg12	1	0.797146402	0.777915633	0.910669975	0.871588089	1	0.74502814	0.7535887	0.855203	0.8891465
c13g7.02c.b	SPAC13G7.02c	hsp70B39.11c;ssa1;hsp70	1	0.445804196	6.826923077	6.234265734	6.305944056	1	0.48085076	1.8215499	2.200407	2.6473622
c13g7.03	SPAC13G7.03		1	1.339308579	2.354673496	2.446862996	2.119078105	1	1.201487	2.2103689	2.0739963	1.6179208
c13g7.04c	SPAC13G7.04c	mac1	1	1.392089424	0.479793637	0.580395529	0.614789338	1	1.5631347	0.55113804	0.5608455	0.6875102
c13g7.05	SPAC13G7.05		1	1.415169661	0.674650699	0.608782435	0.834331337	1	1.3963623	0.77680624	0.93574333	1.5357363
c13g7.06	SPAC13G7.06		1	0.62428023	0.813819578	0.534069098	0.449616123	1	0.6551302	0.42228073	0.26239023	0.18551296
c13g7.07	SPAC13G7.07		1	1.902881537	0.805763074	0.814300961	0.902881537	1	1.5167974	1.3907837	1.4967712	1.416807
c13g7.09c	SPAC13G7.09c		1	0.719626168	1.1105919	1.475077882	1.691588785	1	0.7802122	1.1992023	1.6645279	2.3896003
c13g7.10	SPAC13G7.10		1	1.257683215	1.387706856	1.406619385	1.687943262	1	1.2022681	1.0638843	1.2245477	2.0242941
c13g7.11	SPAC13G7.11		1	1.341439689	0.83463035	0.690661479	0.668287938	1	1.0896953	0.788063	0.7031043	0.7472616
c13g7.12c	SPAC13G7.12c		1	0.729989328	0.943436499	0.982924226	1.067235859	1	0.8817814	1.0121273	1.0154266	1.4699715
c13g7.13c	SPAC13G7.13c	msa1	1	2.447015834	0.645554202	0.584652862	0.390580593	1	2.763376	0.70613533	0.2610345	0.15870687
c140.03	SPAC140.03		1	2.0390482	0.628431971	0.593044539	0.538743136	1	1.475533	0.57136524	0.5796922	0.50099367
c140.04	SPAC140.04		1	2.028747433	2.334702259	2.285420945	2.689938398	1	1.5252856	1.689947	1.9742689	2.6967876
c140.05	SPAC110.01	ppk1	1	3.13559322	1.463983051	1.295550847	1.060381356	1	3.427905	1.3222723	0.9203516	1.0081347
c1420.01c	SPAC1420.01c		1	1.083660131	3.052287582	2.45620915	2.210457516	1	1.0176547	1.8481041	1.4372381	1.4034983
c1420.04c	SPAC1420.04c	SPAP17E12.01;cox11;cox1101	1	0.883741259	0.907342657	0.91958042	0.95979021	1	0.91361415	0.9106856	0.9062793	0.8970294
c144.01	SPAC144.01		1	1.022633745	2.950617284	1.78600823	1.510288066	1	0.9021195	1.9287294	1.1929092	1.0724957
c144.02	SPAC144.02		1	1.218130312	1.28611898	1.279036827	1.385269122	1	1.1433145	1.5407358	1.8701372	2.2682703
c144.05	SPAC144.05		1	1.586448598	1.63317757	1.703271028	1.510514019	1	1.5185233	1.5123935	1.5986347	1.6115901
c144.07c	SPAC144.07c		1	1.043263288	1.372064277	1.370828183	1.199011125	1	0.95599246	1.0551041	1.1952242	1.3193662
c144.08	SPAC144.08		1	0.998751561	1.473158552	1.244694132	1.327091136	1	0.9465149	1.0624863	1.0013306	1.2474561
c144.09c	SPAC144.09c	sfc2;TFIIIA	1	0.883259912	2.944933921	1.822687225	1.698237885	1	0.9117725	1.9519032	1.5163982	1.2421479
c144.10c	SPAC144.10c	gwt1	1	0.830409357	2.192982456	2.356725146	2.34502924	1	0.7897785	0.9836337	1.1386977	1.6948812
c144.12	SPAC144.12	ppi	1	0.1995842	2.667359667	1.844074844	1.881496881	1	0.26179287	1.6114604	1.3714374	1.7157845
c144.15c	SPAC144.15c		1	1.308840413	0.858783008	1.070034443	1.173363949	1	1.3384644	1.157973	1.1898286	1.3327243
c144.16	SPAC144.16		1	1.635029354	1.167318982	0.9481409	0.820939335	1	1.4689213	1.1990876	0.8778065	0.7395575
c144.17c	SPAC144.17c		1	1.901709402	0.745014245	1.078347578	1.202279202	1	1.5449746	0.90187323	1.4267853	1.8183459
c144.18	SPAC144.18		1	0.667567568	1.458108108	1.985135135	2.140540541	1	0.72848964	1.8590456	2.2056267	2.2650506
c1442.02	SPCC1442.02		1	0.533527697	1.00728863	1.2696793	1.344023324	1	0.6491384	0.8941795	0.96976537	1.1775992
c1442.03	SPCC1442.03		1	0.740927419	0.342237903	0.270665323	0.25453629	1	0.9955318	0.40990955	0.35489815	0.36192793
c1442.04c	SPCC1442.04c		1	3.064829822	1.635332253	1.14910859	1.150729335	1	3.0370343	1.7202165	1.5136446	1.2646781
c1442.05c	SPCC1442.05c		1	1.192575406	0.415893271	0.340487239	0.328886311	1	1.164811	0.6309249	0.63025105	0.45937786
c1442.06	SPCC1442.06		1	1.022200772	0.766409266	0.921814672	1.129343629	1	0.8974696	0.6990831	1.0719091	1.3885117
c1442.07c	SPCC1442.07c		1	2.265957447	3.193262411	2.65248227	2.542553191	1	1.6612747	1.486461	1.3148102	1.6581956
c1442.08c	SPCC1442.08c	cox12	1	1.728592163	0.901306241	1.001451379	0.819303338	1	1.3563436	0.7452867	0.7226069	0.68197006
c1442.09	SPCC1442.09	trp3	1	0.436985708	0.473365093	0.333910784	0.300129926	1	0.60060954	0.4656965	0.36736193	0.28546295
c1442.11c	SPCC1442.11c							1	0.73661	0.89668	0.80769	0.8272
c1442.12	SPCC1442.12		1	0.625514403	0.983539095	1.49382716	2.032921811	1	0.7126776	0.63983715	0.9563114	1.1686733
c1442.13c	SPCC1442.13c		1	1.189081225	1.703062583	1.364846871	1.254327563	1	1.4764826	1.3439912	1.1290839	0.86333823
c1442.14c	SPCC1442.14c		1	1.449090909	0.818181818	0.854545455	0.802727273	1	1.3054032	0.7643487	0.74754554	0.8996832
c1442.15c	SPCC1442.15c	cox18	1	0.846437346	1.008599509	1.082309582	1.131449631	1	1.0397122	1.7526596	2.0319958	1.9128307
c1442.17c	SPCC1442.17c		1	0.936627282	0.831364125	1.248120301	1.397422127	1	1.0976502	1.4955586	2.0004828	1.8899746
c145.02	SPAC20H4.08		1	0.370967742	4.473715651	3.034050179	2.116487455	1	0.42302856	1.9896306	1.1528617	0.91465825
c145.03	SPAC20H4.09		1	1.334061135	1.6069869	1.366812227	1.375545852	1	1.2198714	0.8872218	0.98313147	1.1278121
c1450.01c	SPCC1450.01c		1	2.387850467	1.044392523	1.063084112	1.371495327	1	1.7779517	1.2644695	1.2162086	1.3604667
c1450.03	SPCC1450.03		1	0.636976048	2.114520958	1.490269461	1.25748503	1	0.72918856	1.4085867	0.934737	0.85247314
c1450.05c	SPCC1450.05c	rox3;med19	1	0.855590062	1.602484472	2.293478261	3.041925466	1	1.0692846	1.7736934	2.2788575	2.2329395
c1450.06c	SPCC1450.06c	grx3	1	1.768939394	0.887878788	0.921212121	0.696969697	1	1.854185	0.88245475	0.7080739	0.63310206
c1450.07c	SPCC1450.07c		1	6.99726776	0.465846995	0.591530055	0.666666667	1	6.1696057	0.77105445	1.0707865	1.1590146
c1450.09c	SPCC1450.09c		1	2.783911672	0.455835962	0.665615142	0.97318612	1	2.357413	0.7690705	1.1055143	1.3830385
c1450.10c	SPCC1450.10c		1	1.03030303		0.637182637		1	0.93459904	0.7938112	0.5077591	0.4130893
c1450.12	SPCC1450.12		1	1.55030303	0.620606061	0.671515152	0.741818182	1	1.2849417	0.6385298	0.8086465	1.1038265
c1450.13c	SPCC1450.13c	rib5	1	2.002583979	1.328165375	1.968992248	2.715762274	1	1.4130856	1.1940055	1.6506803	1.6680338
c1450.14c	SPCC1450.14c	ero12	1	0.770168856	0.686679174	0.71575985	0.851782364	1	0.78528965	0.5739023	0.7451842	1.1131214
c1450.15	SPCC1450.15		1	0.881967213	1.66557377	1.701639344	1.806557377	1	0.9594757	0.7660206	0.8367925	1.3252019
c1450.16c	SPCC1450.16c		1	0.928677563	1.481426449	1.778603269	2.196136701	1	1.1074828	1.3549058	1.4210436	1.6621808
c146.01	SPBC146.01		1	1.744537815	0.589915966	0.650420168	0.736134454	1	2.128301	0.9532184	1.0701045	1.532295
c146.02	SPBC146.02		1	13.62573099	8.403508772	12.13157895	18.57602339	1	9.670326	4.525467	2.0846043	1.3264408
c146.04	SPBC146.04		1	1.209090909	1.172727273	2.127272727	2.495454545	1	1.2082293	1.9546564	2.7149353	3.5551138
c146.05c	SPBC146.05c	cwf25	1	1.555357143	1.655357143	1.219642857	1.307142857	1	1.332855	0.9993549	1.1070114	1.3014938
c146.06c	SPBC146.06c		1	0.631621842	0.926650367	1.013854931	1.19804401	1	0.9466248	1.2546785	0.9625492	1.3385092
c146.08c	SPBC146.08c		1	0.803950256	0.823701536	0.798098025	0.700073153	1	0.5738685	0.6912716	0.7237811	0.75941044
c146.09c	SPBC146.09c		1	1.184840426	0.611702128	0.82712766	1.123670213	1	1.0235093	0.8589494	1.2866929	1.6300923
c146.10	SPBC146.10	mug57	1	1.442176871	1.608843537	1.697278912	1.897959184	1	1.2820808	1.2394015	1.6210539	2.1706011
c146.11c	SPBC146.11c	mug97;meu33	1	1.730769231	1.730769231	1.538461538	1.769230769	1	1.7124838	1.3472903	1.575218	2.6894443
c146.12	SPBC146.12	coq6	1	1.049209139	0.68629174	0.688927944	0.670474517	1	0.94085807	0.89772993	0.9777	0.96464807
c146.13c	SPBC146.13c	myo1	1	1.082386364	0.897727273	1.177556818	1.248579545	1	1.0387675	1.0094824	1.3753831	1.5368328
c1486.02c	SPAC1486.02c	ucp14	1	1.157817109	0.935840708	0.899705015	0.768436578	1	1.1510745	0.6964159	0.5555049	0.38077778
c1486.03c	SPAC1486.03c		1	1.222222222	2.233585859	1.917929293	2.188131313	1	1.0153282	1.4197751	1.4468898	1.466732
c1486.05	SPAC1486.05	nup189	1	1.285123967	0.935261708	0.973829201	1.071625344	1	1.1549407	0.95006835	1.2393527	1.3466994
c1486.06	SPAC1486.06		1	0.797674419	0.782945736	0.66744186	0.598449612	1	0.8045249	0.6464274	0.5925886	0.5487828
c1486.07c	SPAC1486.07c	rpl11-3;mrpl19	1	0.638814016	1.260107817	1.254043127	1.125336927	1	0.65253955	0.9859143	0.79940575	0.84340054
c1486.08	SPAC1486.08		1	1.152016546	1.274043433	1.321613237	1.066184074	1	0.99167407	0.9984647	1.2105621	1.0368135
c1486.09	SPAC1486.09		1	0.703422053	1.092775665	0.482889734	0.43269962	1	0.80282795	0.8993208	0.52003616	0.42586458
c1494.02c	SPCC1494.02c	taf13	1	0.909514925	2.116604478	1.757462687	1.580223881	1	0.87442225	1.3075314	1.079763	0.8870243
c1494.03	SPCC1494.03		1	1.078034682	0.942196532	0.820809249	0.796242775	1	1.2600696	1.224445	1.162419	1.0944101
c1494.04c	SPCC1494.04c		1	0.930379747	1.016877637	0.833333333	0.731364276	1	0.91037256	0.91839164	0.79749197	0.80556047
c1494.05c	SPCC1494.05c	ubp23;ubp12	1	0.510973937	2.013717421	1.349108368	1.113168724	1	0.66217285	1.5772237	1.1374023	1.0002346
c1494.06c	SPCC1494.06c		1	0.642145594	2.058237548	0.928735632	0.756321839	1	0.6924631	1.7618582	1.076079	0.8635501
c1494.07	SPCC1494.07		1	0.775694444	1.451388889	0.927083333	0.83125	1	0.8417434	1.4771305	1.028949	0.91674125
c1494.08c	SPCC1494.08c		1	1.656207367	1.192360164	0.877216917	0.878581173	1	1.5161767	1.8143705	2.1231344	1.6068087
c1494.09c	SPCC1494.09c		1	1.329142857	1.193142857	1.173714286	1.162285714	1	1.1132213	1.0658445	1.0736388	1.0369627
c14c4.01c	SPAC14C4.01c		1	8.905109489	1.817518248	2.861313869	3.890510949	1	7.665011	1.9988462	3.140952	3.8864374
c14c4.05c	SPAC14C4.05c		1	1.604316547	1.201438849	1.647482014	2.712230216	1	1.3082391	0.88174784	1.9072162	4.0029354
c14c4.06c	SPAC14C4.06c		1	1.255411255	1.23015873	1.065656566	1.051226551	1	1.3799987	1.0663913	0.828404	0.71240216
c14c4.07	SPAC14C4.07		1	3.301289566	0.620164127	0.492379836	0.434935522	1	2.792174	0.655448	0.6160924	0.4996752
c14c4.08	SPAC14C4.08	mug5	1				1.339805825	1	1.2838637	3.6530573	5.544243	10.73252
c14c4.09.b	SPAC14C4.09	agn1	1	3.08409894	0.963957597	1.554770318	1.38869258	1	3.019684	0.685254	0.57585555	0.78917974
c14c4.10c	SPAC14C4.10c		1	1.651408451	1.146126761	1.091549296	1.262323944	1	2.1243145	1.1877849	1.5907775	2.2029092
c14c4.11	SPAC14C4.11		1	1.496747967	0.769105691	0.463414634	0.399186992	1	1.4569608	0.73081833	0.55033934	0.49294224
c14c4.12c	SPAC14C4.12c		1	0.530426885	0.635785649	0.688919164	0.415077203	1	0.70953757	0.712698	0.4626909	0.44812945
c14c8.02	SPBC14C8.02	tim44	1	0.551739322	0.392338177	0.316600616	0.290180537	1	0.73043454	0.58383024	0.47165456	0.34486902
c14c8.03	SPBC14C8.03		1	0.511715481	0.580334728	0.438493724	0.319665272	1	0.59868264	0.5867995	0.49482653	0.40457904
c14c8.04	SPBC14C8.04		1	0.379462495	0.652627357	0.451263538	0.323305255	1	0.41377637	0.48810163	0.37456664	0.2486873
c14c8.08c	SPBC14C8.08c		1	1.829166667	1.191666667	1.438888889	1.611111111	1	1.4487872	1.449138	1.7115582	1.8139307
c14c8.09c	SPBC14C8.09c							1	1.332328	1.3358035	1.5540754	1.6682291
c14c8.10	SPBC14C8.10	mrpl24	1	0.782520325	0.892276423	0.993902439	0.979674797	1	0.8119276	1.1815587	1.3905361	1.4468195
c14c8.11c	SPBC14C8.11c		1	1.296979866	1.166107383	1.05704698	1.201342282	1	1.3382257	1.3151602	1.4672883	1.8364695
c14c8.13	SPBC14C8.13		1	1.009815951	1.284662577	1.019631902	0.904294479	1	1.1004919	1.0953492	0.6256804	0.4362839
c14c8.15	SPBC14C8.15		1	0.944036697	1.379816514	1.499082569	1.399082569	1	0.8651051	1.1778926	1.1621122	1.2669193
c14c8.16c	SPBC14C8.16c	bot1	1	0.686882934	2.162200282	1.902679831	1.677009873	1	0.7477933	1.4036294	1.3468622	1.5315825
c14c8.17c	SPBC14C8.17c		1	0.916393443	0.919672131	0.980327869	1.11147541	1	1.107635	1.224747	2.0043242	2.4400704
c14c8.18c	SPBC15C4.01c	oca3	1	0.97875166	1.141434263	0.955511288	0.81938911	1	0.94989073	0.8705379	0.76126385	0.73157996
c14f5.01	SPBC14F5.01		1	1.095037847	1.624053827	1.676198486	1.351555929	1	0.97513866	1.0968317	1.1315942	0.97121483
c14f5.02	SPBC14F5.02		1	0.729090909	0.979090909	1.208181818	1.187272727	1	0.7788371	0.9464565	1.1216316	1.1574612
c14f5.06	SPBC14F5.06		1	0.419354839	1.927583937	1.032258065	0.950625411	1	0.46197817	1.376043	0.86191046	0.61013705
c14f5.07	SPBC14F5.07		1	0.753623188	1.532887402	1.414715719	1.433667781	1	0.888156	1.5500159	1.4539552	1.4692414
c14f5.10c	SPBC14F5.10c		1	1.421841542	0.642398287	0.479657388	0.576017131	1	1.5352944	0.70831585	0.74012345	1.0436252
c14f5.11c	SPBC14F5.11c		1	1.905775076	1.458966565	1.480243161	2.051671733	1	1.7002395	0.9960387	1.3562697	2.2732687
c14f5.13c	SPBC14F5.13c		1	1.73713491	1.175243394	1.869262865	2.607788595	1	1.8420634	1.7163115	2.6846647	3.0883436
c14g10.03c	SPCC14G10.03c	ump1	1	1.207368421	1.161052632	1.427368421	1.498947368	1	0.9780382	0.78628266	0.9185061	1.0649637
c14g10.04	SPCC14G10.04							1	1.42344	0.63218	0.83012	1.24694
c1527.03	SPAC1527.03		1	0.705596107	1.97891322	1.315490673	1.180859692	1	0.8434321	1.5953305	0.86148685	0.79671603
c1539.01c	SPBC1539.01c		1	1.317837838	1.348108108	1.125405405	0.817297297	1	1.227232	1.3509691	1.1488342	1.1074628
c1539.02	SPBC1539.02		1	2.039215686	1.394117647	1.509803922	1.552941176	1	1.671926	1.0920267	1.3674098	1.9217415
c1539.04	SPBC1539.04		1	1.303526448	1.56675063	1.214105793	0.947103275	1	1.1712904	0.8505097	0.54269636	0.5590428
c1539.05	SPBC1539.05		1	0.898489933	0.715604027	0.693791946	0.713087248	1	1.0116022	1.1038541	1.1067724	1.0385305
c1539.06	SPBC1539.06		1	0.937178755	0.516276413	0.729868646	0.760708167	1	0.80820584	0.41898736	0.5534919	0.70468074
c1539.07c	SPBC1539.07c		1	1.654941374	0.432998325	0.701005025	0.845058626	1	1.3879237	0.33992273	0.6253968	0.83203346
c1539.08	SPBC1539.08		1	0.963805104	0.829698376	0.72900232	0.59675174	1	1.0449742	0.7642417	0.583319	0.41007861
c1539.10	SPBC1539.10		1	0.692762186	2.561299852	1.308714919	0.991875923	1	0.7460622	2.0957787	1.0500773	0.806018
c1556.01c	SPAC1556.01c	rad50	1	2.781179138	1.623582766	1.806122449	1.537414966	1	1.8125467	1.1310353	0.8902451	1.0559865
c1556.02c	SPAC1556.02c	sdh1	1	1.124417831	0.4916833	0.559547572	0.517631404	1	0.80500823	0.4372398	0.63827205	0.5829906
c1556.05c	SPAC1556.05c		1	0.7656	3.1728	1.3992	0.968	1	0.7276634	1.9105892	0.8790351	0.7314136
c1565.01	SPAC1565.01		1	2.557281553	0.729126214	1.057281553	1.087378641	1	2.420846	0.712239	1.0604293	0.8919466
c1565.02c	SPAC1565.02c		1	1.830866808	1.33192389	1.689217759	1.826638478	1	1.6956229	1.0700516	1.3493439	1.8257769
c1565.03	SPAC1565.03		1	21.8875	40.37083333	76.5125	105.7	1	16.7361	6.8289013	1.8728383	1.1166868
c1565.05	SPAC1565.05		1	0.66548881	1.285630153	0.870435807	0.680212014	1	0.83415437	1.1290637	0.7640887	0.6235675
c1565.07c	SPAC1565.07c		1	1.402906209	1.379128137	1.384412153	1.487450462	1	1.178037	1.2477129	1.0051557	1.2703389
c15a10.01	SPAC15A10.01		1	1.106257379	0.700118064	0.801652893	0.695395514	1	1.1935712	0.8158627	0.85927933	0.7409314
c15a10.02	SPAC15A10.02	taf12	1	0.659242762	1.171492205	1.277282851	1.586859688	1	0.73556066	1.114721	1.4024353	1.8449484
c15a10.05c	SPAC15A10.05c		1	4.935251799	0.899280576	1.035971223	1.913669065	1	2.5824203	0.7028299	1.252458	2.8248975
c15a10.06	SPAC15A10.06		1	1.265566392	0.603150788	0.722430608	0.667666917	1	1.3379548	0.6493199	0.698487	0.62438565
c15a10.07	SPAC15A10.07		1	1.107594937	1.402953586	1.932489451	2.065400844	1	1.039162	0.96817476	0.99216104	0.7772365
c15a10.09c	SPAC15A10.09c		1	1.015698587	1.5855573	1.35321821	0.91522763	1	1.0149105	1.3058683	1.1541734	0.6480372
c15a10.10	SPAC15A10.10	mde6	1	2.049586777	1.140495868	1.347107438	2.181818182	1	1.8620507	0.88441265	1.1906072	3.3615425
c15a10.11	SPAC15A10.11	ubr11	1	1.557494867	1.266940452	1.164271047	1.160164271	1	1.5863945	1.2108804	1.3108215	1.2276645
c15a10.12c	SPAC15A10.12c		1	1.096428571	1.069047619	1.258333333	1.577380952	1	1.151051	1.0228199	1.1353515	1.6361035
c15a10.13	SPAC15A10.13	ppk3	1	0.970454545	1.260227273	1.311363636	1.302272727	1	0.9810403	1.0632612	1.1055481	1.2544885
c15a10.15	SPAC15A10.15	sgo2	1	1.772673734	1.667844523	1.639575972	1.373380448	1	1.6429011	1.7055509	1.6964935	1.5012742
c15c4.02	SPBC15C4.02		1	0.799725652	0.628943759	0.718792867	0.653635117	1	0.87865525	0.8700905	0.8622787	0.8092571
c15c4.03	SPBC15C4.03		1	1.439819005	0.875113122	0.77918552	0.85158371	1	1.2168005	0.89344287	0.8324347	0.81768984
c15c4.04c	SPBC15C4.04c		1	0.42472119	1.00464684	0.665427509	0.493494424	1	0.51218176	0.75250477	0.42869303	0.27602348
c15c4.05	SPBC15C4.05		1	1.508196721	1.885245902	1.409836066	1.016393443
c15d4.02	SPBC15D4.02		1	2.661764706	3.264705882	4.788235294	5.476470588	1	2.1290603	1.7379938	1.7263571	1.9435532
c15d4.05	SPBC15D4.05		1	0.874479889	0.725381415	0.506934813	0.526352288	1	0.82766795	0.588872	0.59021235	0.6471637
c15d4.06	SPBC15D4.06		1	1.08135169	2.050062578	1.680851064	1.657071339	1	1.0631173	1.3827531	1.3178601	1.7156638
c15d4.08c	SPBC15D4.08c							1	1.0109195	1.1001753	1.2772489	1.9167919
c15d4.09c	SPBC15D4.09c		1	0.993469388	1.220408163	1.216326531	1.016326531	1	0.968993	0.90032196	0.738501	0.8943756
c15d4.10c	SPBC15D4.10c	amo1	1	1.136422136	1.734877735	1.619047619	1.564993565	1	1.0586482	1.3711379	1.1382064	1.1724161
c15d4.11c	SPBC15D4.11c		1	1.422459893	1.251336898	1.450980392	1.577540107	1	1.339425	1.2718543	1.528366	1.9564106
c15d4.12c	SPBC15D4.12c		1	2.166666667	1	0.777777778	0.777777778	1	1.9824483	0.99440336	0.9143274	1.1743153
c15d4.13c	SPBC15D4.13c		1	1.470967742	0.549677419			1	1.3749857	0.66757244	0.6094851	0.8164111
c15e1.02c	SPAC15E1.02c		1	7.126760563	0.845070423	0.809859155	0.950704225	1	3.3870676	0.7963993	0.9504726	1.5011239
c15e1.04	SPAC15E1.04		1	2.17552534	0.709517923	0.917181706	1.154511743	1	1.6702019	0.6393212	0.823983	1.2950642
c15e1.05c	SPAC15E1.05c		1	1.416558862	1.478654592	1.783958603	1.787839586	1	1.3143713	0.95687777	1.0856532	1.4204835
c15e1.07c	SPAC15E1.07c	mug159;moa1	1	1.865800866	2.043290043	4.038961039	6.445887446	1	1.5896713	1.9846814	4.1281233	8.490486
c15e1.08	SPAC15E1.08		1	0.576923077	1.935897436	1.690883191	1.337606838	1	0.6529833	1.2635926	0.97718275	0.97464377
c15e1.09	SPAC15E1.09	grx2	1	0.969321851	0.439181916	0.401506997	0.386975242	1	0.8119875	0.39319518	0.4208173	0.46358117
c15f9.01c	SPAC15F9.01c		1	1.724137931	1.465517241	1.224137931	1.293103448	1	1.6351157	1.008087	1.3705308	1.2644975
c15f9.02	SPAC15F9.02	seh1
c15f9.03c	SPAC15F9.03c	nft2;ntf2;nxt2	1	0.597769517	1.433457249	1.191821561	0.875092937	1	0.6438996	1.7231137	1.5698246	1.0686731
c16.03c	SPAC16.03c	ura2	1	0.859084881	0.324933687	0.235742706	0.217506631	1	0.78256387	0.43753362	0.31719917	0.23466893
c16.04	SPAC16.04		1	0.95631068	1.422330097	0.891585761	0.840614887	1	1.0196557	1.5772759	1.0529791	0.90215564
c16.05c	SPAC16.05c		1	1.597694524	0.672622478	0.446685879	0.35907781	1	1.8504342	1.0836918	0.9596177	0.72379214
c1604.02c	SPBC1604.02c
c1604.03c	SPBC1604.03c		1	2.491316271	0.199725777	0.19606947	0.18464351	1	2.518064	0.22831735	0.22352359	0.25201684
c1604.04	SPBC1604.04		1	0.363103953	0.326207906	0.418155198	0.508931186	1	0.46364307	0.3869101	0.44171464	0.54893374
c1604.06c	SPBC1604.06c		1	0.813936249	1.633802817	1.127501853	0.940696812	1	0.95509577	1.3861945	0.88296354	0.9519679
c1604.07	SPBC1604.07	atp4	1	1.559607293	1.084151473	1.01542777	0.987377279	1	1.3920064	0.9903096	1.2312242	1.3099422
c1604.08c	SPBC1604.08c	imp1	1	0.77733119	1.257234727	1.176848875	1.02170418	1	0.8434189	1.10059	1.058002	0.9960011
c1604.09c	SPBC1604.09c		1	1.426666667	4.386666667	2.973333333	2.589333333	1	1.3621277	3.8866918	2.5392754	1.5329382
c1604.10	SPBC1604.10	srb7;med21	1	0.861863847	1.058162591	0.90085922	0.818902842	1	0.7846033	0.7433218	0.585199	0.57116246
c1604.11	SPBC1604.11	atp17	1	1.146909828	0.841945289	1.093211753	1.012158055	1	1.0819793	0.79078096	0.8774434	0.9402948
c1604.12	SPBC1604.12		1	0.814711359	0.748603352	0.918063315	0.923649907	1	0.88751626	0.76475006	0.9430466	1.1402607
c1604.13c	SPBC1604.13c	mrpl32	1	0.756292906	2.271167048	2.251716247	1.962242563	1	0.7755396	1.5052	1.3010775	1.2420188
c1604.15	SPBC1604.15	gpi16	1	1.194357367	1.131661442	1.461859979	1.735632184	1	1.1956034	1.1285189	1.2741592	1.2551059
c1604.16c	SPBC1604.16c		1	1.625730994	2.247076023	2.188596491	2.122807018	1	1.4069108	1.2322428	1.0768899	1.2051479
c1604.17c	SPBC1604.17c		1	0.948126801	0.926032661	1.000960615	1.257444765	1	1.1321828	1.0852835	0.92293733	1.0594237
c1604.18c	SPBC1604.18c		1	3.013856813	2.071593533	1.734411085	1.775981524	1	2.0521894	1.7377778	1.4478765	1.9265212
c1604.19c	SPBC1604.19c		1	1.065196548	0.65388303	0.702780441	0.748801534	1	1.1153147	0.75995463	0.8059785	0.9183914
c1610.01	SPAC1610.01		1	1.307588076	2.157181572	2.048780488	2.287262873	1	1.078162	1.0932478	1.1781894	1.3913327
c1610.02c	SPAC1610.02c		1	0.820224719	1.741573034	1.898876404	3.685393258	1	0.88512284	1.1505841	2.1166117	7.532926
c1610.04	SPAC1610.04	mug99	1	1.12972973	0.398198198	0.499099099	0.603603604	1	1.1952715	0.5039252	0.7174593	0.97928685
c162.01c	SPCC162.01c		1	2.051181102	2.165354331	1.675853018	1.612860892	1	1.5988678	1.2543439	1.2109119	0.9951199
c162.02c	SPCC162.02c		1	0.351076798	0.46363267	0.533522958	0.490044697	1	0.42141056	0.47838795	0.631914	0.70962286
c162.03	SPCC162.03		1	0.600943396	0.566981132	0.764150943	0.821226415	1	0.52862215	0.43724597	0.64303225	0.78242403
c162.05	SPCC162.05	coq3	1	1.386313466	1.379690949	1.931567329	2.229580574	1	1.0933583	0.80444163	1.5218759	2.1182277
c162.06c	SPCC162.06c		1	2.622568093	1.06614786	1.478599222	1.861867704	1	2.115098	1.227176	1.7218692	1.8565413
c162.07	SPCC162.07	ent1	1	2.120390456	0.851409978	0.914316703	0.797180043	1	1.9887578	1.0623782	1.1772316	1.0165354
c162.08c	SPCC162.08c	nup211	1	1.025782689	1.122467772	1.009208103	1.075506446	1	0.94054353	1.0334234	1.396965	1.2257096
c162.10	SPCC162.10	ppk33	1	5.328554361	2.512544803	3.72520908	3.894862605	1	4.015888	1.6368407	1.0816623	1.0040557
c162.11c	SPCC162.11c		1	1.189208633	1.187769784	0.782014388	0.702877698	1	1.1863348	1.1558478	0.8256809	0.7163596
c162.12	SPCC162.12		1	1.235047219	1.353620147	1.135362015	0.988457503	1	1.3441014	1.1622072	1.0415678	0.8224795
c1620.03	SPCC1620.03		1	0.795100223	0.779510022	0.817371938	0.964365256	1	1.2835622	0.79641837	0.9855553	0.99099076
c1620.04c	SPCC1620.04c		1	1.461538462	1.406593407	0.846153846	0.901098901	1	1.4769473	7.623846	14.388284	20.527441
c1620.05	SPCC1620.05		1	1.435351882	1.4599018	1.284779051	1.17594108	1	1.2836713	1.1662812	1.0051386	1.0102416
c1620.06c	SPCC1620.06c		1	1.124378109	0.622885572	0.469651741	0.393532338	1	1.110441	0.84176356	0.69312143	0.6399935
c1620.07c	SPCC1620.07c		1	1.464912281	1.950292398	2.257309942	2.953216374	1	1.5414529	1.2354118	1.6456972	2.15205
c1620.08	SPCC1620.08		1	2.373860182	0.530395137	0.8556231	0.987841945	1	1.8466679	0.90877044	1.619836	1.5552151
c1620.09c	SPCC1620.09c	tfg1	1	1.794657763	1.459098497	1.407345576	1.669449082	1	1.3190037	1.055396	1.3009168	1.5623578
c1620.10	SPCC1620.10	cwf26	1	0.868586859	1.398739874	1.383438344	1.249324932	1	0.89115155	1.060155	1.0657637	0.9638819
c1620.11	SPCC1620.11		1	0.547348485	1	1.337121212	1.528409091	1	0.7474016	1.0634961	1.6822134	1.9680976
c1620.12c	SPCC1620.12c		1	0.981944444	1.169444444	1.490277778	1.933333333	1	0.95949113	1.0939374	1.3215756	1.7491075
c1620.13	SPCC1620.13		1	1.687092568		1.402868318	1.617992177	1	1.3459233	1.0948725	1.2173193	1.1987027
c1635.01	SPAC1635.01		1	1.935026139	0.559372666	0.817027633	0.898431665	1	1.5617146	0.62354225	0.87236714	0.94247425
c1639.01c	SPAC1639.01c		1	0.960648148	1.5	1.731481481	1.770833333	1	1.0510333	0.8739726	0.8097587	0.97507894
c1652.01	SPBC1652.01		1	3.447432763	1.205378973	1.266503667	1.701711491	1	3.2156072	1.4463471	1.7448323	1.9274818
c167.01	SPAC167.01	ppk4	1	0.673876872	0.725457571	0.925124792	1.115640599	1	0.9799319	0.949341	1.0543779	1.4235697
c167.04	SPAC167.04	pam17	1	1.175500589	0.971731449	0.851590106	0.855123675	1	1.0091132	1.2718203	1.3620055	1.4661082
c167.05	SPAC167.05		1	2.378378378	0.758835759	0.945945946	1.388773389	1	1.9949622	0.82562095	1.4887081	2.5914958
c167.06c	SPAC167.06c		1	19.71428571	4.657142857	8.428571429	16.45714286	1	8.582903	2.1443632	4.17894	9.720274
c167.07c	SPAC167.07c		1	1.908961593	0.950213371	1.201991465	1.476529161	1	1.5670935	1.0879498	1.3193512	1.5046349
c1672.01	SPCC1672.01
c1672.03c	SPCC1672.03c		1	2.744391972	0.145218418	0.306965762	0.270365998	1	2.3639486	0.4166674	0.62299556	0.5459709
c1672.04c	SPCC1672.04c		1	1.247641509	1.75	1.786556604	1.483490566	1	1.2684739	1.2538868	1.183907	1.4757758
c1672.05c	SPCC1672.05c		1	0.564261825	0.813186813	0.583373149	0.465838509	1	0.5598768	0.80357957	0.7797849	0.5603416
c1672.06c	SPCC1672.06c	asp1	1	0.755191257	0.515846995	0.52568306	0.604371585	1	0.99437916	0.72356623	1.1101655	1.2258554
c1672.07	SPCC1672.07		1	0.504413619	0.996216898	0.540983607	0.520807062	1	0.6668032	1.0115821	0.76848173	0.5889071
c1672.09	SPCC1672.09		1	0.861111111	1.667777778	1.664444444	1.877777778	1	1.01415	1.3169143	1.5291442	2.0069752
c1672.10	SPCC1672.10	mis16	1	0.846756152	1.115212528	1.07606264	0.912751678	1	0.8087498	0.81649745	0.75103414	0.906474
c1672.11c	SPCC1672.11c		1	0.821538462	0.878461538	0.824615385	0.806153846	1	1.1004808	0.8914789	0.88622856	0.8257769
c1672.12c	SPCC1672.12c		1	0.890425532	1.088297872	1.528723404	2.020212766	1	0.7671688	0.8296335	1.1553222	1.3819783
c1677.01c	SPBC1604.01		1	1.101694915	0.926553672	1.694915254	2.299435028	1	0.8092553	0.39471975	0.31782407	0.5732204
c1677.02	SPBC1677.02	dpm3	1	0.929363689	0.612375949	0.579684764	0.527145359	1	1.0400132	0.6444924	0.59840983	0.6972999
c1677.03c	SPBC1677.03c		1	0.381716678	0.412886718	0.350314027	0.224238195	1	0.4869484	0.5030204	0.31526098	0.2197462
c1682.01	SPCC1682.01	qcr9	1	1.166380789	1.397084048	1.34219554	1.164665523	1	1.1623452	1.0901154	1.1883314	1.0209864
c1682.03c	SPCC1682.03c	mug174	1	1.902985075	0.970149254	1.078358209	1.615671642	1	1.4877586	1.2273355	2.6444733	5.495298
c1682.04	SPCC1682.04	cdc31	1	0.660329531	0.969581749	1.168567807	1.141951838	1	0.72795355	1.668843	2.1146302	2.0247505
c1682.05c	SPCC1682.05c		1	0.789971618	1.225165563	1.175969726	1.206244087	1	0.72742754	0.9149049	1.0525753	1.1617354
c1682.06	SPCC1682.06		1	0.95599022	1.731051345	1.995110024	1.919315403	1	0.96940947	1.6461997	1.9838154	1.8908271
c1682.08c	SPCC1682.08c		1	1.191358025	0.438271605	0.277777778	1.037037037	1	1.4630641	0.46959198	0.5021758	3.6226583
c1682.09c	SPCC1682.09c		1	0.810144417	0.433955618	0.32687566	0.243747799	1	1.1032054	0.7223331	0.6327998	0.37947652
c1682.11c	SPCC1682.11c		1	2.430894309	1.943089431	2.504065041	3.18699187	1	2.3022661	1.821693	2.269696	3.3322427
c1682.12c	SPCC1682.12c	ubp27;ubp16	1	0.542079208	0.862623762	0.376237624	0.398514851	1	0.7186641	1.2297399	0.9758881	0.73260355
c1682.13	SPCC1682.13		1	0.500194024	0.706635623	0.575475359	0.420256112	1	0.6660408	0.6163251	0.37429836	0.39048874
c1682.15	SPCC1682.15		1	1.177272727	1.990909091	2.586363636	3.681818182	1	1.236426	1.6037089	2.2664676	4.09762
c1683.01	SPBC1683.01		1	1.118816683	1.107662464	0.7371484	0.648884578	1	1.313193	1.3039072	0.842447	0.2729531
c1683.02	SPBC1683.02		1	3.573791349	0.23346056	0.208651399	0.232188295	1	2.9897783	0.4419507	0.35309833	0.28764212
c1683.03c	SPBC1683.03c		1	1.117449664	0.795973154	0.751006711	0.575167785	1	0.8939544	0.73399675	0.7472401	0.46435413
c1683.04	SPBC1683.04		1	1.066611157	0.39134055	0.407993339	0.372189842	1	1.0250907	0.5609104	0.45814994	0.67550695
c1683.05	SPBC1683.05		1	4.103857567	0.06782535	0.045358203	0.036032217	1	4.1382833	0.59110564	0.266376	0.22624493
c1683.06c	SPBC1683.06c		1	5.032	0.024	0.018181818	0.012363636	1	3.7365444	0.19847055	0.157966	0.16294762
c1683.07	SPBC1683.07	mal1	1	2.65	1.233333333	1.1	1.416666667	1	2.3470743	0.8064677	0.826354	1.1308076
c1683.10c	SPBC1683.10c		1	0.656987296	1.019056261	1.161524501	1.412885662	1	0.6877846	0.82036763	1.0015002	1.0176703
c1683.11c	SPBC1683.11c		1	1.674048443	0.538408304	0.505190311	0.501038062	1	1.591461	0.6986366	0.7834535	0.7900839
c1683.12	SPBC1683.12		1	2.511615044	0.172566372	0.211283186	0.193030973	1	3.1082401	0.38619962	0.4580496	0.40782592
c1683.13c	SPBC1683.13c		1	2.234951456	0.62815534	0.721359223	0.612621359	1	2.1639862	1.0154757	1.1031166	1.0899334
c1685.03	SPBC1685.03		1	0.805150215	0.879828326	1.10472103	1.200858369	1	0.7172964	1.0960102	1.5325752	1.3944774
c1685.04	SPBC1685.04		1	1.265402844	0.991706161	1.043838863	1.156398104	1	1.3449719	1.5352861	1.7998917	2.0986257
c1685.05	SPBC1685.05		1	9.355670103	0.778350515	1	1.407216495	1	5.9025884	1.2969362	1.4663215	2.2334898
c1685.07c	SPBC1685.07c		1	1	1.494252874	2.448275862	2.75862069	1	1.2777504	1.4352686	1.8830407	1.9339131
c1685.08	SPBC1685.08		1	1.96966161	1.106184364	1.096849475	1.124854142	1	1.590123	0.8161104	0.8020858	0.81172675
c1685.11	SPBC1685.11	rlp1						1	1.14218	0.81671	0.92654	0.75217
c1685.12c	SPBC1685.12c							1	0.7249846	0.942518	1.0303236	1.0356265
c1685.13	SPBC1685.13							1	1.2112781	1.57158	1.9834301	1.7347085
c1685.14c	SPBC1685.14c		1	3.681818182	1.124242424	1.118181818	1.606060606	1	2.5939755	1.0682514	1.5324985	1.6036013
c1687.02	SPAC1687.02		1	1.699324324	1.741554054	2.141891892	2.456081081	1	1.5517277	2.154379	2.766173	2.7462888
c1687.04	SPAC1687.04		1	1.086832061	1.011450382	0.861641221	0.854961832	1	1.0607083	0.9796892	0.9198835	1.053
c1687.05	SPAC1687.05	pli1	1	1.083682008	1.165969317	1.587168759	1.649930265	1	1.0607725	1.1199306	1.4139639	1.6631626
c1687.07	SPAC1687.07		1	1.4272	0.9904	1.3168	1.7152	1	1.3797653	0.9872293	1.3557055	2.044721
c1687.08	SPAC1687.08		1	1.331814038	0.537830447	0.508659982	0.598906108	1	1.3079864	0.58681184	0.68931353	0.8333951
c1687.09	SPAC1687.09		1	1.531914894	1.748549323	1.943907157	2.404255319	1	1.2845427	1.3048017	1.7163837	2.1623044
c1687.10	SPAC1687.10	mcp1	1	0.613432836	1.247761194	1.805970149	1.802985075	1	0.65497476	0.8696088	1.0544034	1.2993895
c1687.12c	SPAC1687.12c	coq4	1	1.130204391	0.953822861	1.122634368	1.040878123	1	1.0874529	0.9882142	0.9926069	0.98136264
c1687.14c	SPAC1687.14c		1	2.232037691	0.711425206	0.879858657	0.959952886	1	1.5691208	0.97064435	1.2539403	0.9161088
c1687.16c	SPAC1687.16c		1	0.419891641	0.264705882	0.581656347	0.606424149	1	0.46561182	0.30746433	0.50884396	0.26193035
c1687.17c	SPAC1687.17c		1	1.107223476	1.189616253	1.109480813	0.83972912	1	1.0129129	0.80003846	0.8645029	0.98459566
c1687.18c	SPAC1687.18c		1	0.998201439	1.911870504	1.587230216	1.411870504	1	0.9769826	1.37449	1.2520449	1.254757
c1687.19c	SPAC1687.19c		1	0.72069317	1.613659531	1.059123344	0.803261978	1	0.83494437	1.4528395	1.1926231	0.8468766
c1687.23c	SPAC1687.23c
c16a10.01	SPAC16A10.01		1	1.616580311	1.139896373	1.252158895	1.587219344	1	1.536638	1.5665071	1.5234197	2.116172
c16a10.02	SPAC16A10.02		1	0.979270315	2.235489221	2.035655058	1.653399668	1	0.89077497	1.383793	0.82773185	0.6960767
c16a10.04	SPAC16A10.04	rho4	1	2.480916031	1.155216285	1.203562341	1.229007634	1	1.6700681	0.9296269	1.0878686	1.2493811
c16a10.05c	SPAC16A10.05c	dad1	1	2.099009901	2.358415842	2.384158416	2.104950495	1	1.4623581	2.1159046	2.057092	1.9694754
c16a10.06c	SPAC16A10.06c	nse2	1	2.209051724	3.025862069	2.63362069	2.711206897	1	1.7765578	2.1602337	2.13131	2.1346037
c16a11.01	SPCC16A11.01		1	0.895408163	2.153061224	1.892857143	2.028061224	1	0.8454051	1.2203224	1.4845933	2.3738375
c16a11.02	SPCC16A11.02		1	0.686450168	1.71556551	1.064949608	1.012318029	1	0.7741732	1.6065413	1.2275336	1.2634197
c16a11.03c	SPCC16A11.03c		1	0.913968548	1.288621647	1.055504163	1.106382979	1	0.9183223	1.136983	0.9832415	1.0726123
c16a11.04	SPCC16A11.04		1	0.936335404	1.486024845	1.602484472	1.99378882	1	1.052162	1.3321178	1.4800804	1.7371588
c16a11.06c	SPCC16A11.06c	gpi10	1	0.701253482	0.442896936	0.691504178	0.787604457	1	0.78280604	1.1064087	1.3093466	1.0700337
c16a11.07	SPCC16A11.07	coq10						1	0.58275044	0.5410796	0.5331089	0.3906718
c16a11.08	SPCC16A11.08		1	4.732600733	1.765567766	1.915750916	2.571428571	1	2.962348	1.4254457	1.7281063	2.2762024
c16a11.09c	SPCC16A11.09c		1	0.323308271	0.56254272	0.397129187	0.345181135	1	0.53429073	0.5465939	0.46586505	0.44421437
c16a11.10c	SPCC16A11.10c	oca8	1	0.669615385	0.752307692	0.785769231	0.558076923	1	0.5666057	0.6989389	0.638475	0.3045913
c16a11.11	SPCC16A11.11	nrf20;mrpl31	1	0.964912281	1.487534626	1.515235457	1.268698061	1	0.93809915	1.169779	1.0248115	0.91558737
c16a11.12c	SPCC16A11.12c	ubp24;ubp1	1	1.644781145	1.932659933	1.468013468	1.764309764	1	1.2821699	1.3408169	1.1965667	1.5815014
c16a11.14	SPCC16A11.14	sfh1	1	1.306666667	0.597142857	0.584761905	0.614285714	1	1.195633	0.65269744	0.8119961	0.89256984
c16a11.15c	SPCC16A11.15c		1	5.651162791	2	2.058139535	3.430232558	1	3.5588346	2.0067935	2.8075387	4.780017
c16a11.16c	SPCC16A11.16c		1	1.273267327	1.328712871	1.388118812	1.479207921	1	1.0199177	0.7793421	1.1799241	1.7674439
c16a3.02c	SPBC16A3.02c		1	14.08184143	0.925831202	0.841432225	0.925831202	1	6.8566675	0.8248475	0.8533187	0.69846886
c16a3.03c	SPBC16A3.03c	lyn1						1	2.31744	1.17754	0.97051	1.05423
c16a3.04	SPBC16A3.04	rsm25	1	0.64118705	1.79676259	1.236510791	0.919964029	1	0.6883931	1.5184357	1.143426	0.97612005
c16a3.06	SPBC16A3.06		1	1.030501089	1.625272331	1.253812636	1.308278867	1	1.0003343	1.3110045	1.2570482	1.5343556
c16a3.07c	SPBC16A3.07c	nrm1	1	0.593142857	0.596571429	0.646857143	0.740571429	1	0.74216706	2.462884	2.220866	1.7177304
c16a3.08c	SPBC16A3.08c		1	0.235100548	2.614625229	1.513711152	0.869104205	1	0.22053212	0.7851984	0.503499	0.3484276
c16a3.10	SPBC16A3.10		1	0.871862616	1.590488771	1.660501982	1.848084544	1	0.8930152	1.397512	1.8474083	2.372
c16a3.12c	SPBC16A3.12c		1	0.87622549	0.715686275	0.571078431	0.56127451	1	0.89485025	0.8573382	0.82077426	0.7615046
c16a3.14	SPBC16A3.14		1	0.652861446	0.938253012	1.033885542	0.998493976	1	0.6981759	1.0748281	1.1257983	1.0962924
c16a3.16	SPBC16A3.16	cwc27	1	0.715873016	1.672222222	1.952380952	2.019047619	1	0.6425021	1.0442222	0.8876566	0.97113097
c16a3.17c	SPBC16A3.17c	mfs1	1	0.638014528	1.046004843	1.007869249	0.88377724	1	0.7198555	0.9454566	0.5796811	0.61730975
c16a3.18	SPBC16A3.18		1	1.552666667	0.246666667	0.234	0.251333333	1	1.4367523	0.33970332	0.31918725	0.32696617
c16a3.19	SPBC16A3.19		1	1.582972583	2.336219336	2.292929293	2.181818182	1	1.4055382	1.6725085	1.8480346	1.7725859
c16c4.02c	SPCC16C4.02c		1	1.501362398	0.464123524	0.395095368	0.418710263	1	1.464133	0.57598907	0.5266227	0.4640886
c16c4.03	SPCC16C4.03	pin1
c16c4.04	SPCC16C4.04		1	0.902735562	1.225937183	1.286727457	1.443768997	1	1.1716892	1.315449	1.4356908	1.6279433
c16c4.05	SPCC16C4.05		1	1.269683258	2.422624434	1.65520362	1.235294118	1	1.3363231	1.717322	1.1155875	1.0519127
c16c4.06c	SPCC16C4.06c		1	0.852564103	1.267628205	1.175480769	1.267628205	1	1.0809253	1.0878984	0.8025647	0.96398944
c16c4.07	SPCC16C4.07	scw1	1	1.352345416	0.400852878	0.32782516	0.28358209	1	1.451485	0.4432648	0.35490716	0.34484124
c16c4.08c	SPCC16C4.08c	skb15	1	0.811501597	1.896166134	0.837859425	0.738817891	1	0.98292077	1.2247709	0.56360704	0.48867863
c16c4.10	SPCC16C4.10	pgl	1	1.112224449	1.50501002	1.791583166	2.048096192	1	0.82597	0.62197095	0.83869183	0.9452366
c16c4.12	SPCC16C4.12		1	1.803641092	2.193758127	1.784135241	1.631989597	1	1.5510236	1.5443321	1.3605491	1.2141973
c16c4.15	SPCC16C4.15	rml2	1	0.642458101	1.339664804	1.080446927	0.963128492	1	0.6252713	1.0114529	1.0098209	1.1139063
c16c4.16c	SPCC16C4.16c		1	1.074594595	1.44972973	1.235675676	1.141621622	1	0.9104279	1.1983919	1.3160198	1.318928
c16c4.17	SPCC16C4.17	mug123	1	1.314465409	3.031446541	4.672955975	6.981132075	1	1.37214	1.8721653	3.6141834	7.8684173
c16c4.18c	SPCC16C4.18c	taf6;taf50	1	0.691411936	0.903202329	0.981804949	1.005094614	1	0.72074825	0.8203888	0.8785635	0.8004927
c16c4.19	SPCC16C4.19		1	1.683531746	1.232142857	1.165674603	1.086309524	1	1.6293441	1.1243426	1.0322651	1.1621958
c16c4.20c	SPCC16C4.20c		1	1.277463194	1.713476784	1.417893545	1.241223103	1	1.2479886	1.5783286	1.4179262	0.8234993
c16c6.01c	SPBC16C6.01c		1	1.055478502	1.049930652	0.908460472	1.080443828	1	0.8137084	1.37777	1.6788852	1.7423459
c16c6.03c	SPBC16C6.03c		1	1.2352	1.4832	1.0992	1.2576	1	1.0912805	1.6772622	1.8838795	2.1661444
c16c6.04	SPBC16C6.04		1	3.205583756	1.670050761	1.873096447	2.14213198	1	2.6774044	1.4921267	2.1220884	2.7057972
c16c6.05	SPBC16C6.05		1	0.696428571	0.668650794	0.560846561	0.501322751	1	0.6698108	0.76613975	0.66482216	0.6339066
c16c6.08c	SPBC16C6.08c	qcr6	1	1.634980989	0.603041825	0.533840304	0.473003802	1	1.2470949	0.6514183	0.78280973	0.6853374
c16c6.09	SPBC16C6.09	oma4;ogm4	1	0.651868294	0.706622272	0.640399556	0.526082131	1	0.76584274	0.71910197	0.4465971	0.27397794
c16c6.12c	SPBC16C6.12c		1	0.786037492	1.212669683	0.902391726	0.802844215	1	0.7689088	1.0461514	0.77662736	0.8469223
c16c9.01c	SPAC16C9.01c		1	3.270700637	1.449044586	1.51910828	1.703821656	1	2.4639776	0.69986594	0.98974234	1.5816973
c16c9.02c	SPAC16C9.02c		1	0.459657702	2.869804401	1.239608802	0.910757946	1	0.48487985	1.2415823	0.5781947	0.44783282
c16c9.03	SPAC16C9.03		1	1.452795031	1.058385093	0.560869565	0.455279503	1	1.5600536	0.8992597	0.4388759	0.33795252
c16c9.04c	SPAC16C9.04c	yac4	1	0.87283237	1.070327553	1.011560694	0.905587669	1	0.8652487	0.9446534	0.93929166	0.9629269
c16c9.05	SPAC16C9.05		1	0.522751323	0.737566138	0.684656085	0.788359788	1	0.6247298	0.7970666	0.7267298	0.9661878
c16c9.06c	SPAC16C9.06c		1	0.44606414	0.617103984	0.729834791	0.796890185	1	0.527787	0.6779557	0.7258827	1.0738744
c16d10.01c	SPBC16D10.01c		1	0.472548277	0.673987126	0.339644074	0.327148807	1	0.6806794	0.69718635	0.48455256	0.39335105
c16d10.02	SPBC16D10.02	trm11	1	0.662816282	0.744224422	0.474147415	0.440594059	1	0.82164204	0.7298955	0.5121544	0.46238682
c16d10.03	SPBC16D10.03	pgp2	1	1.086419753	1.419753086	1.02274204	0.861598441	1	1.0273315	0.81810933	0.6891909	0.6128806
c16d10.06	SPBC16D10.06		1	0.60271048	0.205792258	0.064327485	0.03889353	1	0.8947899	0.22721566	0.13145852	0.06551468
c16d10.07c	SPBC16D10.07c	sir2;SIR2	1	1.285097192		0.569474442	0.640028798	1	0.95521796	0.66050017	0.7046468	0.731897
c16d10.08c	SPBC16D10.08c		1	2.932960894	17.89385475	12.83240223	12.83240223	1	1.3288674	3.3376746	2.4635909	3.41392
c16d10.10	SPBC16D10.10		1	1.39689781	1.028284672	0.855839416	0.710766423	1	1.2134466	1.3071178	1.3012859	1.1729423
c16e8.01	SPAC16E8.01		1	1.256679389	0.519083969	0.624045802	0.647900763	1	1.3885697	0.7240457	0.97938913	0.8548661
c16e8.02	SPAC16E8.02		1	3.408805031	1.647798742	1.949685535	2.924528302	1	2.604125	1.0662045	1.1386839	1.488313
c16e8.04c	SPAC16E8.04c		1	1.594594595	0.447232947	0.380952381	0.355212355	1	1.4519626	0.554077	0.53395814	0.4228764
c16e8.06c	SPAC16E8.06c	nop12	1	0.554642564	1.95398521	0.943303205	0.746918652	1	0.66975135	1.2309301	0.6231964	0.5333671
c16e8.07c	SPAC16E8.07c	vph1	1	1.520074697	1.138188609	1.259570495	1.170868347	1	1.3608238	0.9371869	1.031174	1.0005205
c16e8.08	SPAC16E8.08		1	1.287297528	1.242114237	1.333333333	0.966751918	1	1.4017305	1.0795416	0.82063174	0.6651932
c16e8.10c	SPAC16E8.10c		1	0.802780191	2.06602954	2.135534318	2.070373588	1	0.8015451	1.1389167	1.0199984	1.1032149
c16e8.11c	SPAC16E8.11c	tfb1	1	0.935652174	1.077391304	1.011304348	0.903478261	1	1.0033692	0.8259501	0.8659494	0.82851154
c16e8.12c	SPAC16E8.12c		1	1.172978506	1.294779939	1.129989765	1.089048106	1	1.2698516	1.148581	1.1245335	1.0593554
c16e8.13	SPAC16E8.13		1	0.832229581	1.303532009	1.51986755	1.822295806	1	0.79554707	0.7584275	0.97549915	1.1687483
c16e8.14c	SPAC16E8.14c		1	0.65375	1.44625	1.12625	0.949375	1	0.67072165	1.077478	0.87832946	0.86035675
c16e8.16	SPAC16E8.16		1	1.951048951	1.374125874	1.657342657	1.715034965	1	1.7869434	0.97887737	1.1727717	1.4042813
c16e8.17c	SPAC16E8.17c		1	1.765938069	0.601092896	0.972677596	0.862477231	1	1.3866583	0.70255005	0.95166266	0.99246454
c16e9.01c	SPBC16E9.01c		1	0.902962206	0.842696629	0.986721144	0.758937692	1	1.3357128	0.88889134	0.94161737	1.0108901
c16e9.02c	SPBC16E9.02c		1	1.634030418	1.652091255	2.089353612	2.019961977	1	1.3898051	1.8953705	1.8402177	1.2898486
c16e9.03c	SPBC16E9.03c		1	1.02189781	1.003649635	1.083029197	1.067518248	1	0.9526196	0.9731109	1.0851194	1.2759839
c16e9.05	SPBC16E9.05	erg6	1	0.500389307	0.125356865	0.110303659	0.093693226	1	0.55477196	0.16134943	0.17154992	0.13330595
c16e9.07	SPBC16E9.07		1	1.074074074	1.050925926	0.976851852	1.486111111	1	1.4143853	0.918821	1.2382464	2.9724991
c16e9.08	SPBC16E9.08	mcp4	1	1.17721519	2.012658228	2.265822785	3.594936709	1	1.3010999	1.5471711	3.1613836	6.2089624
c16e9.09c	SPBC16E9.09c		1	0.89037037	1.973333333	3.06962963	3.511111111	1	0.86424667	1.3416624	1.6785009	1.7699435
c16e9.10c	SPBC16E9.10c		1	1.083639706	1.620404412	1.119485294	0.962316176	1	1.0728412	1.3902397	1.0084444	0.88669294
c16e9.11c	SPBC16E9.11c	pub3	1	1.157142857	0.905714286	1.02	1.337142857	1	1.1855739	1.083177	1.3274666	1.5491993
c16e9.13	SPBC16E9.13	ksp1;ppk20	1	1.505922166	0.976311337	1.179357022	1.228426396	1	1.4165734	1.0827633	1.5080146	1.9234335
c16e9.14c	SPBC16E9.14c		1	0.754189944	0.772811918	1.365921788	1.586592179	1	0.807084	0.6457141	0.78623605	1.3140626
c16e9.15	SPBC16E9.15		1	1.556478405	2.406976744	2	1.724252492	1	1.5815518	2.6821148	2.2877653	2.3134103
c16e9.16c	SPBC16E9.16c		1	9.116666667	4.783333333	2.333333333	5.15	1	5.553317	9.14949	5.813733	14.111469
c16g5.02c	SPBC16G5.02c		1	1.519674355	0.865671642	1.099050204	1.317503392	1	1.1620613	0.6397834	0.8135119	1.1280158
c16g5.03	SPBC16G5.03		1	1.440460948	1.098591549	1.078104994	1.124199744	1	1.4333782	1.0776575	1.2865674	1.556014
c16g5.04	SPBC16G5.04	mrpl23	1	0.673989455	1.332161687	1.110720562	1.007029877	1	0.748467	1.0521176	0.9454854	0.8643922
c16g5.05c	SPBC16G5.05c		1	0.716260698	0.560236998	0.680710994	0.662936142	1	0.71398455	0.6614991	0.8055813	0.78668475
c16g5.06	SPBC16G5.06		1	1.516328332	0.924095322	0.872021183	0.913503972	1	1.5245937	0.87838596	0.8923607	0.80638075
c16g5.07c	SPBC16G5.07c		1	1.078791858	0.618516087	0.592252134	0.629021668	1	1.0041807	0.575183	0.53613704	0.50170714
c16g5.09	SPBC16G5.09		1	1.884844474	0.93315685	1.498345467	1.634679021	1	1.7933698	0.7404784	0.73328584	0.64006996
c16g5.10	SPBC16G5.10		1	1.264604811	0.619129439	0.399198167	0.397479954	1	1.1766896	0.6767088	0.55427414	0.58953303
c16g5.13	SPBC16G5.13		1	0.803562593	0.619495299	0.442850074	0.350816428	1	0.7460476	0.69767517	0.6506254	0.49729663
c16g5.15c	SPBC16G5.15c	fkh2	1	0.811764706	1.341176471	1.861176471	2.298823529	1	1.0243254	1.2951818	3.0348682	4.2441072
c16g5.16	SPBC16G5.16		1	0.811782708	0.612088753	0.547054323	0.56082632	1	0.99032533	0.7517797	0.9447355	0.8594548
c16g5.17	SPBC16G5.17		1	0.895273401	0.853568119	0.922150139	0.939759036	1	0.9327693	1.2299774	1.4419712	1.7842383
c16g5.19	SPBC16G5.19
c16h5.04	SPBC16H5.04		1	0.459459459	1.748262548	1.486486486	1.138223938	1	0.47362947	1.2294847	0.93384695	0.89837104
c16h5.05c	SPBC16H5.05c	cyp7;cwf27	1	1.21506442	1.53716551	1.516352825	1.471754212	1	1.1650203	1.3594723	1.3882974	1.3235124
c16h5.08c	SPBC16H5.08c		1	0.643208661	0.989665354	0.484251969	0.36515748	1	0.82147163	0.988659	0.49663943	0.41415474
c16h5.09c	SPBC16H5.09c		1	1.1157289	0.844629156	0.703324808	0.600383632	1	1.0422927	0.76548266	0.62366205	0.6853034
c16h5.12c	SPBC16H5.12c		1	1.128630705	0.473029046	0.557053942	0.768672199	1	1.0846815	0.6575896	0.904746	1.1596537
c16h5.13	SPBC16H5.13		1	0.860724234	0.422005571	0.572423398	0.707520891	1	1.1445577	0.7533886	1.127278	1.4942255
c16h5.14c	SPBC16H5.14c		1	0.612637363	0.668269231	0.631181319	0.666208791	1	0.751473	0.86327577	0.85139734	0.90156955
c16h5.15	SPBC16H5.15		1	0.434803922	0.66127451	0.685294118	0.815196078	1	0.426726	0.4869011	0.7582062	0.7265628
c1703.01c	SPBC1703.01c		1	1.063279003	2.023010547	1.93096836	1.620325983	1	1.0303621	1.1839608	1.0188186	0.94488746
c1703.02	SPBC1703.02		1	0.727796053	1.116776316	0.992598684	0.908717105	1	0.907843	1.6476674	1.7191278	1.1665735
c1703.03c	SPBC1703.03c		1	0.498704663	1.900259067	1.059585492	0.935233161	1	0.62053853	1.3293139	0.7523241	0.7029581
c1703.04	SPBC1703.04	mlh1	1	1.849921011	1.698262243	1.48657188	1.363349131	1	1.9311105	1.7473059	2.1030316	2.1905618
c1703.05	SPBC1703.05		1	0.776944065	1.081855389	0.667803547	0.54638472	1	0.9639827	0.8572597	0.6976534	0.69271463
c1703.06	SPBC1703.06	pof10	1	1.048684211	1.875	1.543421053	1.478947368	1	1.0684538	1.4069045	1.1972855	0.91542697
c1703.07	SPBC1703.07		1	0.532938306	0.379923318	0.290345068	0.201463925	1	0.6341103	0.4235285	0.34312224	0.27616662
c1703.08c	SPBC1703.08c		1	0.820634921	0.908465608	0.757142857	0.63015873	1	0.9135733	0.93341994	0.805476	0.6114245
c1703.09	SPBC1703.09							1	1.9836354	1.7734445	1.8125739	2.1846552
c1703.11	SPBC1703.11		1	1.331628926	0.812271731	0.798392988	0.686632579	1	1.3833578	0.78378826	0.64571667	0.62405795
c1703.12	SPBC1703.12	ubp9;ubp30	1	1.59847764	0.500475737	0.513796384	0.469077069	1	1.6368706	0.6853333	0.6332267	0.5536088
c1703.13c	SPBC1703.13c		1	1.925970874	0.965412621	0.737864078	0.524271845	1	1.6976961	0.88131064	0.58992153	0.58523005
c1705.02	SPAC1705.02		1	0.614141414	4.718181818	3.454545455	2.617171717	1	0.55104285	1.88198	1.4343339	1.2983146
c1706.01	SPBC1706.01	wsh3;tea4
c1709.03	SPBC1709.03		1	1.412132583	0.587242026	0.709193246	0.7123202	1	1.2823803	0.674581	0.80647093	0.6599034
c1709.04c	SPBC1709.04c	USA-Cy;cyp3	1	1.07266436	1.251730104	1.419550173	1.256920415	1	0.9782061	1.0968926	1.0917311	1.1279056
c1709.06	SPBC1709.06		1	0.716610819	0.681187171	0.357587362	0.324078506	1	0.83821195	0.73578197	0.46922722	0.45228302
c1709.07	SPBC1709.07	erg27	1	0.594980034	0.787792356	0.901882487	0.68682259	1	0.6593176	1.4976121	1.4603827	0.5748384
c1709.08	SPBC1709.08	cft1	1	1.054915855	1.223206377	1.135518158	0.965456156	1	0.95131564	1.3570948	1.5465938	1.1399939
c1709.09	SPBC1709.09		1	1.119961612	1.796545106	1.65547025	1.315738964	1	0.98115695	1.5528468	1.049987	1.262272
c1709.10c	SPBC1709.10c		1	0.938541068	0.638139001	0.572659391	0.391154509	1	1.1103648	0.8012242	0.70763254	0.47678295
c1709.11c	SPBC1709.11c	png2	1	1.55042735	1.370940171	1.593162393	1.943589744	1	1.2960517	1.8826982	2.5540302	2.6902971
c1709.12	SPBC1709.12	rid1	1	0.787649653	0.209829868	0.281663516	0.332703214	1	0.86666644	1.1905046	1.2661244	1.347732
c1709.13c	SPBC1709.13c		1	0.783105023	0.768835616	0.640410959	0.587899543	1	0.74568766	0.8989354	0.6714889	0.6804941
c1709.14	SPBC1709.14	png1	1	1.703136955	0.865340474	0.847742923	0.870696251	1	1.5876641	0.9794047	0.9800978	0.9470101
c1709.15c	SPBC1709.15c	cft2	1	1.068867925	1.271698113	1.233018868	1.136792453	1	1.1641401	1.0801563	1.1503506	1.2857391
c1709.16c	SPBC1709.16c		1	1.647188534	0.950385888	1.035281147	0.972436604	1	1.5017917	0.8003572	1.0419041	1.1163336
c1709.17	SPBC1709.17
c1711.03	SPBC1711.03		1	1.383561644	1.189363417	1.237711523	1.080580177	1	1.2725601	1.2046573	1.2233067	1.1870804
c1711.04	SPBC1711.04		1	1.213021492	0.472819216	0.274968394	0.249051833	1	1.4955401	0.78688574	0.46264476	0.38976216
c1711.05	SPBC1711.05		1	0.365365025	0.878438031	0.564006791	0.356536503	1	0.4804716	0.7981887	0.4324008	0.23256207
c1711.07	SPBC1711.07		1	0.331743119	0.715229358	0.281834862	0.235963303	1	0.4838364	0.8831533	0.49075043	0.30573994
c1711.08	SPBC1711.08		1	0.411144578	13.27560241	10.4186747	7.472891566	1	0.40334883	2.6972506	1.9271168	1.8201615
c1711.09c	SPBC1711.09c		1	0.805277525	0.961783439	0.876251137	0.882620564	1	0.9160281	0.79806495	0.7440138	0.8363977
c1711.10c	SPBC1711.10c	npl4	1	0.955635492	0.741007194	0.898081535	1.157074341	1	0.92322403	0.66800505	0.86590964	1.1351703
c1711.11	SPBC1711.11		1	3.676923077	2.361538462	2.546153846	4.238461538	1	3.0030122	1.1359631	1.6129587	2.3451297
c1711.12	SPBC1711.12		1	1.336314848	0.758497317	0.720930233	0.731663685	1	1.2475233	0.5011973	0.38843623	0.45844108
c1711.15c	SPBC1711.15c		1	1.421099291	2.512411348	1.282801418	0.84929078	1	1.1734046	1.3301957	0.66170067	0.4549171
c1711.16	SPBC1711.16
c1718.02	SPBC1718.02	hop1	1	1.092391304	2.309782609	2.809782609	2.967391304	1	1.5732644	13.902844	17.972363	10.762369
c1718.03	SPBC1718.03	ker1	1	0.299787385	2.1070163	1.082211198	0.700921332	1	0.41462517	2.2423258	1.2985476	0.614027
c1718.04	SPBC1718.04		1	0.807228916	1.134538153	1.395582329	1.606425703	1	0.9612655	1.7185643	2.0705748	2.0749586
c1734.06	SPBC1734.06	rhp18;rad6	1	0.622807018	1.345238095	1.226190476	1.07518797	1	0.66368306	1.1212281	1.0207855	0.84821117
c1734.07c	SPBC1734.07c		1	0.737719298	1.092105263	1.111403509	1.171052632	1	0.92569727	1.235531	1.2356669	1.579033
c1734.08	SPBC1734.08		1	2.153958944	0.929618768	1.065982405	1.274193548	1	1.5810368	1.0319548	1.1825403	1.4634084
c1734.09	SPBC1734.09		1	0.831223629	1.189873418	1.63185654	1.632911392	1	1.0540249	1.9354167	2.2796822	2.4480944
c1734.10c	SPBC1734.10c		1	0.942857143	1.244642857	1.074107143	1.033928571	1	1.0287025	1.0596812	0.9950952	1.0321311
c1734.11	SPBC1734.11	spj1	1	0.334256694	7.048938135	4.771006464	4.188365651	1	0.4100467	2.4988189	1.2687707	1.2558622
c1734.12c	SPBC1734.12c	alg12	1	0.893129771	1.01221374	1.215267176	1.511450382	1	0.8951254	0.9200109	1.1026156	1.7059566
c1734.13	SPBC1734.13	atp3	1	1.534542314	0.721070812	0.672711572	0.616580311	1	1.3522638	0.8447052	0.9476872	0.9971591
c1734.18c	SPBC1709.02c		1	0.272006675	0.872340426	0.680016688	0.529828953	1	0.34655172	0.69493586	0.48756206	0.42906567
c1739.01	SPCC1739.01		1	0.8753862	0.485066941	0.571575695	0.707518023	1	1.02049	0.56846774	1.4163172	1.9660835
c1739.02c	SPCC1739.02c	mrpl22	1	0.777869529	1.478943022	1.433526012	1.279933939	1	0.8557312	1.5305998	1.2966186	1.3419862
c1739.03	SPCC1739.03	hrr1	1	1.754385965	1.200292398	1.352339181	1.739766082	1	1.6514508	1.4695578	1.9884791	2.1902235
c1739.04c	SPCC1739.04c		1	2.143119266	1.434862385	1.71559633	2.144954128	1	1.7874453	1.1108642	1.4091461	1.6893361
c1739.05	SPCC1739.05	set5	1	0.695160277	2.476429918	1.575738529	0.995600251	1	0.7156159	1.639739	0.83809745	0.5778556
c1739.06c	SPCC1739.06c		1	0.182668836	1.498779496	0.985760781	0.676566314	1	0.27161768	0.92405295	0.866922	0.4030451
c1739.07	SPCC1739.07		1	0.815740741	1.894444444	1.446296296	1.397222222	1	0.73500705	0.9712707	0.7062883	0.7017097
c1739.08c	SPCC1739.08c		1	7.80952381	14.23809524	22.14285714	46.76190476	1	5.49687	6.7032056	21.613121	55.42905
c1739.09c	SPCC1739.09c	cox13	1	2.219548872	1.163909774	1.172932331	1.097744361	1	1.7316073	0.94961584	1.2076308	1.2457874
c1739.10	SPCC1739.10		1	2.713450292	2.423976608	3.555555556	4.830409357	1	2.3915532	1.823218	2.8520658	4.7982802
c1739.11c	SPCC1739.11c	pld3;cdc11	1	1.151969981	1.140712946	1.515947467	1.727954972	1	1.148919	1.81148	2.9877498	3.2915194
c1751.02c	SPAC1751.02c	rsm19	1	0.655756208	1.546275395	1.446952596	1.235891648	1	0.771954	1.1116235	1.0287164	1.2256058
c1751.04	SPAC1751.04		1	0.938221317	1.178547183	1.05431093	1.019008826	1	1.0702807	1.3852929	0.99434656	0.6996064
c1753.05	SPCC1753.05	rsm1						1	3.7501976	1.6226261	1.0867157	1.010158
c1773.01	SPBC1773.01		1	1.191424196	1.488514548	1.626339969	2.006125574	1	0.9478754	1.0661268	1.3623399	1.8876718
c1773.02c	SPBC1773.02c		1	1.910966341	1.023887079	0.991313789	1.029315961	1	1.4128778	0.60145223	0.68162996	0.7841868
c1773.03c	SPBC1773.03c		1	3.171586716	0.470479705	0.337638376	0.511070111	1	2.4738047	1.7089635	3.136409	3.571506
c1773.04	SPBC1773.04		1	0.794486216	0.318796992	0.27518797	0.207518797	1	0.6869476	0.5165168	0.64761394	0.4325726
c1773.06c	SPBC1773.06c		1	1.890410959	1.748858447	1.305936073	1.255707763	1	1.4385904	0.95326436	1.0110967	1.034443
c1773.08c	SPBC1773.08c		1	1.658227848	1.53164557	1.696202532	2.126582278	1	1.6127447	0.9527823	1.2309136	2.0417287
c1773.09c	SPBC1773.09c	mug184	1	1.164241164	0.927234927	1.024948025	1.191268191	1	1.4003091	1.0081983	1.1487081	1.7993562
c1773.10c	SPBC1773.10c		1	0.240416048	0.496879643	0.483803863	0.345319465	1	0.32386893	0.48033768	0.44876596	0.33889967
c1773.11c	SPBC1773.11c		1	0.756363636	1.374545455	1.607272727	1.745454545	1	0.8774504	0.65997666	0.9361304	1.1593786
c1773.12	SPBC1773.12							1	4.2617803	0.66748476	0.82692266	1.0640603
c1773.13	SPBC1773.13		1	1.721830986	0.687793427	0.882629108	0.805164319	1	1.8718283	0.9061532	1.2607011	1.297908
c1773.15	SPBC1773.15		1	3.119078947	0.442763158	0.479605263	0.339473684	1	2.8882356	0.75595695	0.77549404	0.57052124
c1773.16c	SPBC1773.16c							1	2.1350148	0.71763486	0.82725936	0.7544707
c1773.17c	SPBC1773.17c		1	1.461771845	0.385315534	0.507281553	0.27973301	1	1.5147976	1.19361	1.3982128	0.7215175
c1778.01c	SPBC1778.01c	zuo1;mpp11	1	0.231627297	2.182414698	1.083661417	0.695866142	1	0.27972302	1.1387569	0.4856164	0.3238739
c1778.02	SPBC1778.02	rap1	1	2.016274864	1.696202532	1.504520796	1.622061483	1	1.6617105	2.5434852	2.953212	2.2897704
c1778.03c	SPBC1778.03c		1	1.243315508	3.173796791	2.778074866	2.687165775	1	0.9925409	1.6835524	1.3207558	1.7266599
c1778.05c	SPBC1778.05c		1	1.270676692	0.937343358	0.962406015	0.889724311	1	1.0618886	0.9182942	0.9423895	0.8908071
c1778.07	SPBC1778.07		1	0.541666667	1.122311828	1.170026882	0.963709677	1	0.6036901	1.3015163	1.2114762	0.87578267
c1778.08c	SPBC1778.08c	arc21;arc3	1	1.300244101	0.663954434	0.801464605	0.786004882	1	1.1498326	0.7271856	0.9214541	0.9685982
c1778.09	SPBC1778.09
c1782.01	SPAC1782.01		1	0.905385735	0.988355167	1.209606987	1.384279476	1	0.7949794	0.7302123	0.86510307	0.99407
c1782.02c	SPAC1782.02c		1	0.727759197	1.409364548	0.999331104	0.882943144	1	0.73002195	1.1253401	1.0915121	0.87314814
c1782.03	SPAC1782.03		1	1.392282958	1.352090032	1.467845659	1.615755627	1	1.147263	1.1431847	1.2037542	1.8301655
c1782.04	SPAC1782.04		1	1.059050064	0.759948652	0.934531451	0.975609756	1	1.0695059	0.66971076	0.76805985	1.0400032
c1782.05	SPAC1782.05		1	1.136894825	1.991652755	1.988313856	2.086811352	1	0.90308344	1.2175716	1.2777998	1.6737946
c1782.06c	SPAC1782.06c		1	1.410601977	0.769092543	0.794249775	0.860736748	1	1.0779887	0.6299669	0.7033738	0.70579225
c1782.08c	SPAC1782.08c		1	1.163424125	1.118028534	1.09079118	1.095979248	1	1.10084	1.1839851	1.1028124	1.2782146
c1782.09c	SPAC1782.09c	flp1;clp1	1	0.880085653	0.620985011	0.856531049	1.152034261	1	0.8899748	0.71014965	1.0840365	1.7813019
c1782.11	SPAC1782.11		1	0.3155786	1.826302145	0.906434127	0.529106764	1	0.31382602	0.8062695	0.42253184	0.22079453
c1782.12c	SPAC1782.12c		1	2.073083779	0.70855615	0.742424242	0.664884135	1	1.87551	0.6319228	0.63046604	0.64801526
c1783.01	SPAC1783.01		1	0.991856678	0.71742671	0.581433225	0.502442997	1	1.112011	0.7632134	0.67112947	0.697934
c1783.02c	SPAC1783.02c	vps66	1	1.494464945	1.402214022	1.911439114	1.80904059	1	1.2760787	1.2226179	1.3468927	1.293637
c1783.03	SPAC1783.03	sma2;fta2	1	0.823359073	0.898648649	1.198841699	1.274131274	1	0.7968112	1.3120805	1.4903427	1.4562122
c1783.06c	SPAC1783.06c	apg12;atg12	1	3.157303371	1.520599251	1.389513109	1.505617978	1	2.1544633	1.2218823	1.2632165	1.2197808
c1786.01c	SPAC1786.01c		1	1.013062409	0.587082729	0.812046444	0.936865022	1	0.95766395	0.587215	0.9449899	0.7774246
c1786.02	SPAC1786.02		1	0.797534069	0.682024659	1.154445165	1.184944841	1	1.1288722	0.572975	0.7328086	0.70886123
c1786.04	SPAC1786.04
c1795.01c	SPCC1795.01c	mad3	1	2.490963855	1.186746988	1.414156627	1.653614458	1	2.40616	1.2783949	1.0612814	1.36381
c1795.04c	SPCC1795.04c		1	1.178947368	1.185263158	1.492631579	1.673684211	1	1.2965081	0.86981845	1.0206003	1.179139
c1795.05c	SPCC1795.05c
c1795.07	SPCC1795.07		1	0.803482587	1.412935323	1.360696517	1.223880597	1	0.85866296	0.97421044	1.0659275	1.3381388
c1795.08c	SPCC1795.08c		1	0.967811159			3.13304721	1	1.1552285	1.6053195	1.9130473	2.8867993
c1795.09	SPCC1795.09	yps1	1	1.680851064	1.753191489	1.968085106	2.144680851	1	1.7061709	1.5710659	1.7646339	3.261721
c1795.10c	SPCC1795.10c		1	1.062622309	0.663405088	0.72863666	0.72407045	1	1.1023064	0.6955696	0.6125921	0.58146155
c1795.12c	SPCC1795.12c		1	0.692098093	1.266485014	0.962942779	0.755313351	1	0.90079874	0.96112067	0.6039339	0.4735888
c1795.13	SPCC1742.01		1			0.36370007	0.53679047	1	1.4567716	1.0439119	1.1678822	1.3523035
c17a2.02c	SPAC17A2.02c		1	0.619269103	0.431893688	0.656478405	0.80730897	1	0.7812802	0.5417283	0.70742714	0.9014312
c17a2.03c	SPAC17A2.03c	vma6	1	0.840858623	0.666913397	0.714285714	0.750555144	1	0.8992839	0.65235555	0.73202306	0.77216506
c17a2.04c	SPAC17A2.04c		1	0.791631085	2.444918873	2.121263877	1.694278395	1	0.8620171	1.9409469	1.3311815	1.1373832
c17a2.05	SPAC17A2.05		1	1.774108322	0.550198151	0.774768824	0.728533686	1	1.6175419	0.6370932	0.7218041	0.6259667
c17a2.06c	SPAC17A2.06c	vps8	1	1.813793103	0.960344828	1.084482759	1.360344828	1	1.7870063	1.1391836	1.5292722	1.9430293
c17a2.07c	SPAC17A2.07c		1	0.867256637	1.103244838	1.200589971	1.424778761	1	1.156562	1.0312548	1.2153167	1.3111005
c17a2.08c	SPAC17A2.08c		1	0.939944134	1.886871508	2.047486034	2.463687151	1	1.0474341	1.0817313	1.3869816	1.7749513
c17a2.10c	SPAC17A2.10c		1	0.8760181	0.337556561	0.428054299	0.602714932	1	1.501095	1.0792779	1.3426615	1.1113838
c17a2.11	SPAC17A2.11
c17a2.12	SPAC17A2.12		1	1.423515982	1.694063927	1.325342466	1.546803653	1	1.4238114	1.3876264	1.2936385	1.5164102
c17a2.14	SPAC17A2.14		1	0.704761905	0.553113553	0.572161172	0.606593407	1	0.87903655	0.5907397	0.552169	0.6425317
c17a3.02	SPBC17A3.02		1	1.630892678	1.028084253	1.157472417	1.196589769	1	1.393943	0.9438665	1.3570791	1.3428955
c17a5.01	SPAC17A5.01		1	0.960249415	0.757599376	1	1.106001559	1	1.014535	0.78714097	0.94239765	1.0751938
c17a5.04c	SPAC17A5.04c	mde10	1	1.470588235	3.333333333	5.333333333	7.196078431	1	1.5901915	3.0466964	5.0325737	10.193569
c17a5.05c	SPAC17A5.05c		1	0.97698504	1.532796318	0.989643268	0.821634062	1	0.9984695	1.2532248	1.4564509	1.4352492
c17a5.06	SPAC17A5.06	ercc3sp	1	0.997840173	0.510799136	0.603671706	0.711663067	1	1.1292171	0.6393209	0.6949849	0.92940885
c17a5.08	SPAC17A5.08		1	1.081447964	1.763197587	2.71040724	2.971342383	1	0.94084847	1.1789267	1.6208776	1.7584462
c17a5.09c	SPAC17A5.09c		1	1.24957265	1.213675214	1.882051282	1.781196581	1	0.9651262	1.0284797	1.1393594	1.4353918
c17a5.10	SPAC17A5.10		1	1.020183486	1.304587156	1.48440367	1.752293578	1	1.1525714	1.4145263	1.6633284	3.3372009
c17a5.12	SPAC17A5.12	ucp7	1	0.993421053	1.067982456	1.271929825	1.483552632	1	0.95448816	1.0417163	1.2208687	1.7240278
c17a5.13	SPAC17A5.13		1	0.436615081	0.23674679	0.176489957	0.174514323	1	0.5841955	0.30165967	0.26186645	0.25405195
c17a5.15c	SPAC17A5.15c		1	0.505468379	0.96766524	0.714217784	0.556348074	1	0.55080485	0.6737684	0.49391478	0.42119327
c17a5.16	SPAC17A5.16		1	0.488188976	1.176181102	0.984251969	0.937007874	1	0.7108883	1.0228333	1.1259434	1.3609871
c17a5.18c	SPAC17A5.18c	rec25;mug19	1	3.556650246	11.38916256	19.03940887	22.97044335	1	3.4992547	8.956228	11.796929	13.073077
c17c9.05c	SPAC17C9.05c	pmc3	1	0.916825397	0.909206349	0.74031746	0.65968254	1	1.2853136	1.0926944	0.9001005	0.83467007
c17c9.06	SPAC17C9.06	sam50	1	1.607662835	0.300383142	0.419157088	0.63908046	1	1.2876289	0.48356602	0.7368583	0.85798806
c17c9.07	SPAC17C9.07	alg8	1	0.621989529	1.031413613	1.559162304	1.693193717	1	0.63967097	1.1665511	1.3761058	1.3839839
c17c9.08	SPAC17C9.08	nuc1;pnu1	1	1.269194313	1.458767773	1.475829384	1.637914692	1	1.0228235	1.2810144	1.4229085	1.3652879
c17c9.11c	SPAC17C9.11c		1	1.64548495	1.47826087	2.078595318	2.08361204	1	1.2171868	1.07662	1.3050253	1.5511435
c17c9.12	SPAC17C9.12		1	1.862068966	1.402821317	1.523510972	1.434169279	1	1.5495569	1.0622147	1.3513424	1.4557946
c17c9.14	SPAC17C9.14		1	1.963582677	0.932086614	0.646653543	0.552165354	1	1.6068778	0.87936044	0.8842587	0.6791262
c17c9.15c	SPAC17C9.15c		1	0.558795861	0.920037629	1.152398871	1.061147695	1	0.6020819	2.21855	2.530788	1.3049964
c17c9.16c	SPAC17C9.16c		1	2.411071849	0.132508834	0.088928151	0.09540636	1	3.2652571	0.6691281	0.42830864	0.36987856
c17d1.01	SPBC17D1.01		1	0.602425876	1.082210243	0.946091644	0.863881402	1	0.89871293	0.84082556	0.8679825	0.86638415
c17d1.02	SPBC17D1.02		1	0.832	2.752888889	1.533333333	1.399111111	1	0.8957203	2.5019011	1.4672024	1.0063208
c17d1.03c	SPBC17D1.03c		1	1.148036254	0.961732125	0.653071501	0.531722054	1	1.1006725	0.7703101	0.47759673	0.38037658
c17d1.04	SPBC17D1.04		1	1.230656934	2.176642336	1.735766423	1.616058394	1	1.0793334	1.736074	1.8724394	1.8338692
c17d1.05	SPBC17D1.05		1	0.392857143	1.354103343	0.813829787	0.658054711	1	0.4744335	1.5320452	0.81614846	0.7114574
c17d1.06	SPBC17D1.06		1	0.367708333	0.475520833	0.316666667	0.319791667	1	0.42901304	0.6301835	0.34563133	0.29297724
c17d1.07c	SPBC17D1.07c		1	1.155555556	1.177777778	0.822222222	1.044444444	1	1.4221623	1.1114256	1.1397268	1.8919551
c17d11.01	SPBC17D11.01	nep1	1	1.354074074	1.468148148	1.348148148	1.420740741	1	1.5531733	1.5449684	1.5273967	1.7378353
c17d11.02c	SPBC17D11.02c		1	1.194960212	0.763925729	0.722811671	0.842175066	1	1.0926197	0.929179	1.0195377	1.1930075
c17d11.03c	SPBC17D11.03c		1	1.32858415	0.837043633	1.083704363	1.218165628	1	1.0290488	0.6098019	0.67608875	0.90108204
c17d11.04c	SPBC17D11.04c		1	0.611929825	1.040701754	1.087017544	1.063157895	1	0.70386744	1.2097882	1.220008	1.1463326
c17d11.06	SPBC17D11.06	spp2;pri2	1	1.3930131	1.130131004	1.03580786	0.917030568	1	1.3058987	1.1663973	0.9816202	0.9822539
c17d11.08	SPBC17D11.08		1	2.83935743	1.493975904	2.008032129	2.279116466	1	1.7731726	0.9721579	1.2803088	1.5067475
c17d4.03c	SPAC17D4.03c		1	1.837912088	0.739010989	0.845238095	1.000915751	1	1.7391791	0.85242164	0.9594613	1.1272004
c17f3.03c	SPBC12C2.01c		1	0.741239892	1.745732255	1.594788859	1.539982031	1	0.68733835	1.1910307	1.1331108	1.171857
c17g6.02c	SPAC17G6.02c		1	1.012305699	0.577072539	0.517487047	0.922927461	1	1.2401388	1.0544374	1.2849636	1.0896366
c17g6.03	SPAC17G6.03		1	3.466992665	0.611246944	1.261613692	2.432762836	1	2.257518	0.45299876	0.9575497	1.7306161
c17g6.05c	SPAC17G6.05c		1	1.125396825	0.647619048	0.965079365	1.233333333	1	1.1317068	0.7865888	1.2459227	1.9951812
c17g6.07c	SPAC17G6.07c		1	1.013157895	2.113486842	2.100328947	1.899671053	1	0.91637933	1.1631413	1.2900386	1.5226034
c17g6.10	SPAC17G6.10		1	0.816860465	1.885174419	1.850290698	1.877906977	1	0.9141724	1.3691518	1.5786809	1.9620651
c17g6.11c	SPAC17G6.11c		1	0.659361302	2.336255479	2.041953663	1.703819662	1	0.7080487	1.3291982	0.8463223	0.68202126
c17g6.15c	SPAC17G6.15c		1	0.68495935	0.616260163	0.433333333	0.334552846	1	0.8727529	0.63774055	0.4476093	0.3589338
c17g6.16c	SPAC17G6.16c	ysh1	1	0.589118199	0.918386492	0.936210131	1.031894934	1	0.70657307	1.2383122	1.4093361	1.6273053
c17g6.17	SPAC17G6.17	pof8						1	1.04204	1.19656	1.41963	1.57169
c17g8.02	SPAC17G8.02		1	1.063354037	1.038509317	1.392546584	1.508074534	1	0.96207744	0.8060155	0.90460557	1.1457974
c17g8.03c	SPAC17G8.03c	dpb3	1	0.979289941	1.00887574	1.159763314	1.137080868	1	1.0727702	1.0811353	1.1692402	1.3312805
c17g8.04c	SPAC17G8.04c	arc5;arc15	1	1.163043478	0.760869565	0.774456522	0.686594203	1	1.0058239	0.5333707	0.61495274	0.6428218
c17g8.05	SPAC17G8.05		1	0.853991597	1.239495798	1.207983193	1.105042017	1	0.89576143	0.91840476	0.88576955	1.137968
c17g8.07	SPAC17G8.07		1	0.861971831	1.260093897	1.231924883	1.068544601	1	0.8222169	1.142911	1.3942164	1.2721609
c17g8.08c	SPAC17G8.08c		1	0.922749392	1.610705596	1.172141119	0.9756691	1	0.747381	1.2115752	0.9307477	0.69346344
c17g8.09	SPAC17G8.09	shg1	1	1.311973019	1.961214165	1.716694772	1.600337268	1	1.1718944	1.4556327	1.2098937	1.1974577
c17g8.11c	SPAC17G8.11c		1	0.973256925	1.330468004	1.038204394	0.93982808	1	1.1350008	0.92364895	0.67743945	0.6478307
c17g8.12	SPAC17G8.12		1	1.378250591	1.319148936	1.271867612	1.645390071	1	1.2592776	1.1479414	1.6114503	2.6169388
c17g8.13c	SPAC17G8.13c	HAG604;mst2	1	1.123146357	0.820760799	0.754996776	0.649258543	1	1.118995	0.82332057	0.8347606	0.6788174
c17g9.02c	SPBC17G9.02c		1	0.897260274	1.445205479	1.33072407	1.088062622	1	0.87822676	1.6247418	1.5877696	1.2892156
c17g9.03c	SPBC17G9.03c		1	0.365900383	0.793742018	0.36238825	0.235951469	1	0.41887394	0.82285625	0.45863488	0.24436091
c17g9.04c	SPBC17G9.04c	nup85	1	0.626794258	0.564593301	0.447966507	0.431818182	1	0.67842406	0.71496505	0.69212675	0.63588864
c17g9.05	SPBC17G9.05	cyp6	1	1.526836158	0.874293785	0.699152542	0.677966102	1	1.4694911	0.96423334	0.9507518	0.97933036
c17g9.06c	SPBC17G9.06c		1	1.206659013	0.406429392	0.518943743	0.557979334	1	1.133041	0.3621871	0.5471282	0.8454192
c17g9.12c	SPBC17G9.12c		1	0.273954116	0.311291048	0.426900585	0.5317139	1	0.79368	0.6252467	1.0690219	1.1313876
c17g9.13c	SPBC17G9.13c		1	0.87239819	1.356561086	1.285972851	1.322171946	1	1.0350746	1.1754386	1.0096178	1.0660493
c17h9.02	SPAC17H9.02		1	0.699728261	1.169157609	1.10326087	1.067255435	1	0.7606351	1.2083876	1.208679	1.0808718
c17h9.03c	SPAC17H9.03c		1	2.600343053	1.349914237	1.195540309	1.473413379	1	2.088159	1.0180817	1.2357218	1.6925013
c17h9.04c	SPAC17H9.04c		1	0.468128506	1.437021928	0.833758287	0.588985212	1	0.5304897	1.1348548	0.59689695	0.42628095
c17h9.05	SPAC17H9.05	ebp2	1	0.632004981	2.97758406	1.603362391	1.181195517	1	0.7041378	1.8063451	0.8489024	0.58431816
c17h9.06c	SPAC17H9.06c		1	1.39596603	1.298301486	1.208067941	1.126326964	1	1.3114805	1.5793879	1.5164233	1.3008542
c17h9.07	SPAC17H9.07		1	0.721297837	1.470049917	1.442595674	1.196339434	1	0.66517	0.94901335	0.99877954	0.94701076
c17h9.08	SPAC17H9.08
c17h9.10c	SPAC17H9.10c	ddb1	1	1.076793249	0.935021097	0.887763713	0.996624473	1	1.0738355	0.8185367	0.83218825	0.91096044
c17h9.11	SPAC17H9.11		1	0.891010713	0.615742897	0.765719609	0.74476013	1	0.9374684	0.5508814	0.54364884	0.53996795
c17h9.12c	SPAC17H9.12c		1	1.192056906	0.303497333	0.268524007	0.260225252	1	1.2628363	0.3069175	0.2801586	0.37273848
c17h9.13c	SPAC17H9.13c		1	1.145967343	0.818406729	0.836714498	0.72934191	1	1.2095392	0.8647708	0.61496496	0.5080625
c17h9.14c	SPAC17H9.14c		1	0.856864654	1.207400195	1.481986368	1.47030185	1	0.7179286	0.6876891	0.8279047	0.90157163
c17h9.16	SPAC17H9.16	tom22	1	0.411131059	0.801915021	0.785158588	0.631956912	1	0.4298476	0.6942242	0.66355884	0.678834
c17h9.17c	SPAC17H9.17c	mdm10	1	1.03440367	0.870030581	0.783639144	0.850152905	1	0.9456632	0.5656344	0.57447416	0.54145074
c17h9.18c	SPAC17H9.18c		1	1.088846881	0.754253308	0.854442344	0.903591682	1	1.6153494	4.956146	2.992023	2.1153526
c18.01c	SPCC18.01c	adg3	1	0.990051584	0.055637436	0.062638172	0.06816507	1	1.3360491	0.31702882	0.33387482	0.30406266
c18.02	SPCC18.02		1	0.630541872	0.416256158	0.357963875	0.374384236	1	0.7255611	0.3737416	0.39817023	0.49692732
c18.03	SPCC18.03		1	1.329087049	3.645435244	3.414012739	3.025477707	1	1.221313	2.0191035	1.5927404	1.783664
c18.04	SPCC18.04	pof6	1	1.086408641	0.655265527	0.496849685	0.504950495	1	1.0634276	0.69473594	0.7291855	0.6470184
c18.05c	SPCC18.05c		1	0.938502674	0.939393939	0.664884135	0.6942959	1	1.0294231	0.8141225	0.7633364	0.7587347
c18.06c	SPCC18.06c		1	0.82	1.229	1.2	1.086	1	0.9014675	1.0524302	1.2325435	1.3582006
c18.08	SPCC18.08		1	0.753808653	1.031078611	0.982937233	0.93662401	1	0.847156	0.97614604	0.8697883	0.8955919
c18.09c	SPCC18.09c		1	2.912045889	1.900573614	1.789674952	1.954110899	1	2.0513704	1.4614164	1.1806762	1.2991813
c18.10	SPCC18.10		1	1.36978852	0.901510574	0.60060423	0.529305136	1	1.4343259	0.9210059	0.5933207	0.47725293
c18.11c	SPCC18.11c	sdc1	1	0.755244755	1.027972028	1.097125097	0.881118881	1	0.70736665	0.95133525	0.91841745	0.7917955
c18.12c	SPCC18.12c		1	0.530358449	2.581565472	1.784198976	1.297000732	1	0.5673814	1.255692	0.8359024	0.7748051
c18.13	SPCC18.13		1	0.674087266	2.669634907	1.957257346	1.833481745	1	0.66858053	1.3017728	0.9111007	0.8054556
c18.15	SPCC18.15		1	1.158780231	1.756046267	4.144058885	3.467928496	1	0.9815385	1.3396163	1.2214054	0.8648028
c18.16c	SPCC18.16c	fmn1	1	1.598807496	1.107325383	0.879045997	0.783645656	1	1.4240319	0.7683166	0.6375836	0.6439612
c18.17c	SPCC18.17c		1	0.621538462	0.608	0.775384615	0.763076923	1	0.64871216	0.57719165	0.5834399	0.4303154
c1805.01c	SPAC1805.01c	ppk6	1	1.295292439	0.661198288	0.519258203	0.499286733	1	1.3208585	0.6872605	0.7221675	0.6925335
c1805.02c	SPAC1805.02c		1	0.77173913	1.888795987	1.773411371	1.580267559	1	0.7404144	1.2120123	1.022309	0.9369159
c1805.03c	SPAC1805.03c		1	0.652549697	2	1.574762316	1.281763181	1	0.78080446	1.5709895	1.4944103	1.1936997
c1805.04	SPAC1805.04	Nup133b;nup132	1	0.902237927	0.741460542	0.638987044	0.607184923	1	0.9215112	0.73159873	0.69572335	0.5366224
c1805.07c	SPAC1805.07c	hos2;dad2	1	0.74340949	1.611599297	1.567662566	1.443760984	1	0.7108401	0.9828546	0.9183164	0.87687695
c1805.09c	SPAC1805.09c							1	0.77595043	1.1649437	1.2381902	1.0762062
c1805.10	SPAC1805.10		1	0.884693878	1.2	1.454081633	1.518367347	1	0.8726343	1.5131351	1.5052435	1.3741703
c1805.14	SPAC1805.14		1	0.801808591	1.813865863	1.971363979	1.677467973	1	0.8154085	1.6718843	1.1964897	0.84012496
c1805.15c	SPAC1805.15c	pub2	1	3.109126984	1.601190476	1.367063492	1.666666667	1	2.5556378	1.8093129	1.7438359	1.9093175
c1805.16c	SPAC1805.16c		1	2.444139194	0.428571429	0.607142857	0.624542125	1	2.2143984	1.0112398	1.4014447	1.1701139
c1827.01c	SPCC1827.01c		1	0.634980989	0.958174905	0.625095057	0.542205323	1	0.8562966	0.94101435	0.7850102	0.81078136
c1827.02c	SPCC1827.02c		1	1.475409836	0.585480094	0.400468384	0.325526932	1	1.4836295	0.6478454	0.55093247	0.59923416
c1827.03c	SPCC1827.03c		1	0.227721059	0.339505105	0.334659976	0.237930438	1	0.35779032	0.27970055	0.2080259	0.14117396
c1827.04	SPCC1827.04		1	0.952380952	1.732959851	1.444444444	1.170868347	1	0.87865376	0.98661083	0.88534546	0.9409057
c1827.05c	SPCC1827.05c		1	0.679077084	3.051389617	1.619821709	1.184583115	1	0.8708136	2.018393	0.9019763	0.6989249
c1827.06c	SPCC1827.06c		1	0.198106336	2.182447196	1.391478514	0.747268755	1	0.23561291	1.4073342	0.7850248	0.32035094
c1827.07c	SPCC1827.07c		1	3.047126437	0.656321839	0.573563218	0.562068966	1	2.4548795	0.9903005	0.9249857	1.0669832
c1827.08c	SPCC1827.08c	pof7	1	1.620779221	0.88961039	0.861038961	0.897402597	1	1.5798898	0.8861373	0.8014446	0.9384734
c1834.05	SPAC1834.05	alg9	1	0.527145359	0.640980736	0.642732049	0.627553999	1	0.6080089	0.64033693	0.59063756	0.61478823
c1834.06c	SPAC1834.06c	pmo25	1	0.848341232	0.761453397	0.713270142	0.708530806	1	0.89006454	0.79163814	0.8121167	0.92409194
c1834.09	SPAC1834.09		1	1.446808511	2.641337386	2.978723404	3.872340426	1	1.4843124	2.2124047	2.509292	3.517418
c1834.10c	SPAC1834.10c		1	0.98415493	1.210387324	1.463908451	1.279929577	1	0.95089525	0.89650303	0.9645111	1.14853
c1840.04	SPCC1840.04	mca1	1	1.427765237	1.203160271	1.341986456	1.376975169	1	1.173054	1.1638501	1.3404444	1.4070975
c1840.05c	SPCC1840.05c		1	0.873801917	1.607028754	1.984025559	1.950479233	1	0.8452205	1.1746292	1.6103401	1.9465965
c1840.06	SPCC1840.06	atp5	1	1.894736842	0.978723404	1.167973124	1.083986562	1	1.6695343	1.0362132	1.2053503	1.0886066
c1840.07c	SPCC1840.07c		1	0.881765196	0.423397169	0.36011657	0.285179017	1	0.97326773	0.42921954	0.29850256	0.19513266
c1840.08c	SPCC1840.08c		1	0.437106918	1.08254717	1.476415094	1.60927673	1	0.6084632	1.8434792	2.169332	1.9754555
c1840.09	SPCC1840.09		1	0.951680672	1.214285714	1.168067227	1.178571429	1	0.8870969	0.9082365	0.88757116	1.0601908
c1840.12	SPCC1840.12		1	1.962352941	1.164705882	1.376470588	1.715294118	1	1.3127928	0.5996324	0.6899558	0.92356175
c1851.02	SPAC1851.02		1	1.169220945	0.90293742	0.916347382	0.858876117	1	1.0227574	0.6296922	0.5065583	0.44270968
c186.01	SPAC186.01
c186.02c	SPAC186.02c		1	1.631578947	2.157894737	1.473684211	0.894736842	1	1.8746822	1.9387687	1.4579133	1.4133382
c186.03	SPAC186.03		1	1.003731343	0.015264586	0.008819539	0.0078019	1	1.3543634	0.14505094	0.108903095	0.051910434
c186.04c	SPAC186.04c		1	2.018446602	0.122330097	0.137864078	0.17184466	1	3.117143	0.439823	1.0636052	1.3761388
c186.05c	SPAC186.05c							1				0.47096
c186.06	SPAC186.06
c186.07c	SPAC186.07c		1	1.444444444	1.507936508		0.722222222	1	1.94405	0.98033696	0.69391775	0.5399
c186.08c	SPAC186.08c							1	0.53889	0.46018	0.43332	0.58781
c186.09	SPAC186.09
c1861.03	SPBC1861.03	mak10	1	0.549141966	1.535101404	1.858034321	2.065522621	1	0.6713672	1.3774867	1.631752	2.2213721
c1861.04c	SPBC1861.04c		1	1.167159763	1.304733728	1.389053254	1.285502959	1	0.9861019	0.91146076	1.0652099	1.5886018
c1861.05	SPBC1861.05		1	1.964418087	0.275759822	0.281690141	0.242401779	1	1.5877733	0.80103415	0.7758027	0.67151845
c1861.07	SPBC1861.07	elc1	1	0.998480243	1.650455927	1.390577508	1.527355623	1	0.9904648	1.2492518	1.3226806	1.5794203
c1861.08c	SPBC1861.08c	U2-A	1	1.325787402	2.744094488	2.318897638	1.81988189	1	1.485655	1.9546078	1.3823367	1.138588
c1861.09	SPBC1861.09	ppk22	1	0.905472637	1.772802653	1.797678275	2.165837479	1	0.95293194	1.394744	1.5821718	2.035266
c188.01c	SPCC11E10.09c		1	1.03125	1.28125	1.375	1.9375	1	1.1757885	1.1681617	1.956006	4.7471642
c188.04c	SPCC188.04c	spc25	1	0.931079324	1.472041612	1.531859558	1.618985696	1	0.87669384	1.1821282	1.2201672	1.4664649
c188.07	SPCC188.07	ccq1	1	1.452991453	1.963675214	2.128205128	2.222222222	1	1.2813114	1.6663795	1.9807838	2.660047
c188.08c	SPCC188.08c	ubp5;ubp22	1	0.572727273	0.613636364	0.797727273	1.082954545	1	0.6662749	0.988595	1.2955077	1.7434459
c188.09c	SPCC188.09c		1	1.353697749	0.448553055	0.463826367	0.463826367	1	1.4023162	0.79616654	1.0019644	0.78285176
c188.10c	NULL_SPCC188.10c		1	1.52853067	0.572039943	0.569186876	0.506419401	1	1.4840331	0.92290825	1.0160676	0.7190125
c1884.01	SPCC1884.01
c18a7.01	SPBC18A7.01		1	2.446498054	1.662451362	1.212062257	1.090466926	1	3.130126	1.2357843	0.9571146	0.8694644
c18a7.02c	SPBC18A7.02c		1	1.62371134	1.283505155	1.487113402	1.628865979	1	1.5766404	1.0531957	1.0700915	1.243682
c18b11.02c	SPAC18B11.02c		1	1.093803787	0.672977625	0.513769363	0.471600688	1	1.12334			0.83744
c18b11.03c	SPAC18B11.03c		1	0.737173717	0.548154815	0.666966697	0.719171917	1	0.82630605	1.3544234	1.4004543	1.335058
c18b11.04	SPAC18B11.04	ncs1	1	1.900199601	1.471057884	1.71257485	1.822355289	1	1.7475433	1.3241986	1.3103395	1.4822962
c18b11.05	SPAC18B11.05	gpi18	1	1.312356979	0.991990847	1.433638444	1.592677346	1	1.1392952	0.94307506	1.21925	1.4350847
c18b11.06	SPAC18B11.06		1	0.801729107	0.880115274	0.374639769	0.314121037	1	0.8247136	0.87553746	0.53675044	0.45180002
c18b11.08c	SPAC18B11.08c		1	0.751713633	1.642041127	1.583396801	1.099771516	1	0.6634343	1.2534431	1.1990362	1.0034921
c18b11.09c	SPAC18B11.09c		1	3.208333333	0.620535714	0.379464286	0.364583333	1	2.084997	0.6652045	0.7066343	0.76859885
c18b11.10	SPAC18B11.10	tup11	1	0.9368	0.4912	0.5752	0.492	1	1.0967478	0.9516642	1.0164938	0.74346584
c18b11.11	SPAC18B11.11		1	1.62540366	0.87621098	0.881593111	0.797631862	1	1.6120398	1.0947549	0.91333044	1.2374187
c18b5.02c	SPCC18B5.02c		1	0.25863284	0.240310078	0.217054264	0.259337562	1	0.18728113	0.15640646	0.16771692	0.16368082
c18b5.04	SPCC18B5.04	rsm18	1	0.742788462	1.418269231	1.146634615	0.912660256	1	0.71897906	1.0184048	0.8098153	0.6716082
c18b5.05c	SPCC18B5.05c		1	0.545175439	0.606578947	0.851754386	1.038157895	1	0.7750641	0.5772642	0.67851055	1.0339181
c18b5.06	SPCC18B5.06	sup45;erf1	1	1.017376195	0.980017376	0.602953953	0.658557776	1	0.93787175	0.87203515	0.756118	0.94185185
c18b5.07c	SPCC18B5.07c	nup61	1	0.645862884	0.589598109	0.535224586	0.455791962	1	0.7939822	0.6763553	0.5230992	0.43579304
c18b5.08c	SPCC18B5.08c		1	0.827863362	0.567314133	0.497655727	0.536503684	1	0.97572625	0.6841491	0.6595829	0.6979404
c18b5.09c	SPCC18B5.09c		1	1.218910586	0.983556012	0.958890031	0.89311408	1	1.1646073	1.426845	1.5521336	1.258388
c18b5.10c	SPCC18B5.10c		1	0.833192923	1.01010952	0.920808762	0.878685762	1	0.84653217	1.2591586	1.3052107	1.0640782
c18b5.12	SPCC14G10.01		1	1.428861789	1.456300813	1.107723577	1.129065041	1	1.5948042	1.4602249	1.6665266	1.5608864
c18b5.13	SPCC14G10.02		1	0.757894737	1.632388664	1.067206478	0.971659919	1	0.75038624	1.2897038	0.97493786	0.84077805
c18e5.01	SPBC18E5.01
c18e5.02c	SPBC18E5.02c		1	0.830344828	1.137931034	1.71862069	1.96	1	0.7861483	0.94066954	1.3041732	1.555207
c18e5.03c	SPBC18E5.03c	sim4	1	0.696196196	1.708208208	1.181681682	1.055055055	1	0.7034194	1.0625559	0.7193821	0.51669025
c18e5.05c	SPBC18E5.05c		1	1.833190761	1.431993157	1.25320787	1.113772455	1	1.4611641	0.994323	0.81002057	0.7517757
c18e5.07	SPBC18E5.07		1	0.902216428	0.299217731	0.314211213	0.397653194	1	0.871269	0.3644151	0.5092363	0.58524007
c18e5.08	SPBC18E5.08		1	1.208655332	2.108191654	2.00618238	2.256568779	1	0.9747508	1.6465421	1.260594	1.2273073
c18e5.09c	SPBC18E5.09c		1	1.483940043	1.392933619	1.289079229	1.198072805	1	1.4591079	1.2202513	1.4778277	1.164858
c18e5.10	SPBC18E5.10		1	1.093690249	0.997131931	0.819311663	0.783938815	1	1.1000191	1.0897446	1.2588915	1.1600404
c18e5.14c	SPBC18E5.14c		1	1.845464726	1.307950728	1.313549832	1.25643897	1	1.439831	1.3029147	1.3836697	1.1168386
c18g6.01c	SPAC18G6.01c		1	2.848484848	0.810606061	0.954545455	0.942640693	1	2.5854442	0.6747519	0.6072206	0.7621519
c18g6.05c	SPAC18G6.05c		1	0.854039375	1.22131704	1.012898846	0.853360489	1	0.8163126	0.93829	0.7908795	0.7260725
c18g6.06	SPAC18G6.06		1	0.825438027	0.633354964	0.475016223	0.463335496	1	1.1016412	0.83958846	0.7898717	0.778185
c18g6.09c	SPAC18G6.09c		1	2.251152074	0.357142857	0.430875576	0.48156682	1	2.7002351	0.689594	0.81735605	0.9848476
c18g6.10	SPAC18G6.10		1	1.647590361	2.385542169	1.972891566	1.980421687	1	1.4198983	1.7606508	2.0292492	2.026832
c18g6.11c	SPAC18G6.11c	rrn3	1	0.746766792	0.782227785	0.371714643	0.3521068	1	1.0029371	0.81624013	0.38199702	0.26218963
c18g6.13	SPAC18G6.13		1	1.260223048	1.605947955	2.111524164	2.120198265	1	1.0839659	1.2701966	1.2131332	1.4181157
c18h10.01	SPBC11G11.07		1	0.808252427	1.128640777	0.96723301	1.003640777	1	0.8630246	1.1749257	1.1638004	1.5694858
c18h10.02	SPBC18H10.02	lcf1	1	0.676382661	0.357249626	0.577727952	0.660687593	1	0.81463176	0.435164	0.78264594	0.951172
c18h10.05	SPBC18H10.05		1	3.120547945	2.098630137	2.698630137	3.202739726	1	2.4757524	1.5756971	1.4167138	1.702551
c18h10.06c	SPBC18H10.06c	swd2.1;swd2						1	1.0658866	0.97831094	1.0162969	1.0445162
c18h10.07	SPBC18H10.07		1	1.058721934	1.948186528	1.493955095	1.704663212	1	0.9817657	1.2191477	1.0853897	1.348298
c18h10.08c	SPBC18H10.08c	ubp4;ubp25	1	0.8	1.329032258	1.374193548	1.748387097	1	0.9558117	1.0120174	1.1958071	2.4830828
c18h10.09	SPBC18H10.09		1	1.514731369	1.40034662	1.171577123	1.407279029	1	1.1565318	0.92764604	1.2057661	1.6876564
c18h10.10c	SPBC18H10.10c	cwc16	1	1.668531469	1.044755245	0.931468531	1.018181818	1	1.6701171	1.017106	1.1028478	1.2880648
c18h10.11c	SPBC18H10.11c							1	0.8553535	1.480425	1.4838614	1.7985421
c18h10.15	SPBC18H10.15	ppk23	1	1.033579034	1.231777232	1.149058149	1.207207207	1	0.8766722	0.95195895	0.84480286	0.8782694
c18h10.16	SPBC18H10.16		1	1.940285205	1.057040998	0.963458111	0.935828877	1	1.4154285	0.69236994	0.69335806	0.7098218
c18h10.17c	SPBC18H10.17c		1	0.690591659	1.12900097	1.337536372	1.488845781	1	0.6691122	1.3301779	1.8390076	1.6395409
c18h10.18c	SPBC18H10.18c		1	0.88277512	1.722488038	1.90430622	1.667464115	1	0.94882536	1.7084119	2.0425198	1.8832899
c18h10.19	SPBC18H10.19		1	0.951076321	1.056751468	1.33072407	1.32778865	1	1.052152	1.0577644	1.1827734	1.1749907
c18h10.20c	SPBC18H10.20c		1	0.604099936	1.542600897	1.543241512	1.535554132	1	0.8355974	1.3191264	0.9062732	0.68429524
c18h10.21c	SPBC18H10.21c
c1906.01	SPCC1906.01	mpg1	1	0.742949234	0.987912973	1.847703465	2.250604351	1	0.7731535	0.92570984	0.8038636	0.53002197
c1906.02c	SPCC1906.02c		1	0.368802228	0.477437326	0.491364903	0.523119777	1	0.58679503	0.7187283	0.7327278	0.70833373
c191.01	SPCC191.01		1	5.203125	1.015625	1.109375	1.84375	1	2.9594057	0.63658327	0.8763708	1.3225437
c191.02c	SPCC191.02c		1	0.336039534	0.141193082	0.204376986	0.217084363	1	0.45846838	0.20533116	0.23971252	0.25073192
c191.03c	SPCC191.03c		1	0.423229054	0.15713772	0.227615965	0.220783891	1	0.5564044	0.23221977	0.24475831	0.26543435
c191.04c	SPCC191.04c							1	0.93115	0.56796	0.61736	1.02546
c191.05c	SPCC191.05c		1	5.24793956			0.190247253	1	6.076672	0.31418014	0.30789942	0.3248825
c191.06	SPCC191.06		1	4.185643564	0.438118812	0.360148515	0.273514851	1	3.4640558	0.48560017	0.4798144	0.41625676
c191.08	SPCC191.08		1	0.573316551		0.422907489		1	0.6424921	1.3533065	0.9606292	0.6283106
c191.09c	SPCC191.09c	GSTI;gst1	1	0.276508227	0.086380256	0.073583181	0.083638026	1	0.27279016	0.09064284	0.0891544	0.07443682
c191.10	SPCC191.10							1	0.92944		0.69144	0.84206
c191.13	SPCC1450.02		1	0.955406912	0.96432553	0.78483835	0.74916388	1	0.9697315	0.923826	0.9937919	0.92870975
c1919.02	SPCC1919.02		1	1.804878049	1.855182927	1.949695122	2.350609756	1	1.5569581	1.467317	1.5833788	2.0175092
c1919.03c	SPCC1919.03c		1	1.932019704	0.763546798	1.013793103	1.250246305	1	1.6683502	0.8972599	1.1586398	1.2882234
c1919.04	SPCC1919.04		1	1.222621185	0.661579892	0.731597846	0.661579892	1	1.1045706	0.6709271	0.69757754	0.66692996
c1919.05	SPCC1919.05		1	0.799809342	1.485224023	0.977121068	1.018112488	1	0.9072146	1.4543852	1.2749484	1.3002194
c1919.07	SPCC1919.07		1	1.521983162	1.130028064	1.203928906	1.206735267	1	1.0379722	1.0875084	1.0436307	1.016237
c1919.08c	SPCC1919.08c	mrpl33	1	1.130120482	1.496385542	1.410843373	1.319277108	1	0.97656894	1.3184026	1.2646344	1.307319
c1919.11	SPCC1919.11		1	2.344827586	1.344827586	1.206896552	1.517241379	1	1.9666824	0.9686929	1.1457338	2.795359
c1919.12c	SPCC1919.12c		1	1.078561917	0.431424767	0.464713715	0.644474035	1	1.323757	0.60531807	0.78491026	0.8850327
c1919.13c	SPCC1919.13c		1	0.59558011	2.925966851	2.476243094	2.034254144	1	0.6149896	1.6220175	1.202847	1.1050167
c1919.14c	SPCC1919.14c	bdp1	1	2.227036395	1.227036395	0.766031196	0.636048527	1	2.2332737	1.1773	0.94496477	1.0353823
c1921.02	SPBC1921.02	rad60	1	1.111217641	1.299137105	1.347075743	1.209971237	1	1.0949341	1.1884363	1.4636592	1.3927346
c1921.04c	SPBC1921.04c							1	0.6809714	0.5715197	0.88369	1.0870807
c1921.06c	SPBC1921.06c	pvg3	1	0.933962264	1.558490566	2.652830189	3.49245283	1	1.1742989	2.5908926	3.429675	4.4078727
c1952.01	SPAC1952.01		1	0.766248575	1.836944128	2.38654504	2.940706956	1	0.7784901	1.5540305	1.5923125	1.7856843
c1952.02	SPAC1952.02		1	0.673044925	2.865224626	2.34608985	2.143926789	1	0.7670251	1.8630955	1.2068559	1.0784717
c1952.03	SPAC1952.03		1	0.9232	3.4528	2.8336	2.8544	1	0.92977417	1.5226452	1.29454	1.5269877
c1952.04c	SPAC1952.04c		1	2.614058355	1.152519894	0.810344828	0.828912467	1	2.070128	1.1468432	0.9443696	0.8303921
c1952.05	SPAC1952.05	HAG601;gcn5	1	0.61762261	1.295095594	0.879467997	0.877805486	1	0.7163753	1.150838	0.9980384	0.6766825
c1952.06c	SPAC1952.06c		1	0.60295203	1.113653137	0.938745387	0.915867159	1	0.72230506	0.83449656	0.80739284	0.82598346
c1952.08c	SPAC1952.08c		1	1.069316081	1.379852126	1.193160813	1.138632163	1	0.9024711	0.81574947	0.74184203	0.7233813
c1952.09c	SPAC1952.09c	ach1	1	1.390163934	0.780327869	0.813114754	1.101639344	1	1.2426411	0.68024147	1.4031576	2.6870098
c1952.10c	SPAC1952.10c		1	0.784061697	0.768637532	0.790488432	0.949871465	1	0.9543883	0.750597	0.73358274	1.3184919
c1952.13	SPAC1952.13	ned1	1	0.866161616	0.767676768	1.161616162	1.813131313	1	0.8422401	0.85172	1.4035361	2.3229027
c1952.14c	SPAC1952.14c	mrpl25	1	0.698341837	0.900510204	0.750637755	0.681122449	1	0.65326655	1.1655462	1.1434498	1.0143119
c1952.15c	SPAC1952.15c	mug6;rec24	1	1.412060302	1.582914573	1.713567839	2.195979899	1	1.6914849	4.367703	7.446878	8.460215
c1952.16	SPAC1952.16	rga9						1
c19a8.02	SPAC19A8.02		1	1.752371917	0.60626186	0.541745731	0.535104364	1	1.6033201	0.71534973	0.67526263	0.65084726
c19a8.03	SPAC19A8.03		1	1.462009804	0.596813725	0.81127451	0.991421569	1	1.3961211	0.73675305	0.8290361	1.1236951
c19a8.04	SPAC19A8.04	erg5	1	1.374748491	0.610663984	0.648390342	0.588531187	1	1.1211401	0.61095315	0.6439799	0.5157312
c19a8.06	SPAC19A8.06		1	1.312414734	1.298772169	1.160982265	1.117326057	1	1.0206981	0.7945791	0.7707701	1.0263628
c19a8.07c	SPAC19A8.07c		1	1.129595588	2.509191176	0.971507353	0.862132353	1	1.1260115	2.4398847	1.4687703	1.2653582
c19a8.09	SPAC19A8.09		1	1.596428571	2.169642857	2.416071429	2.608928571	1	1.1568121	1.7610426	2.1607919	2.101683
c19a8.10	SPAC19A8.10		1	1.282258065	1.510752688	1.201612903	1.403225806	1	1.316137	1.3086934	1.430869	1.905904
c19a8.11c	SPAC19A8.11c		1	1.226	1.604	1.509	1.369	1	1.1047841	1.0804476	0.9887083	1.0359995
c19a8.12	SPAC19A8.12	dcp2	1	0.94269341	0.669531996	0.770773639	0.792741165	1	1.0402887	0.8329157	1.0146089	1.1737633
c19a8.13	SPAC19A8.13	U1-70kD	1	0.704063604	1.449646643	1.320671378	1.272084806	1	0.7341945	1.2259775	1.2022623	1.2363545
c19a8.14	SPAC19A8.14		1	0.674300254	1.297709924	1.330788804	1.156064461	1	0.6694037	0.75281495	0.6860884	0.80316806
c19a8.15	SPAC19A8.15	trp2	1	0.39556331	0.443918245	0.388584247	0.302841476	1	0.43296543	0.3709135	0.34319913	0.22078876
c19b12.01	SPAC19B12.01		1	0.454178674	0.998270893	0.621902017	0.571181556	1	0.7115849	0.9700478	0.5894818	0.39695314
c19b12.02c	SPAC19B12.02c		1	0.678739694	0.829210836	0.519140165	0.353945819	1	0.81402475	0.61648405	0.22445673	0.10769363
c19b12.05c	SPAC19B12.05c	fcp1	1	1.417012448	0.958506224	1.093360996	1.053941909	1	1.2228335	1.0714393	1.138336	1.2358717
c19b12.06c	SPAC19B12.06c		1	1.042046251	0.412754029	0.324106517	0.218640505	1	0.91384697	0.4136462	0.282459	0.18137088
c19b12.07c	SPAC19B12.07c		1	1.253461129	0.919062833	1.002129925	1.03514377	1	1.0506772	0.6695567	0.6717556	0.9194445
c19b12.08	SPAC19B12.08		1	4.502840909	0.741477273	0.6875	1.161931818	1	3.1122978	0.73658615	1.1396347	1.8305575
c19b12.10	SPAC19B12.10	sst2	1	2.626865672	1.350746269	1.759328358	2.21641791	1	2.3531659	1.0876175	1.433226	1.7139488
c19b12.11c	SPAC19B12.11c		1	1.043754972	1.074781225	0.429594272	0.391408115	1	1.0879064	1.0031518	0.60635895	0.5918805
c19c2.04c	SPBC19C2.04c	ubp32;ubp11	1	5.267772512	5.116113744	4.710900474	5.106635071	1	3.8595052	2.495462	0.6235579	0.42660588
c19c2.06c	SPBC19C2.06c		1	1.749152542	0.579661017	1.044067797	2.718644068	1	1.4910886	0.5532236	0.95242095	2.0583837
c19c2.08	SPBC19C2.08	prp38	1	1.376879699	1.536654135	1.531954887	1.307330827	1	1.2310687	0.9783752	1.1791306	1.123379
c19c2.09	SPBC19C2.09	sre1	1	1.072847682	1.238410596	1.367549669	1.783112583	1	1.4511952	1.4163373	1.825743	2.1943755
c19c2.10	SPBC19C2.10		1	1.119551681	0.616438356	0.646326276	0.794520548	1	1.3537014	0.8244948	0.9919035	1.2687248
c19c2.11c	SPBC19C2.11c		1	1.68	0.744444444	1.208888889	1.368888889	1	1.8827913	0.8888594	1.3325075	1.5329034
c19c2.12	SPBC19C2.12	mrpl51	1	1.477597712	1.695900858	1.548141087	1.300285987	1	1.2561269	1.2103361	1.0537132	0.9447963
c19c2.13c	SPBC19C2.13c		1	1.143907563	1.819327731	1.199579832	1.151260504	1	1.2691773	1.7834277	1.2235982	1.1980206
c19c7.01	SPBC19C7.01		1	0.924137931	2.587356322	2.077011494	2.226436782	1	0.9492905	1.489988	1.5630307	1.7310259
c19c7.02	SPBC19C7.02	ubr1	1	1.668367347	1.552721088	1.69047619	1.947278912	1	1.4202765	1.3270583	1.5537132	1.7035415
c19c7.04c	SPBC19C7.04c		1	17.64912281	3.570175439	4.140350877	4.754385965	1	7.139801	2.7279646	4.996052	5.8828526
c19c7.05	SPBC19C7.05		1	1.243927126	0.689271255	0.732793522	0.819838057	1	1.4426209	0.5606008	0.5194821	0.561949
c19c7.06	SPBC19C7.06		1	0.469933185	2.627616927	1.36481069	0.869487751	1	0.533059	1.4390656	0.74509466	0.5354991
c19c7.07c	SPBC19C7.07c	sen34	1	0.741479634	1.747298421	1.576891106	1.335827099	1	0.73249906	1.2096289	1.0418773	0.9373281
c19c7.08c	SPBC19C7.08c		1	1.358267717	2.805774278	2.047244094	1.811023622	1	1.1822813	1.7170703	1.2285576	1.2662491
c19c7.10	SPBC19C7.10		1	3.744408946	1.42172524	1.742811502	1.97284345	1	2.8396773	1.640368	2.1620035	1.7654377
c19c7.11	SPBC19C7.11		1	1.239720035	0.524934383	0.370953631	0.365704287	1	1.021938	0.43232647	0.33987552	0.34690735
c19c7.12c	SPBC19C7.12c		1	0.940023068	0.738177624	0.602076125	0.620530565	1	1.1104692	0.63927925	0.4511875	0.36047515
c19d5.02c	SPAC19D5.02c		1	1.169491525	0.959322034	1.029661017	0.966101695	1	1.1524488	0.8392381	0.81628424	0.87126285
c19d5.04	SPAC19D5.04	ptr1	1	1.604066986	1.364832536	1.215311005	1.25	1	1.3572853	1.1720115	1.1438515	1.2716264
c19d5.05c	SPAC19D5.05c		1	0.861720067	2.096964587	1.509274874	1.310286678	1	0.91680515	1.6010073	1.1897693	1.0220909
c19d5.07	SPAC19D5.07		1	3.014159292	0.510619469	0.283185841	0.299115044	1	2.2431605	0.796514	0.70247376	0.65818226
c19e9.01c	SPAC19E9.01c	nup40	1	0.909090909	0.784848485	0.741414141	0.694949495	1	1.0385562	0.7078556	0.7180753	0.5880772
c19f5.02c	SPBC19F5.02c		1	0.452624404	1.673483299	0.961826858	0.834355828	1	0.52995163	1.4767863	0.76713085	0.5928085
c19f5.03	SPBC19F5.03		1	0.797619048	0.216165414	0.285714286	0.330827068	1	0.7750257	0.18381631	0.20750368	0.27610207
c19f5.04	SPBC19F5.04
c19f8.02	SPBC19F8.02		1	0.584661355	2.142430279	2.510956175	2.025896414	1	0.51348084	1.3159703	1.2891171	1.3890731
c19f8.03c	SPBC19F8.03c		1	1.188034188	1.30982906	1.310897436	1.183760684	1	1.1334516	1.0439662	0.8283713	0.8778435
c19f8.04c	SPBC19F8.04c		1	2.044642857	0.814285714	0.725	0.896428571	1	1.5085187	0.6506562	0.66424197	0.7560092
c19f8.05	SPBC19F8.05		1	0.754166667	1.308333333	1.5625	1.483333333	1	0.7696358	1.498504	1.772565	1.6569914
c19g12.03	SPAC19G12.03	cda1	1	2.373994638	0.509383378	0.616621984	0.731903485	1	1.8601437	0.9622628	1.4036816	1.468434
c19g12.04	SPAC19G12.04		1	2.551724138	0.608695652	0.595202399	0.700149925	1	2.024178	0.98983616	1.3054916	1.3949189
c19g12.05	SPAC19G12.05		1	0.413057125	0.641242938	0.390458255	0.304456999	1	0.5497396	0.6056696	0.3433616	0.25473973
c19g12.08	SPAC19G12.08							1	1.1379026	0.65534	0.58836585	0.73136
c19g12.09	SPAC19G12.09		1	6.802777778	0.616666667	0.8	1.413888889	1	3.478261	0.59410495	1.0493641	1.7049264
c19g12.11	SPAC19G12.11		1	1.56916724	0.725395733	0.967653131	0.976600138	1	1.2880316	0.6866448	0.7433871	0.7760826
c19g12.12	SPAC19G12.12	dlp1;coq1	1	0.907536908	0.668997669	0.865578866	0.930846931	1	0.8955981	0.69476527	0.6690544	0.74990016
c19g12.13c	SPAC19G12.13c		1	1.592188919	1.207992734	0.930063579	1.129881926	1	1.5606675	0.9797276	0.80967516	0.88123184
c19g12.17c	SPAC19G12.16c	adg2	1	0.802816901	0.309859155	0.408450704	3.408450704	1	1.0595971	0.33241346	5.0235395	30.236773
c19g7.02	SPBC19G7.02		1	1.257452575	1.703252033	1.193766938	1.088075881	1	1.0021175	1.2405827	0.9546817	1.0829871
c19g7.04	SPBC19G7.04		1	1.115254237	1.416949153	1.569491525	1.315254237	1	1.0184119	1.227859	1.7717911	1.0395339
c19g7.06	SPBC19G7.06	mbx1	1	1.529032258	1.002419355	0.633870968	0.602419355	1	1.2941515	0.88664806	0.641746	0.51475716
c19g7.07c	SPBC19G7.07c		1	0.701139351	1.311130587	1.043821209	1.079754601	1	0.83968425	1.3052676	0.9434606	0.8951597
c19g7.08c	SPBC19G7.08c		1	0.792903226	0.609032258	0.59483871	0.453548387	1	1.0617992	0.8406189	0.7659567	0.7597173
c19g7.10c	SPBC19G7.10c		1	0.935520362	0.925339367	1.104072398	1.190045249	1	0.86885965	0.844733	1.0709152	1.404262
c19g7.11c	SPBC19G7.18c		1	2.535893155	1.425709516	1.500834725	1.757929883	1	1.8267841	1.1560923	1.1004786	1.4303362
c19g7.12c	NULL_SPBC19G7.12c		1	2.4375	1.371621622	1.547297297	1.684121622	1	1.6628803	1.0552968	1.036877	1.3149155
c19g7.13	SPBC19G7.13	trf1	1	1.533707865	1.18258427	0.860955056	0.863764045	1	1.9149826	1.5616221	1.3062459	1.3566937
c19g7.14c	SPBC19G7.14c		1	1.415265201	1.697283312	1.716041397	1.408796895	1	1.288051	1.2059782	0.8566299	0.66701066
c19g7.15	SPBC19G7.15	nup44	1	0.761210762	0.893497758	0.77073991	0.685538117	1	0.8502459	0.82426023	0.7639223	0.7878375
c19g7.16	SPBC19G7.16	isw1	1	0.781979083	0.881737731	0.875301689	0.793242156	1	0.7856816	1.0179752	0.9431752	0.841714
c1a4.04	SPBC1A4.04		1	0.56943367	1.346004655	1.176105508	0.999224205	1	0.8343158	1.2849782	0.83474296	0.54176855
c1a4.05	SPBC1A4.05		1	0.808789514	1.219737857	1.492675405	1.33307633	1	0.8946136	1.0725483	1.0181273	0.88809675
c1a4.06c	SPBC1A4.06c		1	1.802513465	1.280071813	0.976660682	0.897666068	1	1.5064266	0.9575426	0.83803344	0.8607627
c1a4.07c	SPBC1A4.07c		1	0.709810387	1.404781533	0.885408079	0.752679308	1	0.738629	1.3722225	1.0548941	0.8265906
c1a4.09	SPBC1A4.09		1	0.739278421	1.067392784	0.860449285	0.817562968	1	0.8266697	1.1453514	0.88131785	0.84600574
c1a6.01c	SPAC1A6.01c		1	1.244101633	1.45553539	1.230490018	1.239564428	1	1.1070755	1.0268829	1.0443349	1.0327257
c1a6.02	SPAC1A6.02		1	0.484703059	1.372525495	1.071385723	0.921415717	1	0.5300906	0.95206	0.85713935	0.7621729
c1a6.03c	SPAC1A6.03c		1	0.909677419	1.148387097	1.387096774	1.36516129	1	0.9822742	1.9243344	2.38332	1.8834449
c1a6.04c	SPAC1A6.04c	plb1	1	0.822532403	0.274177468	0.219341974	0.249252243	1	0.7852981	0.7964056	1.1497879	1.0882934
c1a6.05c	SPAC1A6.05c		1	0.549329124	0.900552486	0.72296764	0.696132597	1	0.70230675	0.87396616	0.7580237	0.7478273
c1a6.07	SPAC1A6.07		1	1.234152652	1.368693402	1.385510996	1.388098318	1	1.2370715	1.1556684	1.2568485	1.6059783
c1a6.08c	SPAC1A6.08c	mcp2	1	1.233576642	1.481751825	1.489051095	2.058394161	1	1.2803797	1.3106276	1.6294342	3.2088244
c1a6.11	SPAC1A6.11							1		0.93648
c1b1.02c	SPAC1B1.02c		1	1.148919753	0.567901235	0.706018519	0.770061728	1	1.1310587	0.61650664	0.759856	0.89061576
c1b1.03c	SPAC1B1.03c	kap95	1	0.736672052	1.415993538	1.210016155	1.009693053	1	0.8648286	1.211316	1.1851656	1.3322111
c1b1.04c	SPAC1B1.04c		1	1.178947368	1.557894737	1.572368421	1.248684211	1	1.1468605	1.1870948	1.4433893	1.4224367
c1b2.02c	SPAC1B2.02c	ugo1	1	1.0997151	1.084045584	1.066951567	1.183760684	1	1.1644751	0.9988015	1.0442792	1.1607804
c1b2.03c	SPAC1B2.03c		1	0.366101695	0.918644068	1.215254237	1.425423729	1	0.49207282	0.8743362	0.99867034	1.1894889
c1b2.04	SPAC1B2.04	cox6	1	1.272051996	1.163416899	1.280408542	1.057567317	1	1.1188269	0.9957584	0.992481	0.9589229
c1b3.01c	SPAC1B3.01c		1	1.528216704	1.329571106	1.112866817	0.835214447	1	1.449368	1.4710921	1.4356574	1.2977237
c1b3.02c	SPAC1B3.02c		1	0.621304348	0.507826087	0.441304348	0.402608696	1	0.5721234	0.43422258	0.39715835	0.4008801
c1b3.04c	SPAC1B3.04c		1	1.226467331	0.430786268			1	1.302009	0.9680027	0.5091137	0.6160178
c1b3.05	SPAC1B3.05
c1b3.06c	SPAC1B3.06c		1	0.965972222	0.653472222	1.197222222	1.468055556	1	0.7703722	0.44977552	0.4036079	0.5117274
c1b3.08	SPAC1B3.08		1	0.678929766	0.956521739	0.974916388	1.063545151	1	0.7091211	1.360612	1.6783162	1.4428211
c1b3.09c	SPAC1B3.09c		1	0.757775683	2.211121583	1.59472196	1.270499529	1	0.74255216	1.4464576	1.1294084	0.98868084
c1b3.10c	SPAC1B3.10c		1	0.795145631	0.865048544	0.923300971	1.009708738	1	0.8546722	1.1001191	1.3876977	1.2522935
c1b3.13	SPAC1B3.13		1	0.326166514	0.655535224	0.456999085	0.437328454	1	0.55758655	0.8713646	0.60651636	0.58233714
c1b3.15c	SPAC1B3.15c		1	1.055729984	0.383830455	0.349293564	0.423076923	1	1.168167	0.35086957	0.3831691	0.41511413
c1b3.16c	SPAC1B3.16c	vht1	1	0.042329074	0.242270555	0.386033356	0.277187165	1	0.09092935	0.31027922	0.24244079	0.11064207
c1b3.17	SPAC1B3.17	clr2	1	0.804347826	0.976086957	1.432608696	1.54057971	1	0.9534968	1.0094995	1.107448	0.9212592
c1b3.18c	SPAC1B3.18c	mrps18	1	1.148869836	1.102104443	1.009353079	0.962587685	1	0.9881262	0.91110027	0.81393725	0.7367983
c1b3.20	SPAC1B3.20		1	2.216524217	2.236467236	2.655270655	3.225071225	1	1.62974	1.5508844	1.932901	2.7128992
c1b9.03c	SPAC1B9.03c		1	0.792215226	1.648540355	0.848311391	0.694905552	1	0.82816124	1.2570778	0.67209136	0.5319029
c1d4.02c	SPAC1D4.02c		1	1.386013986	1.531468531	1.595804196	1.696503497	1	1.2604353	1.343885	1.5240735	1.7690492
c1d4.03c	SPAC1D4.03c		1	1.79379845	1.182945736	1.663565891	1.801550388	1	1.4342569	1.120643	1.316547	1.5876855
c1d4.05c	SPAC1D4.05c		1	0.709453599	0.646140503	0.628794449	0.586296618	1	0.83886546	0.705966	0.64304864	0.6000873
c1d4.07c	SPAC1D4.07c							1	0.8936667	1.3475714	1.1995263	1.106417
c1d4.08	SPAC1D4.08		1	0.574956672	0.590121317	0.616551127	0.580589255	1	0.68813646	0.56568086	0.42520297	0.32922414
c1d4.09c	SPAC1D4.09c		1	1.020725389	1.843523316	1.660103627	1.572020725	1	0.9085465	1.4367144	1.2361581	1.2768973
c1d4.10	SPAC1D4.10		1	0.9408867	1.449507389	1.352216749	1.578817734	1	0.88881415	1.1690227	1.1805209	1.5485417
c1d4.11c	SPAC1D4.11c	kic1;lkh1;katb	1	1.053632043	0.528852682	0.511880516	0.61167685	1	1.0289626	0.5567589	0.56157446	0.6496823
c1d4.14	SPAC1D4.14		1	1.432258065	1.149193548	0.955645161	0.819354839	1	1.2022773	1.3902084	1.2866684	0.73776245
c1d7.01	SPBC1D7.01		1	1.282918149	1.097864769	1.139679715	1.060498221	1	1.1353784	0.9598795	0.8961724	0.8515768
c1d7.03	SPBC1D7.03		1	1.010964912	3.326754386	2.385964912	1.951754386	1	1.2215012	2.2653902	1.9009615	2.047174
c1e11.03	SPAC823.03	ppk15	1	1.943201377	1.277108434	1.65060241	2.170395869	1	1.4998224	0.938668	1.1987543	1.6250752
c1e8.01	SPBC16E9.18		1	0.868146214	0.825065274	0.647519582	0.635770235	1	0.90308315	0.71275985	0.5694327	0.5960919
c1e8.02	SPBC1E8.02		1	0.86631016	0.68627451	0.79144385	0.846702317	1	1.0552062	0.9675556	1.0116227	1.1056376
c1e8.03c	SPBC1E8.03c		1	0.919642857	0.793650794	1.126984127	1.245039683	1	1.0234141	0.8096452	1.0770415	1.1558417
c1e8.04c	SPBC1E8.04	Tf2-10-pseudo	1	1.911940299	1.349253731	1.407462687	1.286567164	1	1.5319655	1.0011364	1.9483799	1.1621923
c1e8.05	SPBC1E8.05		1	2.989090909	1.2	2.141818182	2.970909091
c1f12.01c	SPAC1556.08c		1	1.158637874	0.504983389	0.617940199	0.656976744	1	1.2425282	0.75267273	0.8735833	0.8844564
c1f12.02c	SPAC1F12.02c	p23fy	1	0.54676259	4.273381295	2.973381295	1.738848921	1	0.5101424	1.5253413	0.9572348	0.6510726
c1f12.03c	SPAC1F12.03c		1	1.197089947	0.398809524	0.491402116	0.386904762	1	1.1390368	0.5553504	0.75493336	0.74785024
c1f12.04c	SPAC1F12.04c		1	0.87831163	0.350246969	0.373596767	0.305343511	1	0.98063016	0.4731264	0.4704839	0.410296
c1f12.05	SPAC1F12.05		1	2.253741981	0.69280114	0.622238061	0.489665004	1	2.5366726	0.8631924	0.7341473	0.8647468
c1f12.06c	SPAC1F12.06c		1	1.632208923	1.19695321	1.66702938	1.552774755	1	1.3475928	1.4175216	1.6267833	1.3514444
c1f12.07	SPAC1F12.07		1	0.524238658	0.298011187	0.327221877	0.22001243	1	0.55269957	0.36348045	0.32248878	0.20184453
c1f12.08	SPAC1F12.08		1	1.430215827	1.362589928	0.955395683	0.715107914	1	1.109713	0.91361475	0.73624915	0.6806306
c1f12.09	SPAC1F12.09	gpi17	1	1.400848356	0.930010604	1.331919406	1.705196182	1	1.2078971	1.0184126	1.2795054	1.6102537
c1f12.10c	SPAC1F12.10c		1	1.670772676	1.956326988	2.047032475	1.843225084	1	1.4174784	1.0876508	0.90505815	0.95336384
c1f3.03	SPAC1F3.03		1	2.442592593	1.001851852	1.001851852	1.214814815	1	2.025127	1.0594233	1.2554495	1.9055103
c1f3.04c	SPAC1F3.04c		1	1.423813489	0.978351374	0.648626145	0.537885096	1	1.2832778	0.93702924	0.82577795	0.7761993
c1f3.05	SPAC1F3.05		1	1.029856534	0.238464521	0.186118651	0.18069019	1	1.2146711	0.36302087	0.30448878	0.2674706
c1f3.06c	SPAC1F3.06c	spo15	1	0.849858357	1.273843248	1.135977337	1.05476865	1	0.8509092	1.0410354	1.0154812	1.0594128
c1f3.07c	SPAC1F3.07c		1	0.818708609	0.941225166	0.811258278	0.731788079	1	0.9268782	0.9249504	1.0028473	1.0072204
c1f3.08c	SPAC1F3.08c
c1f3.09	SPAC1F3.09		1	1.34965035	1.552447552	1.389277389	1.440559441	1	1.1342432	1.1068367	1.2029054	1.9192706
c1f3.10c	SPAC1F3.10c	Oct-01	1	1.984218077	1.119081779	1.146341463	1.355810617	1	1.6873732	1.2189096	1.212195	1.6189909
c1f3.11	SPAC1D4.01		1	1.231092437	1.740546218	1.428571429	1.327731092	1	1.2190105	1.311332	1.0534204	1.0717793
c1f5.02	SPAC1F5.02		1	0.83912037	0.965277778	1.303240741	1.613425926	1	0.7156457	0.6442393	0.8212063	1.1573489
c1f5.03c	SPAC1F5.03c		1	0.747159091	0.539772727	0.390340909	0.333522727	1	0.9165951	0.63077646	0.50923103	0.48479107
c1f5.05c	SPAC1F5.05c		1	0.61877551	0.703673469	0.823673469	0.804897959	1	0.76327777	1.9159026	1.989457	1.0239787
c1f5.06	SPAC1F5.06		1	0.709981168	1.134651601	1.323917137	1.526365348	1	0.70192295	0.8739469	1.0659052	1.3238627
c1f5.07c	SPAC1F5.07c	hem14	1	0.366171004	0.798327138	0.70260223	0.833643123	1	0.45175052	0.854481	1.0177932	1.3078035
c1f5.11c	SPAC1F5.11c		1	0.739631336	1.013824885	0.991935484	1.085253456	1	0.9596129	0.99167866	1.2697816	1.2661368
c1f7.01c	SPAC1F7.01c	spt6	1	0.483009709	0.479975728	0.523058252	0.594053398	1	0.6466782	0.67295635	0.75991124	0.75206167
c1f7.02c	SPAC1F7.02c		1	0.28109314	1.600111545	0.880089236	0.793084216	1	0.43349463	1.7199903	0.8950713	0.82839364
c1f7.03	SPAC1F7.03	pkd2	1	1.737758433	1.159956474	1.566920566	1.970620239	1	1.7243791	1.2310414	1.3191919	1.6887851
c1f7.06	SPAC1F7.06		1	7.872909699		0.612040134	0.518394649	1	5.7904644	1.2264844	1.2824069	1.157882
c1f7.09c	SPAC1F7.09c		1	4.490936556	0.216012085	0.3081571	0.371601208	1	4.0709534	1.1265004	1.9088174	2.2753863
c1f7.10	SPAC1F7.10		1	1.988192552	0.29972752	0.313351499	0.32061762	1	1.5562706	0.741163	0.87887245	0.9059806
c1f7.11c	SPAC1F7.11c		1	1.03609516	0.354388843	0.400328138	0.401968827	1	1.1909852	0.6160708	0.7797967	0.8712087
c1f7.12	SPAC1F7.12	yakC	1	2.288301887	0.104150943	0.109433962	0.135849057	1	2.3369756	0.4786157	0.5686306	0.7792164
c1f8.02c	SPAC1F8.02c							1	1.682504	1.6524974	3.106548	5.1032124
c1f8.03c	SPAC1F8.03c	str3	1					1	1.2369654	0.5808398	0.7951014	0.8876421
c1f8.04c	SPAC1F8.04c		1	23.51497006	0.161676647	0.185628743	0.497005988	1	24.141626	0.8342862	2.0754018	5.089822
c1f8.06	SPAC1F8.06	sma5;fta5	1	0.339443742	0.644542773	0.886641382	0.568900126	1	0.7898087	0.9000502	0.65217394	0.39676932
c1f8.07c	SPAC1F8.07c		1	0.440222898	0.436930091	0.668946302	0.745440729	1	0.5511573	0.31242308	0.42030475	0.4042471
c1f8.08	SPAC1F8.08							1	0.9232531	0.5622733	0.62819177	0.591957
c20f10.02c	SPBC20F10.02c		1	1.181169757	1.313837375	1.132667618	1.22253923	1	1.113419	1.8246727	1.8067647	2.1714237
c20f10.03	SPBC20F10.03		1	1.081135903	1.750507099	1.050709939	1.123732252	1	1.2170637	1.9942126	1.390115	1.3548493
c20f10.04c	SPBC20F10.04c	rad62;nse4	1	0.828787879	1.2	1.064393939	1.048484848	1	0.8720475	1.1531737	1.0789225	1.1396265
c20f10.05	SPBC20F10.05		1	1.236897275	0.799790356	0.759958071	0.966457023	1	1.1316098	0.96974844	1.0897791	1.2466339
c20f10.07	SPBC20F10.07		1	1.100814664	0.801425662	0.807535642	0.812627291	1	1.0839261	0.61332285	0.7367469	0.7791232
c20f10.08c	SPBC20F10.08c		1	0.978464419	0.871722846	0.763108614	0.919475655	1	0.9458534	1.1472381	1.0212563	1.2233518
c20f10.10	SPBC20F10.10		1	0.912912913	0.630630631	0.671171171	0.666666667	1	1.1953913	1.8892934	2.3124835	2.1423368
c20g4.01	SPAC20G4.01		1	0.718382353	0.652205882	0.65	0.622794118	1	0.73676795	0.66899276	0.79045546	0.8227049
c20g4.03c	SPAC20G4.03c	hri1	1	3.787769784	1.010791367	1.435251799	2.125899281	1	3.0663843	0.93695796	1.3872007	2.334166
c20g4.05c	SPAC20G4.05c		1	2.258660508	1.087759815	1.050808314	1.258660508	1	1.6981043	0.9664319	1.0142252	1.9459814
c20g8.02	SPAC20G8.02		1	0.904225352	1.290140845	1.236619718	1.36056338	1	1.043988	1.0446631	1.1588417	1.6312298
c20g8.04c	SPAC20G8.04c		1	0.455663762	0.870835469	0.887749872	0.709892363	1	0.591535	0.7643915	0.79721993	0.7034089
c20g8.06	SPAC20G8.06		1	0.688694268	0.76433121	0.796178344	0.770700637	1	0.8930248	0.9396508	0.9545941	1.0835357
c20g8.07c	SPAC20G8.07c	erg2	1	0.707343807	0.541834125	0.446839605	0.314578005	1	0.7318704	0.4343583	0.32936352	0.23859419
c20g8.08c	SPAC20G8.08c		1	0.451277955	0.811501597	0.786741214	0.879392971	1	0.5672039	1.3874689	1.6612334	1.7175136
c20g8.09c	SPAC20G8.09c		1	0.351694915	1.751059322	0.751059322	0.63029661	1	0.5122984	1.5237092	0.68633956	0.5368231
c20h4.01	SPAC20H4.01		1	0.653705954	1.433778858	0.822600243	0.816524909	1	0.78671294	1.0739198	0.9355382	1.1367512
c20h4.02	SPAC20H4.02		1	2.029644269	0.743083004	0.664031621	0.654150198	1	1.6334015	0.6653426	0.62825674	0.7353477
c20h4.04	SPAC20H4.04		1	0.953667954	1.416988417	1.003861004	1.05019305	1	1.091883	1.3804787	1.7137074	1.9895952
c20h4.05c	SPAC20H4.05c		1	0.680209699	2.207732634	1.346002621	1.019003932	1	0.67557615	1.7435261	1.1525805	0.8393806
c20h4.06c	SPAC20H4.06c		1	0.935045317	2.148036254	1.607250755	1.490936556	1	1.0568755	1.3707987	1.1755116	1.167075
c20h4.11c	SPAC20H4.11c	rho5	1	1.827956989	1.607526882	1.567204301	2.034946237	1	1.6986884	0.9673324	1.245777	1.8227528
c21.01	SPBC21.01	mis17	1	1.07790927				1	0.9361184	0.96272296	0.88172853	0.8180154
c21.02	SPBC21.02		1	1.962686567	1.301492537	1.443283582	1.492537313	1	1.3505824	1.0766741	1.1240079	1.1704814
c21.03c	SPBC21.03c		1	1.981514085	0.977112676	0.560739437		1	1.4431418	0.6976617	0.6416856	0.6665539
c21.04	SPBC21.04	med8;sep15	1	1.756410256	1.429487179	1.191239316	1.318376068	1	1.3730363	1.028727	0.96539634	1.0701859
c21.07c	SPBC21.07c	ppk24	1	2.162162162	1.567567568	1.148648649	1.094594595	1	2.575002	1.2988299	1.4520868	1.0262059
c21.08c	SPBC19F8.01c	mde8;spn7	1	1.531914894	1.638297872	3.510638298	7.276595745	1	1.1850623	1.2479314	3.4947865	11.286178
c211.01	SPBC211.01	rsm10	1	0.5625	0.961850649	0.905844156	0.941558442	1	0.56695986	1.1727996	1.2590272	1.2874357
c211.03c	SPBC211.03c		1	0.869095816	1.16194332	1.538461538	1.584345479	1	0.86763597	1.2263381	1.3673143	1.5985142
c211.05	SPBC211.05		1	0.523168103	0.807112069	0.850215517	0.800646552	1	0.5858903	0.6238698	0.74393725	0.74424434
c211.06	SPBC211.06	gfh1	1	0.710227273	0.712121212	0.662878788	0.794507576	1	0.92156845	0.9498679	1.1028603	1.230442
c211.08c	SPBC211.08c		1	0.733131923	1.524672709	1.5387714	1.460221551	1	0.70906365	1.7580904	1.9287716	1.6746591
c212.01c	SPAC212.01c		1	0.532017076	0.838313767	0.379935966	0.249733191	1	0.9630118	1.068573	0.79501295	0.7942486
c212.02	SPAC212.02							1	1.3141097	0.76291573	0.88153166	0.8150206
c212.03	SPAC212.03							1	0.65742	0.72921705	0.61354494	0.54176
c212.04c	SPAC212.04c		1	2.25	0.958333333	0.916666667	1.583333333	1	1.4381227	0.68765616	1.0122286	1.8468907
c212.05c	SPAC212.05c		1	1.8	1.16	0.96	1.6	1	1.4669776	0.9641998	0.9090218	1.6209552
c212.06c	SPAC212.06c		1	1.517508143	0.882736156	0.94747557	1.027687296	1	0.87841	0.44295	0.50016	0.54818
c212.07c	SPAC212.07c
c212.08c	SPAC212.08c		1					1	0.36240003	0.17074	0.17041	0.21109998
c212.09c	SPAC212.09c		1	1.221469692	0.078564172	0.045038943	0.039282086	1	1.2543501	0.100080326	0.1125459	0.14391251
c212.10	NULL_SPAC212.10		1	0.797883885	0.271025502	0.2118828	0.173629951	1	0.9374345	0.55788964	0.39385104	0.12875059
c212.11	SPAC212.11		1	1.129649538	1.527628467	1.38314341	1.42313481
c215.01	SPBC215.01		1	0.514947683	0.757100149	0.717488789	0.70328849	1	0.7003956	0.87254024	0.73229796	0.67862695
c215.02	SPBC215.02	bob1;gim5	1	1.062391681	1.668110919	1.57712305	1.268630849	1	0.9030556	1.2084357	1.0953274	0.92306817
c215.06c	SPBC215.06c		1	0.773030708	2.393858478	0.980640854	0.770360481	1	0.8328347	1.4206051	0.6725573	0.5012214
c215.07c	SPBC215.07c		1	0.946555819	0.858669834	1.055819477	1.111638955	1	0.92715925	1.3269653	1.301783	1.1183034
c215.08c	SPBC215.08c	arg4	1	0.569855832	0.274967235	0.324508519	0.18768021	1	0.8016733	0.36094508	0.3311162	0.15194958
c215.09c	SPBC215.09c	erg10	1	0.43984629	0.275495123	0.30475909	0.255690216	1	0.40668005	0.19403109	0.2207764	0.19306694
c215.10	SPBC215.10		1	1.191425723	0.94217348	1.561316052	1.694915254	1	0.8482446	0.70519346	1.0590247	1.3621479
c215.11c	SPBC215.11c		1	2.33411215	0.191588785	0.327102804	0.289719626	1	0.93066466	0.18008244	0.32807937	0.36087248
c215.13	SPBC215.13		1	1.370815451	0.407725322	0.331330472	0.300429185	1	1.4248554	0.5874602	0.4907392	0.49426684
c215.14c	SPBC215.14c	vps20	1	2.051282051	2.014245014	3.014245014	3.458689459	1	1.8764038	1.3856692	1.8659763	2.86932
c216.01c	SPBC216.01c		1	0.778135048	0.935691318	0.946409432	0.932475884	1	0.8586642	1.2140026	1.4412544	1.4686643
c216.02	SPBC216.02	mug21;mcp5	1	3.891666667	16.5	25.65	28.16666667	1	3.335305	11.802547	14.115672	14.756772
c216.03	SPBC216.03		1	3.564606742	1.797752809	1.603932584	2.056179775	1	2.2738748	1.2865014	1.5816319	1.9669069
c216.04c	SPBC216.04c		1	1.738148984	1.151241535	0.945823928	0.972911964	1	1.2671715	0.73924166	0.708979	0.8119281
c21b10.02	SPBC21B10.02		1	2.125975474	1.294314381	1.132664437	1.217391304	1	1.7322307	1.1592648	1.1484996	1.0224147
c21b10.03c	SPBC21B10.03c		1	0.869636964	1.247524752	1.471947195	1.716171617	1	0.77318245	1.1195148	1.5483456	1.910307
c21b10.06c	SPBC21B10.06c		1	1.205365402	0.787234043	0.843663275	0.843663275	1	1.2842807	2.1309607	2.559054	1.4787962
c21b10.07	SPBC21B10.07		1	2.142763158	0.568421053	0.459868421	0.440131579	1	2.111373	0.7809814	0.4911818	0.46175405
c21b10.08c	SPBC21B10.08c		1	1.122787611	1.57079646	2.003318584	1.769911504	1	0.86903656	0.8972997	1.109664	1.0508921
c21b10.09	SPBC21B10.09		1	1.023508137	0.817359855	0.945750452	0.967450271	1	0.9727393	0.9377967	1.0683604	0.94438136
c21b10.11	SPBC21B10.11	dpm2	1	2.423558897	2.047619048	2.786967419	2.794486216	1	2.111244	1.4604778	2.2424555	2.807502
c21b10.13c	SPBC21B10.13c		1	1.327421555	0.564802183	0.586630286	0.555252387	1	1.3798903	2.9182084	2.8170612	1.6888206
c21c3.02c	SPBC21C3.02c		1	1.290516206	1.043217287	0.908763505	0.941176471	1	1.3104788	0.99043393	0.92271674	1.0784125
c21c3.03	SPBC21C3.03		1	1.211462451	0.752964427	0.732213439	0.732213439	1	1.2450057	1.0702801	1.0512336	1.1297402
c21c3.04c	SPBC21C3.04c		1	1.144578313	1.108433735	1.337349398	1.382960413	1	1.0421008	0.9749655	1.1514248	1.1396741
c21c3.06	SPBC21C3.06		1	0.892075472	0.926037736	0.798490566	0.684528302	1	0.89449143	1.1462431	1.0041851	0.85359645
c21c3.07c	SPBC21C3.07c		1	1.025147929	0.99260355	0.87056213	0.797337278	1	0.9724646	0.8182492	0.82049537	0.9210286
c21c3.08c	SPBC21C3.08c		1	0.322599532	1.364754098	1.177400468	1.012880562	1	0.39938533	1.0961046	0.74467397	0.64023197
c21c3.09c	SPBC21C3.09c		1	0.658536585	0.679357525	0.565139798	0.481856038	1	0.7924151	0.72260314	0.62801045	0.73175466
c21c3.10c	SPBC21C3.10c		1	0.665418227	0.443196005	0.634207241	0.79525593	1	0.88982064	0.89661723	1.158064	1.7787713
c21c3.11	SPBC21C3.11		1	1.552136752	2.063247863	2.076923077	1.998290598	1	1.143294	1.7764555	1.7639965	1.9673193
c21c3.12c	SPBC21C3.12c		1	1.540794979	1.020920502	1.349372385	1.360878661	1	1.193738	0.8397807	1.0081973	1.305101
c21c3.14c	SPBC21C3.14c		1	0.943419434	0.833948339	1.38499385	1.826568266	1	1.0742276	1.2415538	1.7922658	2.163889
c21c3.15c	SPBC21C3.15c		1	0.615572968	0.58129285	0.47208619	0.36043095	1	0.7625402	0.52038413	0.40816435	0.33034146
c21c3.16c	SPBC21C3.16c	spt4	1	0.640692641	0.868398268	0.9004329	0.689177489	1	0.7005817	0.80953735	0.6393843	0.6085847
c21c3.17c	SPBC21C3.17c		1	1.27443609	1.827067669	1.917293233	1.883458647	1	1.4480867	1.3475513	1.1273562	1.2976643
c21c3.19	SPBC21C3.19		1	4.844155844	6	2.558441558	2.974025974	1	1.2698712	1.3307137	1.2126637	1.1580234
c21c3.20c	SPBC21C3.20c	git1	1	2.956607495	0.946745562	0.982248521	1.278106509	1	2.3595438	0.9916606	1.5668085	2.2330146
c21d10.05c	SPBC21D10.05c	soc2;ucp3
c21d10.06c	SPBC21D10.06c		1	23.27380952	32	50.91071429	73.63690476	1	41.3482	12.741856	2.2127364	1.8668119
c21d10.07	SPBC21D10.07		1	1.278816199	1.052180685	0.919003115	0.785046729	1	1.0794103	0.9328323	0.77032954	0.6589526
c21d10.08c	SPBC21D10.08c		1	1.75	1.511363636	3.863636364	2.965909091	1	1.6197907	1.4140692	2.1146295	10.4728365
c21d10.09c	SPBC21D10.09c		1	2.154995331	1.587301587	1.410830999	1.311858077	1	1.8971566	1.2867028	0.8460693	0.73049664
c21d10.10	SPBC21D10.10		1	1.206645057	0.495948136	0.347649919	0.303889789	1	1.3784337	0.65809584	0.6435008	0.43414292
c21d10.11c	SPBC21D10.11c		1	0.842945874	1.043478261	0.844720497	0.747116238	1	0.86341107	0.83819467	0.8190812	0.8353153
c21d10.13	SPBC1921.07c		1	1.174092409	1.260726073	1.234323432	1.119636964	1	1.0201648	1.3478576	1.4021922	1.0347551
c21e11.04	SPAC21E11.04	ppr1	1	0.804152637		0.609988777	0.441077441	1	0.62635	0.57792944	0.45565882	0.30498248
c21e11.05c	SPAC21E11.05c	cyp8	1	1.16173913	2.554782609	2.897391304	2.973913043	1	1.2555579	2.2404385	2.5056868	2.7192826
c21h7.01c	SPBC15C4.06c		1	2.708955224	1.470149254	1.75	2.417910448	1	2.6546874	1.2789431	1.533242	2.5255587
c21h7.02	SPBC21H7.02	taf10	1	0.891617273	0.578323455	0.477561389	0.413209145	1	0.91855174	0.569909	0.5523201	0.52761436
c21h7.03c	SPBC21H7.03c		1	0.964086193	0.756584198	0.752593775	0.679169992	1	0.7851649	0.77873397	0.7145412	0.47506583
c21h7.04	SPBC21H7.04
c21h7.06c	SPBC21H7.06c		1	3.671554252	3.161290323	2.410557185	2.900293255	1	1.774118	0.98824865	0.82310724	1.3614997
c222.01	SPAC1687.21		1	1.038216561	0.777707006	0.717834395	0.612738854	1	1.1016134	0.8434945	0.80853367	0.6724278
c222.02c	SPAC1687.22c		1	1.292607803	0.460985626	0.498973306	0.666324435	1	1.0793436	0.5416575	0.5963581	0.6644694
c222.03c	SPAC222.03c	tim10	1	0.568165596	0.773019272	0.730906495	0.742326909	1	0.51536936	0.6902901	0.73836213	0.73660934
c222.04c	SPAC222.04c		1	1.020885547	1.131996658	1.626566416	1.401002506	1	0.9719482	0.71243167	0.8580843	0.982724
c222.05c	SPAC222.05c	mss1	1	1.232172471	1.668325041	1.470978441	1.540630182	1	1.2044014	1.3843795	1.4994016	1.7221217
c222.06	SPAC222.06		1	0.812807882	1.886083744	0.841133005	0.633004926	1	0.9077255	1.2879076	0.6763884	0.4985312
c222.07c	SPAC222.07c	hri2	1	0.776376147	3.050458716	2.896788991	3.116972477	1	0.8449547	1.6004096	1.2722206	1.428949
c222.08c	SPAC222.08c		1	0.292157659	0.901665989	1.42706217	0.9122308	1	0.38797978	0.8155465	0.7535069	0.4535578
c222.09	SPAC222.09	seb1	1	0.951039571	0.89268947	0.733065057	0.761234071	1	1.0318366	0.8805445	0.9054212	1.0013367
c222.11	SPAC222.11	hem13	1	0.642857143	0.263950893	0.239955357	0.218191964	1	0.54625034	0.24493305	0.24752071	0.25317484
c222.13c	SPAC222.13c		1	1.948963317	1.945773525	1.990430622	2.229665072	1	1.5103095	1.2966012	1.390846	1.6518124
c222.14c	SPAC222.14c		1	1.025396825	0.617460317	0.711111111	0.858730159	1	0.90823597	0.4806768	0.69506615	1.0352075
c227.01c	SPAC227.01c		1	0.799709724	2.152394775	2.545718433	2.397677794	1	0.93056166	1.7322239	1.4543979	1.1048884
c227.02c	SPAC227.02c		1	0.495435685	2.954356846	1.726970954	1.46473029	1	0.649729	2.641678	1.4408051	1.1976042
c227.03c	SPAC227.03c		1	1.525939177	0.910554562	0.618962433	0.704830054	1	1.4724404	0.9771488	0.80229527	1.0763552
c227.04	SPAC227.04		1	1.259789876	0.717287488	0.677172875	0.868194842	1	1.0402926	0.9268014	0.931278	1.1971369
c227.05	SPAC227.05		1	0.894409938	1.575569358	1.934782609	1.631469979	1	0.86433125	1.0183561	1.119167	1.4405185
c227.06	SPAC227.06		1	1.938235294	1.77745098	3.188235294	4.204901961	1	1.5789899	1.6619366	1.3628129	1.1686289
c227.08c	SPAC227.08c	yth1	1	1.445833333	1.431944444	1.563888889	1.502777778	1	1.2067064	1.7052406	1.9572976	1.5647604
c227.09	SPAC227.09		1	0.790005949	0.561570494	0.527067222	0.606186794	1	0.7282768	0.6664287	0.64010394	0.6810397
c227.10	SPAC227.10		1	0.899159664	1.300653595	1.071895425	0.952380952	1	0.8686878	1.0408444	1.00412	1.0656673
c227.11c	SPAC227.11c		1	1.090663058	1.833558863	1.824086604	1.924221922	1	0.98984516	1.4773253	1.7567902	1.9313239
c227.12	SPAC227.12		1	1.374193548	1.109677419	1.058064516	1.127741935	1	1.2174865	1.8663867	2.1259737	1.5185387
c227.13c	SPAC227.13c	isu1	1	0.85639413	2.80293501	3.796645702	2.85639413	1	0.8961593	1.7080696	1.2238784	1.1647717
c227.14	SPAC227.14		1	0.699781659	0.890829694	1.43231441	1.60371179	1	0.61837524	0.6564149	0.82205266	1.2034075
c227.15	SPAC227.15		1	0.976660682	0.777378815	0.802513465	0.956912029	1	0.95527035	0.92636424	0.94799227	1.1810666
c227.16c	SPAC227.16c		1	0.884307692	0.926153846	0.920615385	0.936615385	1	0.8777582	0.86910516	0.7855459	0.7273909
c227.17c	SPAC227.17c		1	0.578916715	1.119976704	1.393127548	1.173558532	1	0.5710374	0.893974	1.0289248	0.65463406
c22a12.01c	SPAC22A12.01c	pso2;snm1	1	1.68877551	3.576530612	3.153061224	3.367346939	1	1.6636707	1.6862578	1.6679416	2.100481
c22a12.02c	SPAC22A12.02c		1	1.1875	1.625	1.6875	3.0625	1	1.5637268	1.1671046	2.4153285	6.093863
c22a12.06c	SPAC22A12.06c		1	3.174508127	1.088964927	1.585115483	1.060735672	1	3.9876318	0.7826737	0.5565623	0.5417363
c22a12.07c	SPAC22A12.07c	ogm1;oma1	1	0.870608398	0.880891174	1.054841474	1.090831191	1	0.889638	0.9103385	1.0561495	1.0490347
c22a12.08c	SPAC22A12.08c		1	1.383451957	0.419928826	0.568505338	0.838967972	1	1.3297722	0.5070639	0.86311847	1.1723838
c22a12.10	SPAC22A12.10		1	1.225149701	1.166467066	1.817964072	1.791616766	1	1.2237765	2.1791565	2.6491268	2.524689
c22a12.12c	SPAC22A12.12c		1	0.654271357	1.987939698	1.898492462	1.629145729	1	0.77240795	1.9656115	1.6375849	1.4870127
c22a12.13	SPAC22A12.13		1	0.781132075	0.860377358	1.005660377	1.209433962	1	0.9037887	2.0157151	2.924851	3.4516542
c22a12.14c	SPAC22A12.14c		1	1.194369973	0.802949062	0.639410188	0.63538874	1	1.0338974	0.5455663	0.5016192	0.47911328
c22a12.16	SPAC22A12.16		1	0.577114428	1.025870647	0.780597015	0.537313433	1	0.61521596	0.6973331	0.6083444	0.5416445
c22a12.17c	SPAC22A12.17c		1	2.740614334	3.815699659	3.085324232	3.897610922	1	2.4868844	1.5140373	1.3086177	2.2799153
c22e12.01	SPAC22E12.01		1	1.043659044	0.664587665	0.627165627	0.618849619	1	1.1855181	0.69946337	0.6556842	0.5786929
c22e12.02	SPAC22E12.02		1	1.608028335	1.628099174	1.397874852	1.474616293	1	1.2803938	1.478889	1.522408	1.4663533
c22e12.03c	SPAC22E12.03c		1	4.582441113	1.361884368	1.492505353	1.73875803	1	2.695409	0.7718795	1.0747753	1.3706791
c22e12.04	SPAC22E12.04	pccs;ccs1	1	0.974703149	0.406814662	0.34692824	0.296334538	1	0.76006174	0.4500642	0.3503198	0.314325
c22e12.06c	SPAC22E12.06c	gmh3	1	2.185741088	1.225140713	1.756097561	2.457786116	1	1.9727318	0.98034084	1.2712363	1.7348748
c22e12.08	SPAC22E12.08	rrn10	1	0.970278044	0.97219559	0.975071908	0.922339406	1	0.8724109	0.91814256	0.8893068	1.031083
c22e12.11c	SPAC22E12.11c	set3	1	1.774131274	1.5	1.590733591	1.521235521	1	1.6356475	1.7415805	2.2710176	2.066945
c22e12.12	SPAC22E12.12							1	1.1248	0.63082	0.55044	0.64486
c22e12.14c	SPAC22E12.14c	sck2	1	1.799818841	0.819746377	0.730072464	0.721014493	1	1.8631685	1.0522202	1.030723	0.7744917
c22e12.15	SPAC22E12.15
c22e12.16c	SPAC22E12.16c	pik1	1	0.733905579	0.669527897	0.639484979	0.763948498	1	0.84945875	0.6941475	0.71632016	0.9990181
c22e12.17c	SPAC22E12.17c	glo3	1	0.892892893	1.911911912	2.42042042	2.527527528	1	1.001473	1.392996	1.1560042	1.1776468
c22e12.18	SPAC22E12.18		1	1.384088965	1.732249786	0.940975192	0.815226689	1	1.3107146	1.4323595	0.8484365	0.6698551
c22e12.19	SPAC22E12.19		1	0.881767956	0.89281768	1.132596685	1.109392265	1	0.9086755	0.9400413	1.0679151	1.2208071
c22f3.03c	SPAC22F3.03c	rdh54	1	2.487394958	3.491596639	4.268907563	4	1	2.4466305	4.4689384	6.0705504	5.95827
c22f3.04	SPAC22F3.04		1	1.340909091	1.272727273	1.159090909	4	1	1.4064094	1.4085655	2.0184317	12.77517
c22f3.06c	SPAC22F3.06c		1	0.561977186	0.980988593	1.10418251	1.187072243	1	0.549629	0.8099571	0.97359	1.1298678
c22f3.07c	SPAC22F3.07c		1	0.821256039	0.903381643	0.839199448	0.726017943	1	0.868501	0.810174	0.7475293	0.8612426
c22f3.08c	SPAC22F3.08c		1	0.747070986	1.207443143	0.875258442	0.682288077	1	0.8727143	1.1823875	0.7865236	0.7367317
c22f3.11c	SPAC22F3.11c		1	1.822134387	1.278656126	0.990118577	1.088932806	1	1.5255953	1.1802871	1.5357784	1.8885577
c22f3.13	SPAC22F3.13	tsc1	1	1.471666667	0.763333333	1.14	1.218333333	1	1.6368247	0.98209786	1.1759287	1.9075006
c22f8.02c	SPAC22F8.02c	pvg5	1	1.504255319	1.791489362	4.480851064	5.108510638	1	1.6935364	2.2234902	3.1206818	2.545473
c22f8.03c	SPAC22F8.03c							1	0.76034576	0.94139403	0.89944303	1.1554508
c22f8.04	SPAC22F8.04		1	1.259493671	0.934599156	1.668776371	2.053797468	1	1.7302982	1.6669979	1.823802	1.7225235
c22f8.05	SPAC22F8.05		1	9.06122449	3.244897959	2.836734694	7.183673469	1	4.6328764	1.3818631	3.563379	9.795418
c22f8.07c	SPAC22F8.07c	rtf1	1	1.436231884	1.057971014	0.946376812	1.146376812	1	1.248199	0.85061663	0.83338517	1.0865278
c22f8.09	SPAC22F8.09	rrp16;nop53	1	0.723625557	2.187964339	1.315007429	1.028231798	1	0.7680114	1.8357773	0.9260723	0.7758914
c22f8.12c	SPAC22F8.12c		1	0.958602846	1.243208279	1.223803364	1.310478655	1	1.06456	1.2619817	1.3647423	1.4873098
c22g7.01c	SPAC22G7.01c	SPAP696.03c	1	1.259259259	0.410901468	0.483577918	0.521313767	1	1.0505074	0.5066501	0.5293942	0.65891546
c22g7.02	SPAC22G7.02	kap111	1	0.810578106	0.84501845	0.872078721	0.848708487	1	0.9191833	0.87087035	0.8970909	1.0000926
#	SPAC22G7.03							1	1.1985923	1.8329551	1.9873137	1.8908178
c22g7.04	SPAC22G7.04	ubp13;pan2	1	0.544049459	0.537094281	0.726429675	0.785935085	1	0.67597234	0.7733527	0.89279073	1.1007156
c22g7.05	SPAC22G7.05		1	0.434863524	1.473945409	0.759925558	0.711538462	1	0.5766836	1.2223685	0.7102038	0.58727664
c22g7.07c	SPAC22G7.07c							1	1.09041	0.9809892	1.1948372	1.2621942
c22g7.08	SPAC22G7.08	ppk8	1	2.663865546	0.840336134	0.761904762	0.899159664	1	2.5887268	0.9085333	1.0610162	1.1942599
c22g7.09c	SPAC22G7.09c	nup45	1	1.02838605	1.218978102	1.04703974	0.871857259	1	1.0265595	0.9339621	0.7409812	0.7640837
c22g7.10	SPAC22G7.10		1	0.909539474	1.370065789	1.421052632	1.269736842	1	0.8358377	1.071156	1.1008263	1.2366968
c22g7.11c	SPAC22G7.11c		1	3.896551724	1.034482759	0.965517241	0.965517241	1	3.819009	2.2756238	1.7072235	2.1129596
c22h10.02	SPAC22H10.02		1	2.037212985	0.508313539	0.399049881	0.420427553	1	2.4508142	0.76041377	0.755239	0.95412153
c22h10.04	SPAC22H10.04		1	1.4025	1.55125	2.2825	2.29	1	1.2574596	1.2185601	1.4651397	1.7870692
c22h10.05c	SPAC22H10.05c		1	0.698730795	0.706078824	0.625918504	0.506346025	1	0.7751276	0.7426502	0.8007074	0.7302565
c22h10.06c	SPAC22H10.06c							1	1.45365	0.82243	0.72494	1.17906
c22h10.08	SPAC22H10.08		1	0.938396624	1.111392405	1.003375527	0.935021097	1	0.8602135	0.888708	0.8523061	0.9356299
c22h10.09	SPAC22H10.09		1	0.625222025	0.928063943	1.126110124	1.13410302	1	0.68388426	1.3165123	1.2896029	1.0989208
c22h10.11c	SPAC22H10.11c		1	1.212389381	0.970501475	0.839233038	0.784660767	1	1.1745912	0.9118291	0.62227094	0.56863886
c22h10.13	SPAC22H10.13	zym1	1	7	1.3125	1	6.125	1	14.507239	2.1177707	2.5971932	34.203194
c22h12.01c	SPAC22H12.01c		1	3.095477387	3.804020101	4.793969849	5.060301508	1	1.8637617	2.4181237	3.4298153	4.647384
c22h12.02	SPAC22H12.02	tfg3;taf14	1	0.85460251	2.175732218	2.05334728	1.70083682	1	0.77037144	1.4573216	1.4051759	1.2599753
c22h12.03	SPAC22H12.03		1	0.954216867	0.587148594	0.895582329	0.82248996	1	1.1182333	0.7915552	1.108708	1.4097958
c22h12.05c	SPAC22H12.05c		1	1.709382151	0.940503432	1.624713959	2.629290618	1	1.5447786	1.0376853	1.84312	2.6078427
c23a1.02c	SPAC23A1.02c		1	0.625592417	1.488151659	1.497630332	1.906398104	1	0.93769056	1.5681852	1.2534155	2.1912632
c23a1.03	SPAC23A1.03	apt1	1	0.43227991	2.806997743	0.865124153	0.640519187	1	0.38367105	1.2519287	0.5508591	0.45333993
c23a1.04c	SPAC23A1.04c	mnl1	1	0.766002099	1.016789087	1.208814271	1.672612802	1	0.8853288	0.96950257	0.90776277	1.3748426
c23a1.05	SPAC23A1.05		1	1.221804511	0.696428571	0.813909774	0.808270677	1	1.2284129	0.59689283	0.6202495	0.6566075
c23a1.07	SPAC23A1.07		1	1.078125	1.055098684	0.693256579	0.725328947	1	1.1044029	0.98958606	0.8093758	0.8587354
c23a1.09	SPAC23A1.09		1	0.686932849	1.073502722	0.936479129	1.058076225	1	0.7061916	0.9075813	0.8294198	0.9527785
c23a1.12c	SPAC23A1.12c		1	0.75984556	1.292664093	1.325868726	1.169111969	1	0.75575906	0.9371574	0.9015971	0.935024
c23a1.14c	SPAC23A1.14c		1	2.057553957	1.26618705	2.575539568	4.230215827	1	1.5678401	0.8598392	2.009578	4.8635154
c23a1.15c	SPAC23A1.15c		1	1.892134831	1.582022472	1.539325843	1.737078652	1	1.4080395	1.186861	1.4782541	2.010131
c23a1.16c	SPAC23A1.16c		1	1.702614379	1.246732026	1.16503268	1.264705882	1	1.6616765	1.518204	1.5675423	2.038864
c23a1.17	SPAC23A1.17		1	1.733822548	0.390927285	0.566377585	0.576384256	1	1.5707141	0.55236	0.7667768	0.7770528
c23a1.18c	SPAC23A1.18c	mrp51	1	1.115060804	0.782039289	0.760523854	0.695977549	1	1.1394058	0.9079066	0.8648008	0.9199612
c23a6.14c	SPAC26A3.14c		1	1.70052356	1.016753927	1.17486911	1.215706806	1	1.5996618	0.91465956	1.0146941	1.0039276
c23b6.01c	SPCC23B6.01c		1	0.986232791	0.872340426	1.041301627	1.317897372	1	0.9304081	0.86033833	1.3972493	1.8180549
c23b6.02c	SPCC23B6.02c		1	1.498803828	0.639354067	0.449162679	0.381578947	1	1.5245723	0.50831604	0.3207664	0.37663466
c23b6.04c	SPCC23B6.04c		1	0.715302491	1.450177936	2.31227758	2.476868327	1	0.8275277	1.1770558	1.1159837	1.0146097
c23b6.06	SPCC1322.01		1	0.500641849	1.31322208	1.342747112	1.356867779	1	0.7185659	1.5564264	1.6414964	1.9167724
c23c11.01	SPAC23C11.01		1	1.330392943	0.997594226	1.141138733	1.089013633	1	1.243485	1.1077375	0.9341519	0.7988189
c23c11.03	SPAC23C11.03		1	0.987295826	0.982758621	0.850272232	0.872958258	1	0.86198586	0.84375787	0.75350505	0.7553597
c23c11.04c	SPAC23C11.04c	pnk1	1	1.142589118	1.60412758	1.17260788	1.328330206	1	1.2172154	1.1199415	0.9613982	1.1265943
c23c11.06c	SPAC23C11.06c		1	6.011235955	1.573033708	1.247191011	1.651685393	1	3.0041554	1.1543845	1.0958401	1.8093716
c23c11.07	SPAC23C11.07							1	1.0397066	0.97097796	1.2517434	0.944569
c23c11.09	SPAC23C11.09		1	0.459284791	0.599741491	0.511417492	0.481688927	1	0.5328309	0.8080767	0.6977506	0.54600847
c23c11.10	SPAC23C11.10							1	1.2417003	0.8167596	0.7021248	0.71209335
c23c11.12	SPAC23C11.12	hcn1	1	1.709677419	1.071428571	1.693548387	1.889400922	1	1.7873093	1.3920504	2.0133154	3.1669512
c23c11.13c	SPAC23C11.13c		1	1.326580227	0.181928687	0.089141005	0.078200972	1	1.5972549	0.34459952	0.19897243	0.17012453
c23c11.14	SPAC23C11.14	zhf;zhf1	1	0.718243243	1.433783784	1.206081081	0.847297297	1	0.82285154	0.99507976	0.61785585	0.3552418
c23c11.17	SPAC23C11.17
c23c4.01	SPAC139.06	HAG603	1	0.640973631	1.363083164	1.254225828	1.086544963	1	0.60716087	1.1455538	0.78614295	0.8365504
c23c4.03	SPAC23C4.03		1	0.43885918	0.376470588	0.336541889	0.277005348	1	0.41168514	0.28286582	0.23080444	0.22701602
c23c4.05c	SPAC23C4.05c		1	2.844006568	1.459770115	1.170771757	1.10180624	1	2.2403388	1.1100513	1.4050333	1.5380617
c23c4.06c	SPAC23C4.06c		1	0.474367294	1.909798832	0.755353666	0.616482803	1	0.5915054	1.6631323	0.8335455	0.714614
c23c4.07	SPAC23C4.07	tht2;mug22	1	1.808510638	10.81914894	11.44680851	11.86170213	1	1.9302136	8.006602	9.284512	12.257642
c23c4.08	SPAC23C4.08	rho3	1	1.863883848	1.796733212	1.577132486	1.55353902	1	1.6430651	1.4936583	1.411001	1.72668
c23c4.09c	SPAC23C4.09c		1	1.238095238	1.082539683	0.865873016	0.701587302	1	1.1291687	0.85845673	0.8553171	0.85184467
c23c4.11	SPAC23C4.11	atp18	1	1.749419954	0.856148492	1.099767981	1.082366589	1	1.5029304	0.8307231	1.1087488	1.1276097
c23c4.14	SPAC23C4.14	alg1	1	0.947107438	0.958677686	1.038016529	1.214876033	1	0.99868286	0.7089856	0.95873415	1.4748824
c23c4.16c	SPAC23C4.16c	atg15	1	2.782828283	2.133838384	2.881313131	3.871212121	1	1.967791	1.3378242	1.7063042	2.131736
c23c4.17	SPAC23C4.17	ncl1	1	0.464848485	0.907272727	0.598787879	0.537575758	1	0.6183006	0.75408494	0.6968272	0.7437562
c23c4.19	SPAC23C4.19	spt5						1
c23d3.03c	SPAC23D3.03c		1	1.11554109	1.037428804	0.925956062	0.965012205	1	1.2665921	0.9909177	0.8869751	0.94548875
c23d3.05c	SPAC23D3.05c		1	1.885964912	2.030701754	1.51754386	1.438596491	1	1.4231868	1.1291947	1.190327	1.1513563
c23d3.06c	SPAC23D3.06c	nup146;nup159	1	0.82302569	1.490009515	1.26641294	1.251189343	1	0.80133456	1.4135815	1.3110589	1.2698696
c23d3.07	SPAC23D3.07		1	1.207207207	1.009009009	1.075675676	1.125225225	1	1.0275954	0.74374723	0.82154787	1.0283778
c23d3.08	SPAC23D3.08		1	0.768624642	0.9247851	1	0.888968481	1	0.78877604	0.8857263	0.8473118	0.8390511
c23d3.09	SPAC23D3.09		1	0.588498403	0.902236422	0.959105431	1.028115016	1	0.6391092	0.9312733	0.91493624	1.0011759
c23d3.11	SPAC23D3.11		1	4.085027726	0.356746765	0.256931608	0.327171904	1	2.3745441	0.2830695	0.3156236	0.49804375
c23d3.12	SPAC23D3.12		1	0.962104072	0.817873303	0.539027149	0.376696833	1	1.3165233	1.8431928	1.1025178	0.41227978
c23d3.13c	SPAC23D3.13c		1	1.242144177	1.027726433	1.426987061	1.754158965	1	1.2785388	1.1403183	1.4023023	2.1385715
c23d3.14c	SPAC23D3.14c		1	1.485294118	1.352941176	1.102941176	3.220588235	1	1.4811643	1.1747212	1.6394517	7.424827
c23e2.02	SPAC23E2.02		1	0.720689655	0.975862069	1.498275862	1.865517241	1	0.84258294	1.8297248	2.5362618	3.369747
c23e6.01c	SPBC23E6.01c		1	2.886654479	0.257769653	0.206581353	0.232175503	1	3.0458505	0.31642646	0.43546852	0.42845848
c23e6.02	SPBC23E6.02		1	1.894472362	1.274706868	1.474036851	1.767169179	1	1.6650398	1.1172112	1.3684672	1.8474475
c23e6.03c	SPBC23E6.03c		1	1.9	0.6609375	0.5625	0.634375	1	1.5734069	0.91973716	0.90219015	1.227061
c23e6.04c	SPBC23E6.04c		1	0.62211615	1.459029435	0.880668258	0.796340493	1	0.7241903	1.437274	0.95079887	0.7557175
c23e6.05	SPBC23E6.05		1	0.53663142	0.63897281	0.332703927	0.244712991	1	0.69601196	0.7236773	0.48359963	0.34008157
c23e6.06c	SPBC23E6.06c		1	0.437408492	0.469619327	0.415446559	0.308199122	1	0.48850214	0.5302105	0.4316512	0.30403116
c23e6.09	SPBC23E6.09		1	1.318981201	1.288659794	1.032140691	1.044269254	1	0.90491956	0.81628513	0.6558996	0.44217452
c23e6.10c	SPBC23E6.10c		1	0.387119114	2.86634349	1.425900277	1.233379501	1	0.50988114	2.3268995	1.2020335	1.1357238
c23g3.02c	SPAC23G3.02c	sib1	1	1.813351499	1.222070845	1.441416894	1.529972752	1	1.695774	1.1209913	1.3397192	1.3030902
c23g3.03	SPAC23G3.03	sib2	1	0.784463895	0.470459519	1.019693654	1.334792123	1	0.8381991	0.57957214	1.1290874	1.3903196
c23g3.04	SPAC23G3.04		1	0.81920904	1.043314501	0.950094162	0.884180791	1	0.96392167	1.0114208	0.9769518	1.1936023
c23g3.05c	SPAC23G3.05c		1	0.386784851		0.342062853	0.262288477	1	0.4976932	0.48046663	0.40252218	0.3353748
c23g3.06	SPAC23G3.06		1	0.342754368	1.80061665	0.876670092	0.644398767	1	0.41697267	1.1796988	0.7223924	0.4986917
c23g3.07c	SPAC23G3.07c		1	2.260475651	1.352208381	1.183465459	1.103057758	1	1.9239182	1.2796553	1.2573224	1.2701011
c23g3.08c	SPAC23G3.08c	ubp26;ubp7	1	1.076642336	0.760583942	0.745985401	0.72919708	1	1.1162843	0.77116305	0.68169004	0.73677605
c23g3.09	SPAC23G3.09	taf4	1	1.562564633	0.834539814	0.728024819	0.688728025	1	1.5196033	0.996338	0.9890454	0.9925699
c23g3.10c	SPAC23G3.10c		1	1.072788354	1.808510638	1.883538634	1.571108623	1	1.0069658	1.3571912	1.5468069	1.4536455
c23g3.12c	SPAC23G3.12c		1	0.34346035	1.125128733	0.57415036	0.44953656	1	0.47350422	1.0809284	0.69568175	0.45674148
c23g7.01c	SPBC18E5.11c		1	1.071507151	1.081408141	1.114411441	1.064906491	1	0.98518455	1.1153735	1.2304566	1.2760164
c23g7.02c	SPBC18E5.12c	mas2	1	1.09348199	0.579759863	0.5	0.497427101	1	0.9960698	0.6318903	0.6372566	0.67942107
c23g7.03	SPBC18E5.13		1	0.891691395	1.783382789	1.982195846	1.62611276	1	0.817986	1.4842747	1.478729	1.6475916
c23g7.06c	SPBC23G7.06c		1	2.353579176	1.514099783	2.034707158	2.110629067	1	1.7603399	1.1087017	1.555509	1.6663777
c23g7.07c	SPBC23G7.07c		1	0.587104774	2.133292002	1.082455053	0.844389337	1	0.7242509	2.0314832	0.94928735	0.81654924
c23g7.08c	SPBC23G7.08c	rga7	1	0.818450185	0.93800738	1.2	1.019188192	1	1.0013882	1.0032507	0.9697821	0.6904835
c23g7.10c	SPBC23G7.10c		1	1.045505408	0.115628497	0.077955987	0.093994778	1	0.33679998		0.25088	0.17182
c23g7.11	SPBC23G7.11
c23g7.13c	SPBC23G7.13c		1	1.457733032	0.057628884	0.021871203	0.02135046	1	1.5155569		0.23171	0.2464
c23g7.14	SPBC23G7.14		1	1.168604651	0.35782241	0.327167019	0.322938689	1	1.315718	0.7723324	0.76913524	0.84446603
c23g7.16	SPBC23G7.16	ctr6	1	1.302578019	0.552238806	0.656716418	0.73541384	1	1.1796864	0.71866214	0.9425257	1.2788839
c23h3.03c	SPAC23H3.03c		1	1.962804006	2.014306152	2.151645207	2.407725322	1	1.7201619	1.4387863	1.3194813	1.5010959
c23h3.04	SPAC23H3.04		1	2.274949084	1.099796334	0.926680244	0.920570265	1	3.2471929	1.4297308	1.6208537	1.6362826
c23h3.05c	SPAC23H3.05c	swd1	1	0.956072351	1.003875969	1.03875969	1.064599483	1	0.96991	0.7732288	0.9677866	1.2682914
c23h3.07c	SPAC23H3.07c	mrp2	1	0.802521008	1.387955182	1.3767507	1.218487395	1	0.8826925	1.112493	1.2671041	1.3916341
c23h3.08c	SPAC23H3.08c	bub3	1	0.815047022	1.747648903	1.619122257	1.405956113	1	0.9403995	2.1342468	2.6600544	2.1207044
c23h3.09c	SPAC23H3.09c	gly1	1	0.257992565	1.131598513	0.602478315	0.326641884	1	0.2596063	0.5309236	0.25670907	0.11954706
c23h3.10	SPAC23H3.10		1	0.698307579	1.022075055	0.902869757	0.869757174	1	0.72994936	0.9595102	0.9811178	0.82498044
c23h3.11c	SPAC23H3.11c		1	1.131513648	1.893300248	2.218362283	2.148883375	1	1.3876833	1.3189247	1.3510095	1.3732673
c23h3.12c	SPAC23H3.12c		1	0.787383178	0.686137072	0.835669782	0.948598131	1	0.95934474	1.1490341	1.1452067	1.2939184
c23h3.14	SPAC23H3.14		1	1.036585366	0.96097561	0.756097561	0.729268293	1	0.83901924	1.1686907	1.0425727	1.0464361
c23h4.01c	SPAC23H4.01c		1	0.814726841	0.652414885	0.715756136	0.942992874	1	0.97665215	0.70049495	0.8924428	1.1201183
c23h4.02	SPAC23H4.02	ppk9	1	1.284722222	0.228670635	0.242063492	0.194444444	1	1.3746568	0.3856357	0.39648032	0.37012124
c23h4.04	SPAC23H4.04		1	1.744525547	2.042335766	1.445255474	1.324817518	1	1.5503956	1.3545196	0.9787634	0.69581807
c23h4.05c	SPAC23H4.05c							1	0.6361654	0.9750416	0.7004681	0.6024175
c23h4.08	SPAC23H4.08		1	1.264	1.112	1.091	1.096	1	1.1273992	0.97897375	0.8656991	1.0389551
c23h4.11c	SPAC23H4.11c		1	1.208986416	0.998955068	0.693834901	0.776384535	1	1.3374983	1.0620042	1.1173092	1.3551979
c23h4.13c	SPAC23H4.13c		1	0.909643788	1.142484796	1.302345786	1.117289314	1	1.1011136	1.0250605	0.956232	1.1896929
c23h4.15	SPAC23H4.15		1	0.503597122	1.306585501	0.709463199	0.577753182	1	0.5811514	1.2036215	0.6410535	0.46559003
c23h4.16c	SPAC23H4.16c		1	1.280428432	1.890944499	1.551119766	1.486854917	1	1.3666149	1.4158784	1.2974578	1.205843
c23h4.17c	SPAC23H4.17c	srb10;prk1	1	0.985572588	0.569882777	0.664562669	0.69522092	1	1.1084726	1.0773991	0.90371495	0.9951384
c23h4.19	SPAC1705.03c		1	1.10493311	0.606605351	0.675167224	0.637541806	1	1.0639185	0.49650815	0.31238827	0.14441304
c244.02c	SPBC244.02c		1	0.343978102	0.421076642	0.29790146	0.291058394	1	0.51992464	0.5319449	0.4079019	0.41659787
c24b10.02c	SPCC24B10.02c		1	1.721678322	0.507692308	0.516083916	0.685314685	1	1.7511989	0.6124704	0.7337063	0.9743933
c24b10.03	SPCC24B10.03		1	1.547309833	1.383116883	1.133580705	1.010204082	1	1.6145872	1.1849515	1.1133724	1.1333275
c24b10.04	SPCC24B10.04		1	0.648121387	0.861271676	0.771676301	0.667630058	1	0.591006	0.84873855	0.64424914	0.53874743
c24b10.05	SPCC24B10.05	tim9	1	0.495949074	1.18287037	1.094907407	0.895833333	1	0.594669	0.74371296	0.6823557	0.6276765
c24b10.06	SPCC24B10.06		1	1.211136891	3.252900232	2.589327146	2.229698376	1	1.1663985	2.1888804	1.8665985	1.8356775
c24b10.07	SPCC24B10.07	gad8	1	1.391042205	0.439276486	0.443583118	0.428079242	1	1.4378163	0.5442559	0.4717188	0.36818388
c24b10.08c	SPCC24B10.08c		1	0.909292035	1.816371681	1.484513274	1.264380531	1	1.0269997	1.273806	1.1513983	0.80724406
c24b10.10c	SPCC24B10.10c		1	2.381260097	2.311793215	2.066235864	1.891760905	1	1.9356362	1.5820643	1.4759898	1.6083416
c24b10.11c	SPCC24B10.11c		1	0.519313305	0.33583691	0.483369099	0.610515021	1	0.64114904	0.26237723	0.42802638	0.56385756
c24b10.12	SPCC24B10.12		1	0.686643836	0.868150685	0.668664384	0.650684932	1	0.7825937	0.6394861	0.6420517	0.5903237
c24b10.14c	SPCC24B10.14c		1	1.809859155	1.514084507	1.394366197	1.823943662	1	1.8870019	1.2113156	1.649326	2.8962252
c24b10.15	SPCC24B10.15		1	0.564193168	1.71024735	1.820965842	1.683156655	1	0.6110758	2.495075	3.0972116	2.342227
c24b10.16c	SPCC24B10.16c		1	0.9632	1.1024	0.8336	0.8304	1	0.87148374	0.8977381	0.81021637	0.7539274
c24b10.18	SPCC24B10.18		1	1.541776605	1.18469657	0.748460862	0.628847845	1	1.3331044	1.0333447	0.6696468	0.50374573
c24b10.19c	SPCC24B10.19c		1	1.02293578	1.53058104	2.209480122	2.159021407	1	0.93229604	0.99718326	1.0592757	1.5506765
c24b10.20	SPCC24B10.20		1	0.507521256	0.475474166	0.593852191	0.565729235	1	0.4264914	0.25463963	0.32705244	0.45861822
c24b11.02	SPAC13G6.13
c24b11.04c	SPAC13G6.15c		1	0.748452012	0.434210526	0.311919505	0.338235294	1	0.7013455	0.39668533	0.3077137	0.33848327
c24b11.05	SPAC24B11.05		1	3.805970149	0.467661692	0.661691542	0.820895522	1	2.972107	0.5735394	0.8478063	1.0757056
c24b11.07c	SPAC24B11.07c		1	0.527602524	0.832018927	1.093059937	0.960567823	1	0.61043406	0.9372688	0.8640448	0.8097938
c24b11.08c	SPAC24B11.08c		1	0.495814552	0.806181584	1.135222151	1.249195106	1	0.5445573	0.81485367	0.992766	0.9867897
c24b11.09	SPAC24B11.09		1	0.443680138	0.838349097	0.783319003	0.535683577	1	0.59961504	1.2119113	0.9550131	0.6418567
c24b11.10c	SPAC24B11.10c	cfh1	1	0.98274209	1.287631831	0.997123682	0.825503356	1	1.1298003	1.4236302	1.2218146	0.890647
c24b11.12c	SPAC24B11.12c		1	1.357407407	1.451851852	1.822222222	2.857407407	1	1.3459547	1.117163	1.5692925	2.5767515
c24c6.02	SPBC24C6.02		1	0.797101449	1.428680397	0.782608696	0.657513349	1	0.9502943	1.5262609	1.1851337	1.0927241
c24c6.03	SPBC24C6.03		1	0.782442748	0.645038168	0.653435115	0.701526718	1	0.7884636	0.7704424	0.8273703	0.9672129
c24c6.04	SPBC24C6.04		1	0.404656319	0.5827051	0.544567627	0.292239468	1	0.43493217	0.49897775	0.36409587	0.19239421
c24c6.08c	SPBC24C6.08c		1	1.535714286	1.082142857	1.071428571	1.210714286	1	1.464863	1.114807	1.1077517	1.0193684
c24c6.09c	SPBC24C6.09c		1	6.575342466	3.876712329	2.219178082	2.780821918	1	5.1802626	2.434687	2.0434358	2.2312822
c24c6.10c	SPBC24C6.10c		1	1.27953411	1.472545757	1.872712146	1.267886855	1	1.1653147	1.2100785	0.8432639	0.6987308
c24c6.11	SPBC24C6.11	cwf14	1	0.700267618	0.93309545	1.080285459	1.12221231	1	0.7480616	1.0370978	1.0840019	1.1325836
c24c9.02c	SPAC24C9.02c		1	1.025559105	1.284345048	0.953354633	0.794249201	1	0.95957005	0.90161526	0.58853287	0.453169
c24c9.03	SPAC24C9.03	mvd1	1	0.693467337	0.525354043	0.55185016	0.474189127	1	0.61720777	0.4232291	0.45761344	0.41916782
c24c9.04	SPAC24C9.04		1	0.638461538	1.584615385	1.591452991	1.446153846	1	0.6212495	1.3854363	1.152183	1.0494868
c24c9.05c	SPAC24C9.05c		1	0.838709677	0.911827957	1.062365591	1.195698925	1	1.0264157	1.21063	1.5147957	2.0357916
c24c9.06c	SPAC24C9.06c		1	1.427960057	0.897289586	1.358059914	1.650499287	1	1.0857193	0.77736753	1.3621502	1.5414964
c24c9.08	SPAC24C9.08		1	0.956479218	0.06797066	0.06601467	0.069437653	1	0.9744363	0.123172656	0.11342774	0.1040446
c24c9.09	SPAC24C9.09		1	0.802265705	0.915550978	0.948506694	1.002059732	1	0.8134279	1.0347027	1.0111669	0.9364046
c24c9.10c	SPAC24C9.10c	mrp4	1	0.856466877	1.029968454	0.920347003	0.80362776	1	0.7808163	0.99082977	0.9004223	0.76802456
c24c9.11	SPAC24C9.11		1	0.66853408	1.1232493	0.957049486	0.896358543	1	0.7557386	1.1564487	1.0303065	1.0305611
c24c9.12c	SPAC24C9.12c		1	0.139473048	1.95189751	1.885665942	1.943195552	1	0.15329838	0.81942314	0.7027926	0.38675845
c24c9.13c	SPAC24C9.13c	mrp10	1	0.807498198	0.970439798	0.975486662	0.994953136	1	0.7724172	1.0479673	1.1311077	1.0684209
c24c9.14	SPAC24C9.14		1	1.241803279	1.524590164	1.737704918	2.418032787	1	1.100036	1.0417252	1.5479388	2.630344
c24c9.16c	SPAC24C9.16c	cox8	1	1.755801105	1.163535912	1.08839779	0.988950276	1	1.731813	1.0381869	0.9980001	1.1447309
c24h6.01c	SPAC24H6.01c		1	1.073349633	1.454767726	2.041564792	2.547677262	1	1.1408415	1.4982526	3.1662564	3.954058
c24h6.02c	SPAC24H6.02c		1	0.773255814	1.793189369	1.264119601	1.117940199	1	0.8732199	1.4796987	1.0417726	0.98484975
c24h6.06	SPAC24H6.06	sld3	1	1.276649746	1.578680203	1.705583756	2.020304569	1	1.3079154	1.5101026	1.8939497	2.1225698
c24h6.08	SPAC24H6.08		1	2.490322581	1.541935484	2.312903226	3.432258065	1	1.9565104	0.919499	1.4920542	3.3464248
c24h6.09	SPAC24H6.09	gef1	1	1.221656051	0.468789809	0.472611465	0.577070064	1	1.4884636	0.6852554	0.8899179	1.6127001
c24h6.10c	SPAC24H6.10c		1	0.326452232	0.425348056	0.232837254	0.203072492	1	0.36134607	0.56191885	0.39301887	0.2548625
c24h6.11c	SPAC24H6.11c		1	1.083464567	0.262992126	0.235695538	0.28503937	1	1.614453	0.58633745	0.5462244	0.66985184
c24h6.13	SPAC24H6.13
c25a8.01c	SPAC25A8.01c	snf2SR;snf2	1	0.706552707	0.663105413	0.646011396	0.644586895	1	0.7330542	0.9693451	1.187405	0.9834482
c25a8.02	SPAC25A8.02		1	2.565853659	1.431707317	1.951219512	2.507317073	1	1.9528182	1.2364255	1.6092075	2.0933292
c25a8.03c	SPAC25A8.03c		1	0.906103286	1.250704225	1.123943662	1.002816901	1	0.8161115	2.1419256	2.116968	1.3170679
c25b2.01	SPBC25B2.01		1	0.838537021	1.115075825	0.796610169	0.682426405	1	0.7262085	0.78583384	0.6223329	0.5764266
c25b2.03	SPBC25B2.03		1	1.280802292	0.772206304	0.750716332	0.680515759	1	1.3336295	1.072795	1.0966448	0.9744365
c25b2.04c	SPBC25B2.04c		1	1.395709178	1.233611442	1.071513707	1.096543504	1	1.4204069	1.5300518	1.3317052	1.3193772
c25b2.06c	SPBC25B2.06c	btb2	1	0.755085435	2.287225386	1.659886086	1.32465419	1	0.7792867	1.4474496	1.0480156	1.0154649
c25b2.07c	SPBC25B2.07c		1	1.115044248	0.840707965	1.008849558	1.233628319	1	1.1900927	0.8403086	1.0746558	1.5988106
c25b2.08	SPBC25B2.08		1	1.001679463	0.173944338	0.126199616	0.128119002	1	1.3360738	0.2753577	0.24552931	0.2629858
c25b2.09c	SPBC25B2.09c		1	0.396795116	0.919877909	0.610835559	0.444486837	1	0.49786392	0.96235746	0.67706794	0.4999607
c25b2.10	SPBC25B2.10		1	1.444244604	1.043165468	1.18705036	1.517985612	1	1.2140907	1.0654951	1.5670044	1.9921393
c25b2.11	SPBC25B2.11	pof2						1			1.22197	0.66061
c25b2.12.c	SPBC1826.01c	btaf1;mot1	1	1.270992366	1.770992366	1.360687023	1.438931298	1	1.1485049	1.3396785	1.5544503	1.7025787
c25b8.02	SPAC25B8.02		1	1.825259516	1.05017301	1.790657439	2.039792388	1	1.5777344	0.813816	1.2611358	1.6290681
c25b8.03	SPAC25B8.03		1	1.846645367	0.760383387	1.413205538	1.624068158	1	1.8390149	0.844094	0.775614	0.67375225
c25b8.04c	SPAC25B8.04c		1	0.822968907	0.479939819	0.432296891	0.534102307	1	0.862713	0.69794387	0.690043	0.64950323
c25b8.05	SPAC25B8.05		1	0.9296875	1.62890625	1.261067708	1.009765625	1	0.91856563	1.2437913	0.8019959	0.63527733
c25b8.06c	SPAC25B8.06c		1	0.734215274	1.246542393	1.06193626	0.909200241	1	0.7332086	0.9301726	0.68171823	0.61556715
c25b8.07c	SPAC25B8.07c		1	0.344322344	0.349358974	0.367216117	0.365842491	1	0.4436118	0.8838825	0.7869665	0.4654837
c25b8.08	SPAC25B8.08		1	1.608899297	1.009367681	1.433255269	1.946135831	1	1.6479919	1.4217894	2.0556917	2.9154515
c25b8.09	SPAC25B8.09		1	0.982802548	0.438216561	0.510191083	0.530573248	1	0.9213597	0.5170667	0.6215457	0.68310934
c25b8.10	SPAC25B8.10		1	1.021393643	0.430929095	0.493276284	0.525672372	1	0.9417561	0.548688	0.589584	0.6612855
c25b8.11	SPAC25B8.11		1	2.086554622	0.725210084	0.785714286	0.832773109	1	2.3089347	0.84805065	0.94633156	0.88587904
c25b8.12c	SPAC25B8.12c		1	0.491022965	0.248016701	0.271398747	0.323173278	1	0.66431594	0.35483444	0.60888076	0.6276681
c25b8.15c	SPAC25B8.15c		1	0.806569343	1.322627737	1.232116788	1.130656934	1	0.7828709	1.174457	1.088765	1.0301378
c25b8.16	SPAC25B8.16		1	0.823275862	0.868103448	0.720689655	0.779310345	1	0.93289167	0.89241445	0.82732904	0.9952929
c25b8.17	SPAC25B8.17		1	0.513003901	0.89206762	1.025357607	0.887516255	1	0.53519315	0.9582558	1.0515602	0.9661167
c25b8.18	SPAC25B8.18		1	2.120274914	0.946735395	0.998281787	1.304123711	1	1.9239902	0.87016135	1.0889446	1.717415
c25b8.19c	SPAC25B8.19c		1	1.274459975	1.23252859	1.581956798	1.562897078	1	1.4174532	1.0908027	1.3070707	1.4186555
c25d12.01c	SPBC19F5.05c	ppp1	1	0.410110069	1.717488789	0.680391358	0.497757848	1	0.51336324	1.3118013	0.6012061	0.43057197
c25d12.02c	SPBC25D12.02c		1	0.950341403	0.905027933	0.925512104	0.682805711	1	0.8497212	0.6611839	0.54889196	0.49768537
c25d12.06	SPBC25D12.06
c25g10.01	SPAC25G10.01		1	0.896178344	0.296178344	0.350318471	0.415286624	1	0.8930901	0.53434736	0.6625608	0.5755824
c25g10.02	SPAC25G10.02	ydc2;cce1						1	0.9205866	1.1829216	0.7576641	0.8992308
c25g10.03	SPAC25G10.03	zip1	1	0.888538381	2.379600421	3.301787592	3.737118822	1	0.99336064	1.6128832	2.013134	1.9909679
c25g10.08	SPAC25G10.08	prt1;tif34;eif3b	1	0.379690949	1.302980132	0.940949227	0.822847682	1	0.41460922	0.9134192	0.74881494	0.7070246
c25h1.01c	SPAC23H3.15c		1	5.980769231	1.307692308	0.519230769	0.730769231	1	3.7241528	2.9296274	1.5288205	1.5702945
c25h1.02	SPAC25H1.02	jmj1	1	1.408296943	0.718340611	0.554585153	0.818777293	1	1.0415663	0.5972645	0.58966595	0.67988086
c25h1.03	SPAC25H1.03	mug66	1	3.75	2.427083333	2.28125	3.739583333	1	2.2263417	1.5568494	2.6642575	5.2097073
c25h1.04	SPAC25H1.04		1	1.619607843	2.125490196	1.450980392	1.862745098	1	1.4541975	1.6505017	1.6839938	2.8154726
c25h1.06	SPAC25H1.06		1	1.080599813	1.178069353	1.238987816	1.202436739	1	0.99532723	0.85619026	0.8469953	0.9538571
c25h1.07	SPAC25H1.07		1	0.528596187	1.025996534	1.272097054	1.45407279	1	0.58752114	0.8162693	0.89736444	1.0353423
c25h1.08c	SPAC25H1.08c		1	0.702986279	1.301856336	0.757062147	0.675544794	1	0.6425233	0.80037886	0.4863085	0.45560706
c25h2.03	SPBC25H2.03		1	1.556991774	0.815511163	0.753231492	0.978848414	1	1.4718897	1.0172449	1.2343999	1.7590799
c25h2.04c	SPBC25H2.04c	tim22	1	0.528039978	1.807884509	1.855635758	1.383120489	1	0.60301846	1.0074952	0.88411015	0.7232089
c25h2.05	SPBC25H2.05	ucp15;egd2;alpha-nac	1	0.216810465	2.05594211	1.043974395	0.523796271	1	0.21953377	0.82727504	0.4867395	0.30848983
c25h2.06c	SPBC25H2.06c	hrf1	1	0.692249812	0.753197893	0.778028593	0.844243792	1	0.68066955	1.109635	1.2407022	1.3012022
c25h2.08c	SPBC25H2.08c	mrs2	1	1.0447604	0.455502896	0.333333333	0.245392312	1	1.5926595	0.95299727	0.6842196	0.6162385
c25h2.09	SPBC25H2.09		1	1.115495669	1.002887392	1.019249278	0.891241578	1	1.096989	1.538878	1.3753494	1.1473124
c25h2.10c	SPBC25H2.10c		1	1.316908213	1.329468599	1.174879227	1.134299517	1	1.31386	1.1005743	0.96614194	0.8780774
c25h2.11c	SPBC25H2.11c		1	0.790993072	1.063510393	1.133949192	1.114318707	1	0.86482537	1.5414873	1.8393749	2.0930314
c25h2.14	SPBC25H2.14		1	1.032442748	0.979007634	1.339694656	1.616412214	1	1.1343651	2.6348908	4.331178	4.067121
c25h2.15	SPBC25H2.15		1	1.033707865	1.319422151	1.213483146	1.337078652	1	0.9263353	1.7946603	2.7247977	2.5862947
c25h2.16c	SPBC25H2.16c		1	1.255263158	1.448245614	1.657017544	1.638596491	1	1.1255581	1.218249	1.1482424	1.1274704
c26a3.03c	SPAC26A3.03c	rmi1	1	0.708967851	1.055837563	0.913705584	1.204737733	1	0.80576307	2.3342276	3.7356439	2.8869803
c26a3.06	SPAC26A3.06		1	1.45432498	1.111560226	0.633791431	0.564268391	1	1.4465289	1.073619	0.7420132	0.6716754
c26a3.08	SPAC26A3.08	smb';smb;smb1	1	0.723004695	1.29029734	1.01486698	0.959311424	1	0.656051	0.76839995	0.6584154	0.5647348
c26a3.09c	SPAC26A3.09c	rga2	1	0.810332626	1.16985138	0.966029724	0.863411182	1	1.380156	1.4889245	1.1470168	0.87016803
c26a3.10	SPAC26A3.10		1	0.954212454	0.891330891	0.885836386	0.736874237	1	1.1777018	1.0314304	0.7637524	0.5347868
c26a3.11	SPAC26A3.11		1	1.494678155	0.32488596	0.266092245	0.212873796	1	1.2740077	0.43776065	0.32666263	0.2872673
c26a3.15c	SPAC26A3.15c		1	0.665312754	0.867587327	0.839155158	0.788789602	1	0.76621974	0.8623368	0.85579276	0.9618414
c26a3.16	SPAC26A3.16	dph1;ucp5	1		0.819085487		0.767395626	1			1.46205	1.45244
c26f1.02	SPAC26F1.02		1	1.295418641	2.390205371	2.706161137	2.95892575	1	1.1343768	2.100114	2.4871495	2.2507608
c26f1.04c	SPAC26F1.04c	mrf1;etr1	1	2.312834225	2.719251337	3.403743316	5.114973262	1	1.2749718	0.9847838	0.964815	1.3681499
c26f1.05	SPAC26F1.05		1	0.919402985	3.128358209	2.528358209	3.310447761	1	1.0905707	0.90058774	1.7114617	1.4134599
c26f1.07	SPAC26F1.07		1	2.917948718	2.064102564	2.68974359	4.115384615	1	1.8586195	0.8892986	1.9829465	2.7889407
c26f1.08c	SPAC26F1.08c		1	1.468427095	0.820895522	0.880597015	1.016073479	1	1.3256745	1.1165056	1.1907946	1.4081128
c26f1.09	SPAC26F1.09	gyp51	1	0.948514851	0.998019802	1.44950495	1.928712871	1	1.0273207	1.1458067	1.6910765	2.7862039
c26f1.11	SPAC26F1.11							1
c26f1.12c	SPAC26F1.12c							1	0.72082	1.12426	0.83633	0.87645
c26f1.13c	SPAC26F1.13c
c26f1.14c	SPAC26F1.14c	aif1	1	6.4	0.909090909	1.266666667	2.424242424	1	3.0738914	0.65477663	0.95137805	2.3939157
c26h5.01c	SPAC23A1.19c		1	0.885019711	0.934296978	0.860052562	0.816031537	1	0.93677306	0.9635477	0.7275397	0.6046229
c26h5.02c	SPAC26H5.02c		1	1.111751152	0.988479263	1.107142857	1.248847926	1	0.97268873	1.3709468	1.7691805	1.9984505
c26h5.03	SPAC26H5.03		1	1.058303887	1.494699647	1.418727915	1.553003534	1	0.9598004	1.1835417	1.4502279	1.5638486
c26h5.04	SPAC26H5.04		1	2.220183486	1.96941896	1.948012232	2.434250765	1	1.732085	1.4972275	1.6540947	2.6154494
c26h5.05	SPAC26H5.05		1	1.753846154	1.569230769	1.586013986	1.54965035	1	1.8412185	1.4004813	1.4513235	1.3079718
c26h5.06	SPAC26H5.06	pot1	1	0.976608187	0.979949875	1.070175439	1.13283208	1	1.0822201	0.9995422	1.0526912	1.0057342
c26h5.07c	SPAC26H5.07c		1	0.889768977	0.831683168	1.2330033	1.158415842	1	0.9003205	0.7848963	0.94365305	0.7164475
c26h5.09c	SPAC26H5.09c		1	1.231158321	0.292867982	0.269094588	0.303490137	1	0.82505864	0.18256852	0.33088884	0.41140386
c26h5.11	SPAC26H5.11		1	1.09	1.05	1.2	1.563333333	1	1.0740265	0.89897406	1.2220898	2.030873
c26h5.12	SPAC26H5.12	rpo41	1	0.644574399	0.510721248	0.480181936	0.500324886	1	0.84343916	0.90519005	0.7973506	0.8069404
c26h5.13c	SPAC26H5.13c		1	0.74459725	1.182711198	1.1021611	1.078585462	1	0.9092084	1.2188619	1.2493854	1.2759624
c26h5.15	SPAC25B8.01		1	1.570438799	1.930715935	2.491916859	2.52886836	1	1.3147453	0.78897345	0.9875757	1.3117601
c26h8.04c	SPBC26H8.04c		1	0.863945578	0.954324587	0.941690962	0.992225462	1	0.96112114	0.8852155	0.91385895	1.0250286
c26h8.05c	SPBC26H8.05c		1	2.400291121	1.698689956	1.787481805	1.77874818	1	1.7192726	1.6470292	1.6956816	1.2929943
c26h8.06	SPBC26H8.06	grx5;grx4
c26h8.08c	SPBC26H8.08c		1	0.725837321	0.944019139	0.578947368	0.483253589	1	0.92587495	0.96785975	0.5784411	0.4364066
c26h8.09c	SPBC26H8.09c		1	0.890468227	1.461538462	1.357859532	1.350334448	1	0.8859282	1.410725	1.1776177	1.0181687
c26h8.11c	SPBC26H8.11c		1	0.890356977	0.07974038	0.053314789	0.149745016	1	1.183159	0.19187987	0.20946941	0.12185889
c26h8.12	SPBC26H8.12		1	1.644329897	0.663917526	0.644329897	0.789690722	1	1.4482095	0.8509407	0.98584706	1.1251354
c26h8.13c	SPBC26H8.13c		1	0.578616352	1.040880503	1.481132075	2.003144654	1	0.6461373	1.0644954	1.0819458	1.857111
c26h8.14c	SPBC26H8.14c	cox17	1	0.648244099	0.388601036	0.449050086	0.390328152	1	0.60008836	0.8501301	0.9515056	0.6748005
c27.01c	SPBC27.01c		1	0.696781479	1.442123094	1.478825522	1.282326369	1	0.79232174	1.080165	0.85650593	0.71621794
c27.02c	SPBC27.02c	ask1;mug181	1	1.754578755	2.091575092	2.879120879	3.89010989	1	1.7281787	1.7499058	2.6935983	4.523622
c27.04	SPBC27.04		1	1.100688468	0.159208262	0.181583477	0.214285714	1	1.0426285	0.2012212	0.36064228	0.3005634
c27.05	SPBC27.05		1	1.329044118	0.151654412	0.215992647	0.236213235	1	1.2019327	0.18738653	0.34259722	0.30412155
c27.06c	SPBC27.06c		1	0.613879004	1.981316726	2.110320285	1.631672598	1	0.63342357	1.1149359	0.89481556	1.0916364
c27b12.01c	SPBC27B12.01c	mmm1;pi076	1	1.915277778	0.730555556	0.938888889	1.352777778	1	1.9843904	1.0424892	1.3271987	1.8223295
c27b12.02	SPBC27B12.02		1	1.198664441	1.292988314	1.24624374	1.10851419	1	1.1782411	2.1258829	1.8297731	1.1051514
c27b12.03c	SPBC27B12.03c	pi075	1	1.308496732	0.164270153	0.17124183	0.108061002	1	1.7121197	0.3158926	0.22277665	0.14439125
c27b12.04c	SPBC27B12.04c	pi074	1	1.00443459	0.790465632	0.832594235	0.833702882	1	1.0635659	0.7895628	0.72594446	0.8569186
c27b12.05	SPBC27B12.05	pi073	1	2.082815735	1.3436853	1.486542443	1.364389234	1	1.779997	1.2609458	1.6058416	1.9013426
c27b12.06	SPBC27B12.06	pi072;gpi13	1	0.510769231	0.92	1.424615385	2.48	1	0.6030129	0.9470587	1.779646	3.4319067
c27b12.07	SPBC27B12.07	pi071	1	0.914467698	1.333939945	1.529572338	1.314831665	1	0.8712731	0.9288081	1.022847	0.90392566
c27b12.08	SPBC27B12.08	pi070	1	1.355983773	1.176470588	1.161257606	1.154158215	1	1.1404607	1.0540881	1.0669376	1.115768
c27b12.09c	SPBC27B12.09c	pi069;flx1	1	1.078453039	2.434254144	2.037569061	1.84198895	1	0.97522825	1.7813761	1.3868328	1.2451624
c27b12.10c	SPBC27B12.10c	tom7	1	0.785958904	1.065068493	1.086472603	1.077054795	1	0.7506182	0.78887206	0.8218373	0.8974682
c27b12.11c	SPBC27B12.11c	pi067	1	1.440282686	0.814840989	0.754770318	0.665017668	1	1.5265353	1.0817955	0.9082991	0.5862626
c27b12.12c	SPBC27B12.12c	pi066	1	1.058106842	1.21836926	1.009372071	1.005623243	1	1.2688224	1.9042586	1.6670935	1.1922945
c27b12.14	SPBC27B12.14		1	0.872981701	1.045209903	1.305705059	1.358449946	1	0.8682204	0.87752336	1.2812184	1.392592
c27d7.01c	SPAC1851.04c		1	1.099255583	1.102977667	1.104218362	1.079404467	1	0.96217513	1.0032784	1.097167	1.1581199
c27d7.02c	SPAC27D7.02c		1	1.188387097	0.454193548	0.450322581	0.41483871	1	1.136051	0.63782674	0.60196596	0.45832562
c27d7.04	SPAC27D7.04	omt2	1	1.027624309	0.110497238	0.106813996	0.11786372	1	0.98092616	0.549632	0.6305092	0.67168975
c27d7.05c	SPAC27D7.05c	apc14;omt1	1	1.891566265	1.710843373	1.445783133	2.108433735	1	1.666041	1.2289029	2.0488384	2.969571
c27d7.06	SPAC27D7.06		1	0.608024691	0.882716049	0.869135802	0.829012346	1	0.631918	0.6019918	0.65514886	0.763735
c27d7.08c	SPAC27D7.08c		1	1.617511521	1.078341014	0.874423963	0.958525346	1	1.3022411	0.99028045	0.9597528	1.1144747
c27d7.09c	SPAC27D7.09c		1	0.791613723	0.177890724	0.216010165	0.229987294	1	0.3619498	0.30384308	0.5609601	0.6162531
c27d7.10c	SPAC27D7.10c		1	0.778597786	0.563345633	0.637146371	0.6900369	1	0.39441144	0.37879133	0.5474278	0.5909524
c27d7.11c	SPAC27D7.11c		1	0.802941176	0.266666667	0.268627451	0.291176471	1	0.35758188	0.27886197	0.57095	0.6462302
c27d7.12c	SPAC27D7.12c	SPAC27D7.12;but1	1	0.535410765	0.801699717	0.934844193	1.067988669	1	0.6494222	1.1688211	2.3842833	3.3875287
c27e2.01	SPAC27E2.01		1	1.016393443	0.920765027	1.169398907	1.62295082	1	1.0310943	0.9614128	1.5171375	2.6327949
c27e2.02	SPAC27E2.02		1	0.830914369	1.302612482	0.948476052	0.905660377	1	0.88380146	1.0588878	0.9269292	0.9668279
c27e2.03c	SPAC27E2.03c		1	0.431252933	1.098545284	0.62975129	0.453308306	1	0.43892553	0.7354096	0.41992387	0.35443512
c27e2.04c	SPAC27E2.04c							1	1.4456	1.3991123	2.2801495	3.0447283
c27e2.06c	SPAC27E2.06c		1	2.412780656	2.438687392	1.696027634	1.880829016	1	1.8151189	1.1201056	1.4883434	1.9770707
c27e2.07	SPAC27E2.07	pvg2	1	1.771889401	2.430875576	4.361751152	5.605990783	1	1.939623	2.8683386	3.262734	2.6784525
c27e2.11c	SPAC27E2.11c		1	0.995016611	0.966777409	0.978405316	0.888704319	1	1.336587	1.2110142	1.055964	1.4524491
c27f1.01c	SPAC25G10.09c		1	1.723175966	1.223175966	1.64806867	1.55472103	1	1.4707807	1.2169932	1.2863096	1.1703818
c27f1.05c	SPAC27F1.05c		1	3.480069324	0.96187175	0.887348354	1.091854419	1	2.684266	0.9991217	1.1025456	1.3725475
c27f1.06c	SPAC27F1.06c	fkbp39	1	0.564481112	1.063395571	0.449848024	0.340425532	1	0.5812563	0.9578134	0.5132203	0.42725092
c27f1.07	SPAC27F1.07		1	0.444856348	0.954587581	1.303058387	1.378127896	1	0.48159635	0.7610132	1.1009969	1.1670454
c27f1.08	SPAC27F1.08	pdt1	1	1.989720999	1.948604993	2.325991189	2.560939794	1	1.8169663	1.6185346	1.932175	1.5274844
c27f1.10	SPAC27F1.10
c285.01c	SPCC1442.16c		1	1.235179786	1.361516035	1.916423712	1.709426628	1	0.8884124	0.83648765	0.89170873	0.9506197
c285.03	SPCC285.03		1	0.489120151	1.759697256	1.641438032	1.729422895	1	0.5854791	1.5839692	1.2748864	1.3146533
c285.04	SPCC285.04		1	3.454849498	0.304347826	0.357859532	0.459308807	1	2.0118432	0.7629634	0.9508681	0.76795745
c285.05	SPCC285.05		1	6.631761787	0.101736973	0.073945409	0.078908189	1	6.757384	0.33778843	0.33075702	0.35434967
c285.10c	SPCC285.10c		1	2.391891892	2.52027027	3.141891892	3.666666667	1	2.5364478	2.2431085	2.6474514	3.3507416
c285.11	SPCC285.11	ucp10	1	3.570680628	1.565445026	2.620418848	3.157068063	1	2.645704	1.1341618	1.6951362	2.1879833
c285.13c	SPCC285.13c		1	0.537795993	0.486338798	0.517759563	0.466757741	1	0.6653627	0.8024122	0.76230973	0.5108116
c285.14	SPCC285.14		1	0.921428571	1.169047619	1.14047619	1.5	1	0.9168152	0.8765684	1.1677457	2.185488
c285.17	SPCC285.17	spp27;uaf30	1	0.528301887	0.492362983	0.460916442	0.477987421	1	0.5669004	0.3881212	0.5542249	0.485909
c28e12.03	SPBC28E12.03	rga4	1	1.017256255	1.182916307	1.265746333	1.080241588	1	1.2512511	0.8704031	0.7154956	0.87058806
c28e12.04	SPBC28E12.04		1	0.854314003	0.87553041	1.190947666	1.73125884	1	1.03049	0.8819368	1.1511302	1.4226441
c28f2.01c	SPBC27.08c	asp1;sua1	1	0.072545908	1.36272954	1.177510769	0.855815008	1	0.08713928	0.5767863	0.5776513	0.28906336
c28f2.02	SPBC28F2.02	mep33	1	0.599651871	4.334203655	2.881636205	2.405570061	1	0.6396215	2.2656837	1.5114415	1.0180361
c28f2.05c	SPBC28F2.05c		1	1.487012987	1.579220779	1.509090909	1.464935065	1	1.2180322	1.3457481	1.2919075	1.2564766
c28f2.07	SPBC28F2.07	sfr1;dds20;mug13	1	1.257971014	1.579710145	2.07826087	2.449275362	1	1.1562262	3.876325	5.6642957	5.9228497
c28f2.08c	SPBC28F2.08c		1	1.084353741	0.529931973	0.391156463	0.38707483	1	1.0151067	0.6054306	0.475153	0.4773942
c28f2.09	SPBC28F2.09		1	1.55160451	0.736339983	0.700780572	0.601040763	1	1.2944504	0.7418354	0.90062183	0.74636763
c28f2.10c	SPBC28F2.10c	kap1	1	0.694535879	1.113890718	0.813693219	0.822909809	1	0.7805176	1.0623137	0.9865017	0.8089535
c28f2.11	SPBC28F2.11		1	0.749727372	0.551254089	0.53217012	0.467284624	1	0.77001595	0.5744557	0.5742685	0.5731906
c290.01c	SPCC18.18c	fum1	1	1.122600619	0.367801858	0.381424149	0.427863777	1	1.1628661	0.70312893	0.9981073	0.8243076
c290.03c	SPCC290.03c	nup186	1	0.88834476	1.418217434	1.326150833	1.310479922	1	0.8175721	1.1166174	1.0683477	1.269579
c290.04	SPCC290.04	ams2	1	0.920689655	0.722413793	0.915517241	0.906896552	1	1.481588	4.919206	3.811814	2.388178
c297.04c	SPCC297.04c	set7	1	0.539012739	3.556528662			1	0.7737799	2.7447858	1.3031166	0.9676008
c297.05	SPCC297.05		1	0.380346821	0.420809249	0.387283237	0.493063584	1	0.63903946	0.61125565	0.65903616	0.84594816
c29a10.02	SPBC29A10.02	mug12	1	1.416666667	2.5	6.833333333	34.58333333	1	1.5142696	5.2109714	57.276432	211.53786
c29a10.03c	SPBC29A10.03c	rkf2	1	1.0583174	1.143403442	1.414913958	1.296367113	1	1.0136995	1.1143689	1.0983852	0.9903209
c29a10.06c	SPBC29A10.06c		1	0.887254902	1.471813725	1.433823529	1.294117647	1	0.90565276	0.9880169	1.0232937	1.1282676
c29a10.07	SPBC29A10.07		1	0.383922384	1.192654193	1.439362439	1.572418572	1	0.5267512	1.2265342	1.0546284	1.0342888
c29a10.08	SPBC29A10.08		1	0.454355982	1.179658191	1.100875365	1.168403501	1	0.41738662	0.64450836	0.5279361	0.24968058
c29a10.09c	SPBC29A10.09c							1	1.199371	1.328519	1.3044406	1.06744
c29a10.10c	SPBC29A10.10c		1	0.726712329	1.993150685	1.278082192	1.128082192	1	0.76595485	1.9345337	1.4261183	1.0328611
c29a10.12	SPBC29A10.12		1	0.740490279	2.22569738	3.088757396	2.469146238	1	0.7783237	1.0464866	0.9431437	0.9038529
c29a10.13	SPBC29A10.13	atp7	1	2.227506427	1.143958869	1.272493573	1.044987147	1	1.873571	1.0934167	1.2760066	1.2598953
c29a10.16c	SPBC29A10.16c		1	0.687460216	1.199236155	1.208147677	1.014640356	1	0.78029674	0.8131416	0.7598897	0.7942108
c29a3.01	SPBC29A3.01		1	1.12193126	1.092471358	1.053191489	0.827332242	1	1.3365946	1.1336323	1.0373094	0.68154585
c29a3.03c	SPBC29A3.03c		1	2.03087886	1.648456057	2.313539192	3.171021378	1	1.8333583	1.5186499	1.7728173	2.4482563
c29a3.05	SPBC29A3.05		1	1.419047619	1.851190476	1.95	1.853571429	1	1.1831704	1.2175266	1.1863711	1.3621897
c29a3.06	SPBC29A3.06		1	1.132478632	2.026709402	1.155982906	1.159188034	1	1.0416825	1.5627784	1.0619916	1.0455866
c29a3.07c	SPBC29A3.07c		1	0.32683791	3.750221435	2.385739593	1.279893711	1	0.31956336	1.648694	0.852758	0.47870496
c29a3.08	SPBC29A3.08	pof4	1	1.665900383	0.716475096	0.583908046	0.416091954	1	2.0796633	0.71471035	0.8001015	0.72935706
c29a3.09c	SPBC29A3.09c		1	0.623287671	1.068493151	1.132705479	1.113013699	1	0.74614584	0.95011437	0.9533597	1.0144188
c29a3.10c	SPBC29A3.10c	atp14	1	1.096351731	0.764265669	0.91393826	0.898971001	1	1.0128952	0.7494663	0.85762376	0.87087315
c29a3.11c	SPBC29A3.11c		1	0.58628624	0.883110907	0.634606535	0.397146802	1	0.85106796	0.70316434	0.3630111	0.2881777
c29a3.13	SPBC29A3.13		1	1.195241428	1.097270819	0.914625612	0.807557733	1	0.8660371	0.85625714	0.7606566	0.65486
c29a3.15c	SPBC29A3.15c	rsm23	1	0.682015168	0.780065005	0.672806067	0.804442037	1	0.78721815	0.69520164	0.74979043	0.738184
c29a3.16	SPBC29A3.16		1	0.396220159	1.085212202	0.425397878	0.314323607	1	0.51837957	0.9842937	0.34676594	0.24406032
c29a3.17	SPBC29A3.17	gef3	1	0.869721473	0.734950584	0.909254268	1.112309075	1	1.2691538	1.3811691	1.2584851	1.3534809
c29a3.18	SPBC29A3.18	cyt1
c29a4.03c	SPAC29A4.03c	rto9	1	0.6	1.776785714	1.808928571	1.883928571	1	0.55526173	1.222451	1.3068141	1.2783031
c29a4.04c	SPAC29A4.04c		1	0.29969419	1.112538226	0.407033639	0.290519878	1	0.35634264	0.7861585	0.39465082	0.2645615
c29a4.05	SPAC29A4.05	cam2	1	1.173752311	1.628465804	2.123844732	2.210720887	1	0.9950151	0.9484513	1.2810994	1.5019209
c29a4.06c	SPAC29A4.06c		1	1.473342003	1.955786736	2.172951886	2.072821847	1	1.4733065	1.4137335	1.4621104	1.6979637
c29a4.07	SPAC29A4.07	srb6;med22	1	1.010325655	1.244638602	1.12867355	1.158061954	1	0.9650869	0.98633397	0.8189961	0.77917236
c29a4.09	SPAC29A4.09		1	1.052034059	1.730368969	1.400189215	1.304635762	1	0.8584674	1.3190585	1.358509	1.3071419
c29a4.10	SPAC29A4.10	rrn5	1	0.757666417	0.590875093	0.622288706	0.554225879	1	0.8942231	0.8068657	0.7513015	0.72049963
c29a4.11	SPAC29A4.11	rga3	1	2.278776978	1.670863309	1.471223022	1.492805755	1	1.6609367	1.1451751	1.1318945	1.3204546
c29a4.12c	SPAC29A4.12c	ureF;ure3	1	4.358024691	2.407407407	2.444444444	2.888888889	1	3.1783996	1.7866763	1.916975	3.1707592
c29a4.13	SPAC29A4.13		1	1.274050121	1.696847211	1.406628941	0.983023444	1	1.1374414	1.0083796	0.6750946	0.5943796
c29a4.14c	SPAC29A4.14c		1	1.076190476	1.13877551	1.110204082	1.193197279	1	0.96945965	1.017409	0.99468786	1.091901
c29a4.15	SPAC29A4.15		1	0.538461538	1.330515638	1.19103973	1.04057481	1	0.5955065	0.8364857	0.7595799	0.87613446
c29a4.16	SPAC29A4.16	hal4;sat4;ppk10	1	0.519179304	0.714540589	0.994647636	1.005352364	1	0.6931377	0.79629177	0.7935657	0.75095636
c29a4.17c	SPAC29A4.17c		1	2.330019881	1.510934394	1.671968191	1.852882704	1	2.1989722	0.9859562	1.4689454	1.8268706
c29a4.18	SPAC29A4.18	prw1	1	0.693013409	0.805222301	0.773465067	0.678193366	1	0.69428504	0.93226624	0.950068	0.7474049
c29a4.19c	SPAC29A4.19c		1	0.5	0.80638587	0.798913043	0.90013587	1	0.7536806	1.1584505	1.138697	0.963137
c29a4.20	SPAC29A4.20	HAG602	1	0.688159437	0.885697538	0.537514654	0.471864009	1	0.8966993	1.0163628	0.8135656	0.7182209
c29b12.01	SPAC29B12.01		1	1.168789809	1.074309979	1.008492569	0.98089172	1	0.9590168	1.0143206	1.0427759	1.0804818
c29b12.02c	SPAC29B12.02c	set2	1	0.867781155	1.357142857	1.063069909	0.941489362	1	0.9576711	1.182266	1.0541737	0.9104851
c29b12.04	SPAC29B12.04	snz1	1	0.093819393	0.250555144	0.324944486	0.296447076	1	0.10030604	0.19234279	0.18872961	0.13353403
c29b12.05c	SPAC29B12.05c		1	0.621645796	1.321109123	1.586762075	1.52236136	1	0.66716945	0.8737545	1.1854113	1.0563977
c29b12.08	SPAC29B12.08		1	0.713668287	0.335494327	0.445705024	0.394921664	1	1.2010641	0.5911871	0.7661323	0.7116864
c29b12.10c	SPAC29B12.10c		1	0.51722488	0.766507177	0.457416268	0.285645933	1	0.69432133	0.89364797	0.57551926	0.47236052
c29b12.11c	SPAC29B12.11c		1	1.564802183	1.51159618	2.549795362	3.010914052	1	1.5874958	1.2589535	1.2596784	1.5867611
c29b12.12	SPAC29B12.12							1
c29b12.13	SPAC29B12.13		1	4.248837209	0.294186047	0.288372093	0.263953488	1	3.6318614	0.7100686	0.72825176	0.80249596
c29b12.14c	SPAC29B12.14c		1	2.518014956	0.145479266	0.114887831	0.109449354	1	2.5586708	0.6385127	0.6719212	0.6345176
c29b5.04c	SPBC29B5.04c		1	0.853808354	0.695331695	0.694103194	0.622850123	1	0.83343303	0.607667	0.53773767	0.6683351
c29e6.01	SPAC29E6.01	pof11	1	4.279151943	1.816254417	2.074204947	2.530035336	1	3.4203644	1.5285846	2.0143368	2.8528428
c29e6.02	SPAC29E6.02	prp3	1	1.454926625	1.442348008	1.383647799	1.242138365	1	1.0118563	0.836248	0.9067015	0.9609104
c29e6.04	SPAC29E6.04	nnf1	1	0.918154762	1.433035714	1.422619048	1.485119048	1	0.91096824	1.4255048	1.7432942	1.8024758
c29e6.05c	SPAC29E6.05c		1	1.388092613	0.631753032	0.622932745	0.544652701	1	1.0585258	0.40580574	0.35442066	0.35860148
c29e6.06c	SPAC29E6.06c		1	0.405781585	1.807280514	1.47751606	1.352248394	1	0.48734295	1.2841707	1.0288755	1.1273475
c29e6.07	SPAC29E6.07		1	0.938864629	4.310043668	4.356622999	3.510917031	1	1.1454855	1.5379584	1.5230985	1.1821654
c29e6.09	SPAC29E6.09		1	1.377378436	0.855179704	0.811839323	1.035940803	1	1.8064836	1.0422833	1.1604316	1.6713699
c29e6.10c	SPAC29E6.10c		1	1.252834467	1.943310658	1.792517007	1.580498866	1	1.218725	1.5265719	1.6351188	1.6069695
c2a9.02	SPBC2A9.02		1	0.764030612	0.299744898	0.292517007	0.240221088	1	0.5742958	0.21024789	0.22069283	0.14047103
c2a9.03	SPBC2A9.03		1	2.770783848	1.350356295	1.134204276	1.005938242	1	2.264488	0.95724255	0.8362175	0.8073139
c2a9.04c	SPBC2A9.04c		1	1.442211055	1.432160804	1.287437186	1.151758794	1	1.2906969	1.0000075	0.88017374	0.8548056
c2a9.05c	SPBC2A9.05c		1	1.496323529	1.131127451	1.737745098	1.867647059	1	1.2225271	0.96526986	1.0667666	1.3214701
c2a9.06c	SPBC2A9.06c		1	0.71536643	0.785815603	0.570212766	0.411347518	1	0.73416054	0.72199285	0.58349156	0.50161505
c2a9.07c	SPBC2A9.07c		1	1.137345679	0.222736626	0.160493827	0.16718107	1	1.1373677	0.45206943	0.41325262	0.3612861
c2a9.09	SPBC2A9.09		1	1.222711268	0.803697183	0.75528169	0.736795775	1	1.0819685	0.64844424	0.8231207	0.9085568
c2a9.10	SPBC2A9.10
c2a9.13	SPBC2A9.13		1	1.25650289	1.060693642	1.00216763	0.76517341	1	1.4568071	1.1289643	1.3125963	0.89563143
c2c4.01	SPAC21E11.07		1	0.931350114	1.512585812	1.526315789	1.556064073	1	0.9618582	1.4661597	1.4170821	1.8040953
c2c4.04c	SPAC2C4.04c		1	0.655088361	0.831809872	0.483241926	0.450335161	1	0.63249016	0.6301996	0.41757426	0.37697795
c2c4.05	SPAC2C4.05		1	0.709807887	2.230535895	2.09908999	1.710819009	1	0.74496573	1.3892187	1.2076734	0.9055396
c2c4.06c	SPAC2C4.06c		1	0.773613193	1.115442279	0.817841079	0.788605697	1	0.9366621	1.261138	1.0795894	0.9877103
c2c4.07c	SPAC2C4.07c		1	1.846938776	0.933673469	1.290816327	2.069727891	1	1.1980649	0.77249295	1.2760315	1.832081
c2c4.08	SPAC2C4.08		1	1.612529002	0.778422274	0.932714617	1.393271462	1	1.3719932	0.7571779	0.95433956	1.3310614
c2c4.09	SPAC2C4.09		1	2.818783069	0.804232804	1.025132275	1.257936508	1	1.9533978	1.0477663	1.4323604	1.5513283
c2c4.10c	SPAC2C4.10c		1	1.553956835	1.843165468	2.171223022	2.176978417	1	1.339191	1.1598192	1.2419918	1.9901135
c2c4.11c	SPAC2C4.11c	rbp28	1	1.040322581	2.501008065	1.775201613	1.719758065	1	0.98149574	2.224283	1.1777242	0.942188
c2c4.12c	SPAC2C4.12c		1	0.704312115	0.836755647	0.652977413	0.530800821	1	0.7380948	0.69812065	0.5101758	0.4435214
c2c4.13	SPAC2C4.13	vma16	1	0.976697736	1.08988016	1.213049268	1.08988016	1	1.0089077	0.85478425	0.7486563	0.66525704
c2c4.14c	SPAC2C4.14c	ppk11	1	0.967032967	0.720103426	0.825468649	0.739495798	1	1.0342404	0.9300466	0.7769529	0.62589175
c2c4.15c	SPAC2C4.15c	ucp13;ubx2	1	2.15060241	2.195783133	2.524096386	3.36746988	1	1.5644598	1.7420561	2.1608953	3.4668696
c2c4.17c	SPAC2C4.17c		1	3.035149385	3.265377856	3.732864675	3.783831283	1	2.5981166	1.8460816	1.7655306	1.3195844
c2d10.01c	SPBC2A9.11c		1	1.158081705	1.487566607	1.151865009	1.122557726	1	1.0418706	0.9713323	0.7355954	0.75115746
c2d10.02	SPBC2A9.12	orc6	1	1.288135593	1.121468927	1.20480226	1.354519774	1	1.1054463	0.78686213	0.84988624	1.1880704
c2d10.03c	SPBC2D10.03c		1	1.131274131	1.27027027	1.36003861	1.235521236	1	1.0043579	1.1305609	0.973145	1.2776796
c2d10.04	SPBC2D10.04		1	1.591885442	0.399761337	0.41646778	0.485680191	1	1.6730639	0.55617094	0.71975374	0.91796863
c2d10.07c	SPBC2D10.07c		1	1.222513089	0.747818499	0.680628272	0.634380454	1	1.1865972	0.8672069	0.89599127	0.93476516
c2d10.08c	SPBC2D10.08c		1	0.687726943	0.576615832	0.536673929	0.477124183	1	0.79976535	0.5845952	0.6156915	0.5643304
c2d10.09	SPBC2D10.09		1	0.780821918	0.95641345	1.087173101	1.178082192	1	0.8100462	0.7525979	0.7974036	1.1801653
c2d10.11c	SPBC2D10.11c		1	0.866161616	0.994949495	1.004208754	0.98989899	1	0.83888733	0.77087915	0.8820313	0.9004953
c2d10.13	SPBC2D10.13	est1	1	1.528114664	1.356119074	1.195148842	1.186328556	1	1.3366244	1.3096424	1.1572375	1.1624924
c2d10.15c	SPBC2D10.15c		1	1.343385214	4.246108949	2.119649805	1.583657588	1	1.3857124	2.3865201	1.2105055	0.9736277
c2d10.16	SPBC2D10.16		1	2.124843945	2.021223471	1.873907615	1.716604245	1	2.0624976	1.7800778	1.7852644	1.7544941
c2d10.17	SPBC2D10.17	clr1	1	1.292022792	0.804843305	0.92022792	1.076923077	1	1.3688781	1.0389942	1.3732531	1.8258247
c2d10.19c	SPBC2D10.19c		1	1.408346972	1.90507365	1.165302782	0.891162029	1	1.4246283	1.5273284	0.88202125	0.6708467
c2e12.03c	SPAC2E12.03c		1	2.059863946	0.821768707	1.00952381	1.360544218	1	1.6934392	1.0254004	1.2035598	1.6778914
c2e1p3.01	SPAC2E1P3.01		1	1.386666667	0.779047619	0.613333333	0.788571429	1	1.0161418	0.43643934	0.51089144	0.5675553
c2e1p3.02c	SPAC2E1P3.02c		1	1.84729064				1	1.5443221	1.2028723	1.3193209	1.2814761
[truncated: 2,977 more rows]
