# Supplementary material for: Transcriptional regulatory network for sexual differentiation in fission yeast
Source: Genome Biol. 2007 Oct 10;8(10):R217. doi: 10.1186/gb-2007-8-10-r217 (PMC2246291; doi:10.1186/gb-2007-8-10-r217)
Supplement: Additional data file 3 — Complete normalized dataset for rsv1Δ and rsv2Δ experiments. [file gb-2007-8-10-r217-S3.txt]

# Data were normalised as described in Lyne et al. (2003), BMC Genomics 4:27; Duplicate spots in the microarray were averaged
Probe name	Systematic name	Common names	rsv1delta_1	rsv1delta_2	rsv2delta_1	rsv2delta_2
5srrna	SPRRNA.10
aap1	SPBC1652.02	aap1	0.797	0.763	1.64	1.24
abc1: c2d10.18	SPBC2D10.18	coq8;abc1	0.966	1.002	0.955	0.882
abc1: c9e9.12c	SPAC9E9.12c	abc1	0.936	0.795	0.923	0.921
abp1	SPBC1105.04c	cbp1;clo1;abp1	0.883	1.067	1.303	1.099
abp2	SPBC1861.02	abp2	1.232	0.937	0.859	1.067
act1: cps8: pi012	SPBC32H8.12c	act1;pi012;cps8	0.982	0.963	0.945	0.986
act2	SPAC630.03	arp3;act2	1.038	0.989	1.18	1.017
ada1	SPBC106.04	ada1	0.95	1.007	1.028	1.201
ade10	SPCPB16A4.03c	ade10	0.907	0.909	1.212	1.063
ade1: min4	SPBC405.01	ade1BC3.03;min4;ade1	0.87	0.911	1.286	1.14
ade2: min10	SPAC144.03	min3;ade2;min10	0.85	0.954	1.157	1.156
ade3: min11	SPAC6F12.10c	ade3;min11	0.906	0.81	0.779	0.802
ade4: min13	SPAC4D7.08c	aza1;ade4;min13	0.85	0.898	1.149	0.966
ade5: ade8	SPCC569.08c	ade5;ade8	0.961	1.01	0.796	0.795
ade6: min1	SPCC1322.13	ade6;min1	0.846	0.982	1.126	1.117
ade8	SPBC14F5.09c	ade8	0.689	0.825	1.139	1.055
ade9	SPBC2G2.08	ade9	1.062	0.948	1.083	1.086
adh1: adh	SPCC13B11.01	adh1;adh	0.797	0.852	0.723	0.746
adk1	SPAC4G9.03	adk1	0.96	0.889	1.271	1.168
agl	SPAPB24D3.10c	agl1;agl	1.48	0.791	1.455	1.027
ags1: mok1	SPCC1281.01	mok1;ags1	0.961	0.914	0.993	0.981
ain1	SPAC15A10.08	ain1	1.091	0.991	0.84	0.939
alg11: gmd3	SPCC330.08	gmd3;alg11	0.961	1.115	0.972	1.01
alm1	SPAC1486.04c	alm1;sp8	0.726	1.011	1.019	1.143
alp1	SPBC11C11.04c	alp1	0.986	1.31	1.195	1.185
alp11	SPAC13D6.05	alp11;alp11B8.14c	0.997	0.905	0.801	0.847
alp13	SPAC23H4.12	alp13	0.994	0.956	0.946	0.955
alp14	SPCC895.07	alp14;mtc1	1.055	0.959	0.902	1
alp16	SPCC4G3.19	alp16	0.836	1.058	1.151	1.148
alp21: sto1	SPAC22H10.10	sto1;alp21	1.067	0.94	1.211	0.978
alp31	SPAC8E11.07c	alp31		1.129	0.685
alp4	SPBC365.15	alp4	1.073	1.052	0.844	0.906
alp41	SPAC22F3.05c	alp41	1.287	1.251	0.914	1.247
alp6	SPBC428.20c	alp6	0.92	0.947	0.987	0.977
alp7	SPAC890.02c	alp7;mia1	1.149	0.796	0.835	0.898
anc1	SPBC530.10c	anc1	1.527	1.004	1.3	1.155
apc1: apc10	SPBC1A4.01	apc1;apc10	1.402	1.074	0.741	0.984
apc5	SPAC959.09c	apc5	1.324	1.052	0.669	1.018
ape1	SPBC1921.05	ape1	0.969	1.106	1.153	1.162
apg9	SPBC15D4.07c	atg9;apg9	1.06	1.075	0.859	0.872
aph1	SPCC4G3.02	aph1	1.025	0.996	0.991	1.064
apl1	SPBC2G2.06c	apl1	1.116	1.016	1.153	1.048
apl2	SPBC947.02	apl2	0.959	1.099	0.849	1.027
apl3: pi033	SPBC691.03c	pi033;apl3	0.896	1.101	0.928	0.968
apl4	SPCP1E11.06	apl4	1.163	0.992	0.935	1.013
apl5	SPAC144.06	apl5	1.152	1.132	1.054	1.055
apl6	SPAC23H3.06	apl6	1.278	0.997	0.915	0.98
apm1	SPBP16F5.07	apm1	1.229	1.029	0.969	1.139
apm2	SPBC651.11c	apm3;apm2	1.009	1.122	0.932	0.889
apm4	SPAC31A2.09c	apm4	0.981	1.03	0.992	0.884
apn1	SPCC622.17	apn1	1.291	1.163	0.91	1.058
app1	SPAPJ760.02c	app1	0.952	0.867	0.842	1.094
aps1	SPAC13G6.14	stw1;aps1	1.282	1.054	0.969	1.039
aps2	SPBC685.04c	aps2	0.908	0.95	0.723	0.7
aps3	SPAC30D11.05	aps3	1.045	0.993	1.01	0.951
arf1	SPBC4F6.18c	arf1	0.99	0.953	1.123	1.06
arg11	SPAC4G9.09c	arg11	1.027	0.943	1.324	1.062
arg3	SPAC4G9.10	arg3	1.046	1.145	1.315	1.022
arg7	SPBC1773.14	arg7	1.314	1.097	1.181	1.173
argx	SPBC1539.03c	argX	0.986	1.083	1.283	1.123
aro1	SPAC1834.02	aro1	1.349	0.915	0.985	1.086
arp10	SPAC6G9.07c	arc4;arp10	0.999	0.981	1.041	0.952
arp2	SPAC11H11.06	arp2	0.867	0.969	1.212	1.053
aru1	SPAC3H1.07	aru1;ARG	1.084	0.917	0.995	1.085
atf1: mts1: sss1: gad7.b	SPBC29B5.01	mts1;sss1;atf1;gad7	0.89	0.9	0.996	0.903
atf21	SPBC2F12.09c	atf21	1.448	1.217	0.507	0.813
atf31	SPAC22F3.02	atf31	1.457	0.916	0.527	1.025
atp1	SPAC14C4.14	atp1		1.019		1.059
atp2	SPAC222.12c	atp2	1.312	1.025	1.222	1.144
ats1	SPAC1002.07c	ats1	1.092	1.02	0.93	1.011
aur1	SPAC3H8.06	aur1	1.377	1.157	0.62	0.718
azr1	SPAC1556.03	azr1	1.08	1.048	0.968	1.005
b13958-1	SPBC106.08c	B13958-1	0.879	0.916	0.681	0.966
b13958-3	SPCC330.04c		1.218	1.079	0.46	0.848
b20341-1	SPBC4C3.09		1.107	1.125	0.814	0.936
b20341-2	SPBC4C3.08		0.96	0.943	0.675	0.98
b20341-3	SPAC5H10.12c			1.053	1.001	1.196
b22918-1	SPAC18G6.12c	B22918-1	0.986	0.963	1.055	0.952
b22918-2	SPAC14C4.04	B22918-2	0.873	0.943	1.254	1.022
b8647-1	SPBC1861.06c		1.529	0.864	0.479	1.06
b8647-2	SPAC11G7.06c		1.42	1.144	0.437	1.042
b8647-3	SPAC4G9.07	B8647-3	1.149	0.95	0.597	0.898
b8647-4	SPAC10F6.15		1.458	1.063	0.438	0.931
b8647-5	SPCC737.04		0.901	0.979	0.651	0.768
bag1-a	SPBC16G5.11c	bag1;bag1-A;bag1-a;bag101	0.912	0.917	1.149	1.038
bag1-b	SPBC530.03c	bag102;bag1-b;bag1-B	1.232	0.987	1.075	1.043
bem46	SPBC32H8.03	bem46;pi020	0.839	0.883	1.15	0.99
bet1	SPAC23C4.13	bet1	1.257	1.233	0.741	1.073
bet3	SPAC644.18c	bet3	1.093	1.097	1.201	1.354
bet5	SPAC3G9.16c	bet5	1.18	1.003	0.866	0.919
bfr1: hba2	SPCC18B5.01c	hba2;bfr1	0.688	0.789	1.37	1.2
bgl2	SPAC26H5.08c	bgl2	0.785	0.682	0.441	0.483
bgs2: meu21	SPAC24C9.07c	pgs2;bgs2;meu21;gls2	1.614	0.927	0.612	1.028
bgs3	SPAC19B12.03	pgs3;bgs3	1.065	1.001	0.84	0.984
bgs4	SPCC1840.02c	pap1;bgs4;cwg1;orb11;gls2	1.034	0.948	0.839	1.028
bio2	SPCC1235.02	bio2B20.02c;bio2	1.161	0.959	1.18	1.249
bip	SPAC22A12.15c	bip1;bip	1.114	0.993	0.863	0.989
bos1	SPAP14E8.03	bos1	1.134	1.008	0.929	1.018
bpb1: sf1	SPCC962.06c	sf1;bbp;bpb1	0.884	1.024	0.642	0.829
brc1	SPBC582.05c	brc1	0.974	0.994	0.717	0.939
brd1	SPBC1734.15	brd1	1.123	0.976	1.11	1.086
brr2	SPAC9.03c	brr2;spp41	0.808	0.971	0.792	0.859
btf3	SPAC4F10.14c	btf3	0.661	0.811	1.247	0.978
bub1	SPCC1322.12c	bub1	1.066	1.062	0.963	0.959
byr1: ste1	SPAC1D4.13	ste3;ste1;byr1
byr2: ste8	SPBC1D7.05	byr2BF12.02c;byr2;ste8	1.182	1.066	0.901	1.011
byr3	SPAC13D6.02c	byr3	0.566	1.069	0.944	0.725
byr4	SPAC222.10c	byr4	1.349	1.047	0.93	0.973
c1002.01	SPAC1002.01		0.579	0.853	0.648	0.857
c1002.02	SPAC1002.02		1.022	1.131	0.872	0.919
c1002.03c	SPAC1002.03c	gls2	0.918	1.087	1.07	1.057
c1002.04c	SPAC1002.04c	taf11	1.059	1.011	0.899	0.945
c1002.05c	SPAC1002.05c	jmj2	1.241	1.067	1.095	0.998
c1002.06c	SPAC1002.06c	mug18;bqt2		1.229	0.876	1.154
c1002.08c	SPAC1002.08c	mtf1	0.96	1.08	0.729	0.961
c1002.10c	SPAC1002.10c		1.211	1.022	1.139	0.895
c1002.11	SPAC1002.11	gaa1	1.096	1.113	0.564	0.81
c1002.12c	SPAC1002.12c		1.068	1.024	0.675	0.791
c1002.14	SPAC1002.14	itt1	0.781	1.004	0.948	1.063
c1002.15c	SPAC1002.15c	pmc5;med6	1.865	1.35	1.308	1.178
c1002.16c	SPAC1002.16c			1.189	0.674	1.152
c1002.17c	SPAC1002.17c		0.96	1.267	1.105	1.101
c1002.18	SPAC1002.18		1.15	1.153	0.9	1.015
c1002.19	SPAC1002.19		1.077	1.234	0.92	0.979
c1002.20	SPAC1002.20			1.173	0.954
c1002.21	SPAC1002.21				0.78
c1006.01	SPAC1006.01	psp3	0.876	0.996	0.857	0.938
c1006.02	SPAC1006.02		1.116	1.32	0.862	0.876
c1006.03c	SPAC1006.03c		1.037	0.949	0.951	0.892
c1006.04c	SPAC1006.04c	mcp3	1.336	1.074	0.597	1.202
c1006.05c	SPAC1006.05c	och1	1.113	0.987	0.932	1.026
c1006.06	SPAC1006.06	rgf2	1.326	0.971	0.624	0.905
c1020.03	SPCC1020.03		0.816	1.156	1.377	1.28
c1020.05	SPCC1020.05		0.857	0.847	1.397	1.23
c1020.07	SPCC1020.07		1.065	1.097	1.016	0.985
c1020.08	SPCC1020.08		1.013	1.126	0.854	1.013
c1020.09	SPCC1020.09			1.089	0.879
c1020.10	SPCC1020.10	oca2	1.359	1.44	1.48	1.321
c1020.11c	SPCC1020.11c		0.981	1.06	1.156	1.094
c1020.12c	SPCC1020.12c		1.002	1.181	0.943	0.935
c1020.13c	SPCC1020.13c		1.225	1.006	0.57	0.951
c1039.01	SPAC1039.01		1.036	1.228	1.758	1.058
c1039.02	SPAC1039.02		2.712	2.631	4.399	3.235
c1039.03	SPAC1039.03		1.017	1.18	0.99	1.023
c1039.04	SPAC1039.04		1.128	1.227	1.669	1.532
c1039.05c	SPAC1039.05c		1.143	1.104	1.132	1.006
c1039.06	SPAC1039.06		0.998	1.026	1.263	1.115
c1039.07c	SPAC1039.07c		1.23	0.91	1.124	1.005
c1039.08	SPAC1039.08		1.606	1.127	0.877	0.921
c105.01c	SPAC105.01c		1.137	0.971	0.959	1.042
c105.02c	SPAC105.02c		0.986	0.942	0.915	1.149
c105.03c	SPAC105.03c		1.714	1.142	0.682	0.724
c106.02c	SPBC106.02c	srx1	1.275	1.754	1.002	0.986
c106.03	SPBC106.03		1.025	1.115	1.264	1.112
c106.05c	SPBC106.05c	tim11	1.148	1.095	1.18	1.187
c106.07c	SPBC106.07c		0.903	1.04	1.007	0.938
c106.11c	SPBC106.11c		0.746	1.022	0.982	0.942
c106.12c	SPBC106.12c			1.101	0.901	0.927
c106.13	SPBC106.13		0.927	0.934	0.861	0.888
c106.14c	SPBC106.14c	sda1	0.848	0.891	1	0.954
c106.16	SPBC106.16		1.023	0.961	1.195	1.069
c106.17c	SPBC106.17c		0.835	1.171	1.204	1.119
c1071.01c	SPAC1071.01c	pta1	1.059	1.124	0.861	1.001
c1071.02	SPAC1071.02		0.945	1.073	0.985	0.878
c1071.03c	SPAC1071.03c		1.042	1.007	1.102	0.925
c1071.04c	SPAC1071.04c		1.13	1.092	1.117	1.152
c1071.05	SPAC1071.05		1.113	1.106	0.898	0.951
c1071.06	SPAC1071.06		0.993	1.071	1.002	1.047
c1071.09c	SPAC1071.09c		0.948	0.991	1.096	0.997
c1071.11	SPAC1071.11
c1093.01	SPAC1093.01			0.612		0.536
c1093.02	SPAC1093.02		1.351	0.982	1.094	1.079
c1093.03	SPAC1093.03		0.975	1.029	1.018	1.042
c1093.04c	SPAC1093.04c		1.003	1.011	1.044	1.016
c1093.05	SPAC1093.05		0.972	0.924	1.055	1.157
c10f6.01c	SPAC10F6.01c		0.994	0.908	1.326	1.123
c10f6.03c	SPAC10F6.03c		0.96	0.96	0.981	0.975
c10f6.04	SPAC10F6.04		0.876	0.95	0.835	0.739
c10f6.07c	SPAC10F6.07c		1.194	1.139	0.641	1.016
c10f6.08c	SPAC10F6.08c		1.055	1.077	0.947	1.057
c10f6.10	SPAC10F6.10		0.73	0.882	0.936	0.962
c10f6.11c	SPAC10F6.11c		0.871	1.065	0.776	0.779
c10f6.13c	SPAC10F6.13c		1.048	0.945	1.079	1.006
c10f6.14c	SPAC10F6.14c		0.984	1.052	0.881	0.861
c10f6.16	SPAC10F6.16		0.635	1.02	0.638	0.535
c10f6.17c	SPAC10F6.17c		1.087	1.125	0.731	0.713
c110.02	SPAC110.02	pds5	0.794	0.888	0.957	0.987
c1105.01	SPBC1105.01		0.909	0.944	0.847	1.033
c1105.02c	SPBC1105.02c	lys4	0.979	1.188	1.471	1.329
c1105.03c	SPBC1105.03c	mrpl16	0.987	1.074	1.028	1.025
c1105.06	SPBC1105.06	pmc4	1.025	0.916	1.006	0.979
c1105.07c	SPBC1105.07c		0.894	1.001	1.08	1
c1105.08	SPBC1105.08		1.165	1.023	0.96	0.956
c1105.10	SPBC1105.10	rav1	1.013	1.128	0.889	1.065
c1105.13c	SPBC1105.13c			1.274	2.415	1.886
c1105.14	SPBC1105.14	rsv2	0.68	1.075	0.021	0.022
c1105.15c	SPBC1105.15c		0.901	1.065	1.244	1.026
c1105.16c	SPBC1105.16c		0.643	0.869	0.903	1.006
c1142.01	SPAC1142.01		0.721	1.014	0.801	0.87
c1142.02c	SPAC1142.02c		0.968	1.073	1.038	0.96
c1142.04	SPAC1142.04		0.832	0.928	0.976	0.99
c1142.05	SPAC1142.05	ctr5	1.099	1.177	1.601	1.43
c1142.06	SPAC1142.06		1.125	1.182	1.162	1.062
c115.01c	SPBC115.01c
c115.02c	SPBC115.02c		1.374	1.036	0.795	0.826
c115.03	SPBC115.03		1.05	1.187	0.882	0.899
c1183.02	SPCC1183.02		0.943	1.045	1.019	0.97
c1183.03c	SPCC1183.03c		0.947	0.957	0.988	1.036
c1183.04c	SPCC1183.04c		1.15	1.14	1.063	1.046
c1183.07	SPCC1183.07		0.748	0.829	1.04	1.04
c1183.09c	SPCC1183.09c		1.007	1.036	1.056	1.008
c119.03	SPBC119.03		1.187	1.307	0.237	0.259
c119.06	SPBC119.06	sco1	0.649	1.351	1.199	0.984
c119.07	SPBC119.07	ppk19	1.08	0.972	1.035	1.02
c119.09c	SPBC119.09c		1.034	1.121	1.08	1.025
c119.10	SPBC119.10		1.445	1.017	1.352	1.1
c119.12	SPBC119.12		1.279	1.057	0.83	0.924
c119.15	SPBC119.15		0.991	1.016	0.921	0.987
c119.16c	SPBC119.16c			0.96	0.761	0.843
c119.18	SPBC119.18		0.911	0.995	0.975	1.041
c1198.01	SPBC1198.01		0.496	1.349	0.029	0.024
c1198.02	SPBC1198.02	dea2		0.948	1.095	1.268
c1198.03c	SPBC1198.03c			0.989	0.868	0.862
c1198.05	SPBC1198.05		0.837	1.033	1.319	1.15
c1198.06c	SPBC1198.06c		1.083	1.005	0.918	0.962
c1198.07c	SPBC1198.07c		1.048	1.016	0.851	0.884
c1198.08	SPBC1198.08		1.011	1.034	1.09	1.009
c1198.10c	SPBC1198.10c		0.965	1.037	0.968	0.837
c11c11.01	SPBC11C11.01		1.029	0.992	1.12	1.057
c11c11.05	SPBC11C11.05		1.133	1.246	0.99	1.094
c11c11.06c	SPBC11C11.06c		1.029	1.197	1.178	1.147
c11c11.12	SPBC11C11.12		0.777	0.763	0.854	0.943
c11d3.01c	SPAC11D3.01c		0.332	1.302	0.519	0.637
c11d3.02c	SPAC11D3.02c			1.202	0.837
c11d3.03c	SPAC11D3.03c			1.256	1.051	0.862
c11d3.04c	SPAC11D3.04c		1.001	0.936	0.976	0.794
c11d3.05	SPAC11D3.05			1.176	0.896	0.712
c11d3.06	SPAC11D3.06				0.922
c11d3.07c	SPAC11D3.07c		0.901	0.86	1.381	1.146
c11d3.08c	SPAC11D3.08c		1.187	1.146	0.591	0.62
c11d3.09	SPAC11D3.09		0.78	1.03	1.255	1.057
c11d3.10	SPAC11D3.10		1.535	1.29	0.786	0.847
c11d3.11c	SPAC11D3.11c		1.175	1.171	1.064	0.916
c11d3.13	SPAC11D3.13		0.573	1.466	0.981	0.904
c11d3.14c	SPAC11D3.14c		1.226	1.174	0.738	0.725
c11d3.15	SPAC11D3.15		0.726	1.129	0.4	0.358
c11d3.16c	SPAC11D3.16c		1.008	0.876	0.922	0.7
c11d3.17	SPAC11D3.17		1.059	1.031	1.343	1.151
c11d3.18c	SPAC11D3.18c		0.713	0.825	0.55	0.583
c11e10.01	SPCC11E10.01		0.715	0.802	2.044	1.581
c11e10.03	SPCC11E10.03	mug1	1.936	1.07	0.688	1.016
c11e10.04	SPCC11E10.04		0.387	0.884	1.117	1.005
c11e10.05c	SPCC11E10.05c	ynd1	1.219	0.966	0.653	0.914
c11e10.06c	SPCC11E10.06c		0.846	0.903	1.046	1.011
c11e10.07c	SPCC11E10.07c	eif2b-a	1.033	0.946	1.006	1.007
c11e3.01c	SPAC11E3.01c		1.154	0.983	0.854	0.823
c11e3.02c	SPAC11E3.02c		0.934	1.046	1.101	0.93
c11e3.03	SPAC11E3.03	pcs1	1.127	1.028	1.033	0.964
c11e3.05	SPAC11E3.05		1.06	0.993	0.98	1.07
c11e3.07	SPAC11E3.07	vma4	0.849	0.994	1.167	1.012
c11e3.10	SPAC11E3.10		0.961	1.064	1.187	1.037
c11e3.11c	SPAC11E3.11c		1.029	0.956	0.954	1.058
c11e3.12	SPAC11E3.12		1.012	0.967	1.107	1.012
c11e3.13c	SPAC11E3.13c		0.684	0.922	1.084	0.942
c11e3.14	SPAC11E3.14		0.613	0.631	1.211	1.009
c11g11.01	SPBC11G11.01	fis1	0.699	0.94	0.696	0.779
c11g11.03	SPBC11G11.03		0.9	0.955	1.175	1.054
c11g11.05	SPBC11G11.05	rpa34	1.026	0.791	1.049	0.936
c11g7.01	SPAC11G7.01		1.264	1.2	0.914	1.049
c11g7.03	SPAC11G7.03	idh1;glu3	1.675	1.223	1.232	1.236
c11g7.05c	SPAC11G7.05c		0.997	1.057	0.945	0.943
c11h11.01	SPAC11H11.01	sst6		0.93	1.098	0.96
c11h11.02c	SPAC11H11.02c		1.229	0.929	0.892	0.958
c11h11.03c	SPAC11H11.03c		0.886	0.833	1.072	0.79
c11h11.05c	SPAC11H11.05c	sma6;fta6	0.842	0.792	1.305	0.948
c1215.01	SPBC1215.01	shy1	1.115	0.966	1.009	1.027
c1215.02c	SPBC1215.02c	mdm20;arm1	1.027	1.021	1.055	1.115
c1223.01	SPCC1223.01		0.958	0.998	1.031	1.033
c1223.04c	SPCC1223.04c		1.118	1.035	0.976	1.052
c1223.07c	SPCC1223.07c		1.307	1.096	0.976	1.275
c1223.09	SPCC1223.09		1.121	1.073	1.701	1.318
c1223.10c	SPCC1223.10c		1.045	1.043	1.012	1.015
c1223.13	SPCC1223.13		1.26	0.912	1.287	1.295
c1223.14.a	SPCC1223.14		0.888	0.892	0.898	0.856
c1235.03	SPCC1235.03		0.836	1.068	1.034	0.9
c1235.04c	SPCC1235.04c		0.742	1.029	0.898	0.819
c1235.05c	SPCC1235.05c		1.101	1.011	0.975	1.054
c1235.06	SPCC1235.06	sif1	1.028	1.052	1.167	0.935
c1235.07	SPCC1235.07	sma7;fta7	0.908	0.993	0.978	1.068
c1235.09	SPCC1235.09		1.037	1.019	1.054	0.981
c1235.11	SPCC1235.11		1.18	1.03	1.106	1.081
c1235.12c	SPCC1235.12c	mug146	1.179	1.192	0.725	1.01
c1250.01	SPAC1250.01	snf21		0.802
c1250.02	SPAC1250.02		1.478	1.094	0.513	1.231
c1250.04c	SPAC1250.04c			0.888	1.018	0.784
c1259.02c	SPCC1259.02c		0.826	0.818	0.986	0.93
c1259.04	SPCC1259.04		1.074	1.038	1.137	1.009
c1259.05c	SPCC1259.05c	cox9	1.119	1.023	1.247	1.042
c1259.06	SPCC1259.06	taf8	0.998	0.992	1.062	0.985
c1259.07	SPCC1259.07		1.092	1.184	0.994	0.906
c1259.08	SPCC1259.08		1.317	1.224	0.765	0.908
c1259.09c	SPCC1259.09c		1.337	1.138	1.064	1.182
c1259.10	SPCC1259.10	pgp1	1.157	0.977	1.092	1.031
c1259.11c	SPCC1259.11c	gyp2	0.904	0.949	1.06	0.977
c1259.12c	SPCC1259.12c		1.086	1.122	1.036	0.973
c126.01c	SPCC126.01c		0.963	0.914	1.127	0.931
c126.04c	SPCC126.04c		1.1	1.129	1.014	0.964
c126.05c	SPCC126.05c	mrpl17	0.984	0.963	0.969	1.091
c126.06	SPCC126.06	twf1	1.122	1.029	0.96	0.992
c126.07c	SPCC126.07c		0.92	1.075	0.772	0.88
c126.08c	SPCC126.08c		1.307	0.959	0.898	0.986
c126.09	SPCC126.09		0.891	0.952	1.243	1.005
c126.11c	SPCC126.11c		1.183	0.956	1.033	1.045
c126.12	SPCC126.12		1.278	1.033	0.788	0.864
c126.13c	SPCC126.13c			0.923	0.983	0.931
c1271.01c	SPBC1271.01c	pof13	0.944	1.163	0.901	0.917
c1271.03c	SPBC1271.03c		1.027	1.033	0.712	0.914
c1271.04c	SPBC1271.04c		0.805	0.947	0.899	0.815
c1271.05c	SPBC1271.05c		0.857	0.923	1.01	0.939
c1271.06c	SPBC1271.06c		1.191	1.012	0.59	0.82
c1271.07c	SPBC1271.07c		0.933	0.826	1.181	1.063
c1271.08c	SPBC1271.08c		1.082	1.084	1.056	1.096
c1271.09	SPBC1271.09		0.986	1.113	1.249	1.584
c1271.10c	SPBC1271.10c		0.916	0.871	1.201	1.123
c1271.11	SPBC1271.11		1.084	1.088	0.801	0.885
c1271.13	SPBC1271.13	mrpl8	1.107	1.163	1.111	0.952
c1271.14	SPBC1271.14		1.286	1.096	0.702	0.841
c1271.15c	SPBC1271.15c		1.09	1.049	1.075	1.02
c1281.03c	SPCC1281.03c		1.042	0.963	0.881	1.083
c1281.04.a	SPCC1281.04		0.498	1.122	1.066	0.888
c1281.05	SPCC1281.05		0.982	0.924	1	1.057
c1281.06c	SPCC1281.06c		0.779	0.813	0.998	0.97
c1281.07c	SPCC1281.07c		0.673	1.227	0.687	0.5
c1289.01c	SPBC1289.01c	cfh3;chr4	1.172	1.177	0.851	0.887
c1289.05c	SPBC1289.05c	vma10	0.887	1.055	1.407	1.06
c1289.06c	SPBC1289.06c		1.189	1.196	0.749	0.785
c1289.08	SPBC1289.08		1.017	1.004	0.911	0.929
c1289.09	SPBC1289.09	tim21	0.844	1.042	0.965	0.911
c1289.10c	SPBC1289.10c		1.003	1.027	1.251	1.036
c1289.12	SPBC1289.12		0.783	1.063	0.927	0.888
c1289.13c	SPBC1289.13c		0.91	0.878	1.169	1.027
c1296.01c	SPAC1296.01c		1.158	1.011	1.176	0.991
c1296.04	SPAC1296.04		1.196	0.973	0.893	0.975
c1296.05c	SPAC1296.05c		1.252	1.003	1.038	0.994
c1296.06	SPAC1296.06		1.194	1.011	1.355	1.099
c12b10.01c	SPAC12B10.01c		0.976	0.963	0.665	0.868
c12b10.02c	SPAC12B10.02c		0.872	0.945	1.152	1.036
c12b10.03	SPAC12B10.03		1.105	0.944	1.103	1.035
c12b10.04	SPAC12B10.04		1.065	0.912	1.016	0.954
c12b10.05	SPAC12B10.05		1.051	0.926	1.149	1.145
c12b10.06c	SPAC12B10.06c		0.925	0.927	0.958	0.873
c12b10.07	SPAC12B10.07	acp1	1.007	0.946	1.161	0.911
c12b10.08c	SPAC12B10.08c			0.88	0.898	1.111
c12b10.09	SPAC12B10.09		0.928	0.752	0.985	0.867
c12b10.10	SPAC12B10.10		0.938	0.928	0.774	1.112
c12b10.13	SPAC12B10.13		1.217	1.099	1.003	1.009
c12b10.14c	SPAC12B10.14c	ppk2	1.019	0.963	1.325	1.152
c12b10.15c	SPAC12B10.15c			1.041	1.191	1.197
c12b10.16c	SPAC12B10.16c		1.146	1.118	0.795	0.937
c12c2.03c	SPBC12C2.03c		0.946	1.082	0.712	0.763
c12c2.04	SPBC12C2.04		0.699	0.902	1.129	1.045
c12c2.05c	SPBC12C2.05c		0.746	0.995	1.151	0.98
c12c2.06	SPBC12C2.06		0.876	1.008	1.156	0.947
c12c2.07c	SPBC12C2.07c	SPC12C2.07c	0.756	0.916	1.195	1.04
c12c2.08	SPBC12C2.08	dnm1	1.055	0.951	0.843	0.867
c12c2.09c	SPBC12C2.09c		0.884	0.809	1.131	1.018
c12c2.11	SPBC12C2.11		1.065	0.95	0.906	1.014
c12c2.12c	SPBC12C2.12c	glo1	0.856	0.904	1.328	1.09
c12c2.14c	SPBC12C2.14c
c12d12.05c	SPBC12D12.05c		0.845	0.892	1.061	1.042
c12d12.06	SPBC12D12.06	srb11	0.888	0.823	1.096	0.908
c12d12.07c	SPBC12D12.07c	trx2	0.927	1.014	1.104	0.987
c12d12.09	SPAC12D12.09		0.923	0.924	1.019	0.916
c12g12.02	SPAC12G12.02		0.959	0.884	1.323	1.076
c12g12.03	SPAC12G12.03		0.937	1.072	1.165	1.166
c12g12.05c	SPAC12G12.05c	taf9
c12g12.06c	SPAC12G12.06c		0.787	0.927	1.253	1.134
c12g12.07c	SPAC12G12.07c		1.007	1.058	0.762	0.853
c12g12.08	SPAC12G12.08	mrpl6	0.884	1.057	0.857	0.835
c12g12.09	SPAC12G12.09		1.051	1.13	1.061	1.309
c12g12.10	SPAC12G12.10		0.965	1.015	0.962	0.932
c12g12.11c	SPAC12G12.11c		1.11	0.876	1.098	1.07
c12g12.12	SPAC12G12.12		0.831	0.931	1.195	1.025
c12g12.14c	SPAC12G12.14c	pfs2	0.995	0.961	1.086	1.02
c12g12.15	SPAC12G12.15	sif3	1.281	1.072	1.036	1.008
c12g12.16c	SPAC12G12.16c		0.923	1.148	0.984	1.239
c1306.01c	SPBC1306.01c		1.126	0.979	1.086	1.144
c132.01c	SPCC132.01c		1.036	1.052	0.852	1.046
c132.02	SPCC132.02	HST2;hst2	1.162	1.048	0.88	0.961
c132.03	SPCC132.03		0.805	0.899	0.881	0.853
c132.04c	SPCC132.04c		1.156	0.981	1.139	1.056
c1322.02	SPCC1322.02		1.072	1.138	1.08	0.996
c1322.03	SPCC1322.03		1.015	1.157	1.141	1.194
c1322.04	SPCC1322.04		1.006	0.967	0.777	0.962
c1322.05c	SPCC1322.05c		1.055	1.032	1.159	1.044
c1322.06	SPCC1322.06	kap113	1.146	1.156	0.788	0.916
c1322.07c	SPCC1322.07c		0.79	0.688	0.865	0.852
c1322.08	SPCC1322.08	srk1;mkp1	0.972	0.842	1.183	1.062
c1322.09	SPCC1322.09		0.921	1.018	0.895	0.88
c1322.10	SPCC1322.10		1.358	1.2	0.898	1.006
c1322.14c	SPCC1322.14c		0.844	0.951	0.787	0.758
c1322.16	SPCC1322.16		0.952	0.961	1.086	0.977
c1327.01c	SPAC1327.01c		1.065	1.054	0.698	0.786
c1346.03	SPBP19A11.07c		1.159	1.076	0.938	1.007
c1347.01c	SPBC1347.01c	rev1	0.909	0.869	0.842	0.933
c1347.04	SPBC1347.04	tim54	0.992	1.017	1.139	1.073
c1347.05c	SPBC1347.05c	spj1	1.187	0.907	0.912	0.945
c1347.07	SPBC1347.07	rex2	0.868	0.967	1.105	1.047
c1347.08c	SPBC1347.08c			0.909	1.026	1.063
c1347.09	SPBC1347.09		0.734	0.898	1.191	1.003
c1347.11	SPBC1347.11		0.952	0.996	0.366	0.478
c1347.12	SPBC1347.12
c1347.13c	SPBC1347.13c		1.052	0.99	0.872	0.894
c1348.01	SPBC1348.01		0.818	1.125	0.851	1.337
c1348.02	SPBC1348.02		0.673	0.975	1.714	1.753
c1348.03	SPBC1348.03			0.96	1.018	1.177
c1348.04	SPBC1348.04
c1348.05	SPBC1348.05		0.487	0.635	0.384	1.027
c1348.06c	SPBC1348.06c				0.846
c1348.07	SPBC1348.07		0.781	1.055	0.861	1.228
c1348.08c	SPBC1348.08c				1	1
c1348.09	SPBC1348.09			0.994
c1348.10c	SPBC1348.10c		1.042	1.068	1.232	1.46
c1348.11	SPBC1348.11		3.376	2.122	1.385	1.154
c1348.12	SPBC1348.12		1.196	1.138	1.1	1.054
c1348.13	SPBC1348.13		0.609	0.962	1.023	1.165
c1348.14c	SPBC1348.14c	ght7	0.793	0.952	1.021	1.267
c139.01c	SPAC139.01c		1.232	1.067	0.916	1.065
c139.02c	SPAC139.02c	oac1	1.205	0.86	1.008	1.068
c139.03	SPAC139.03		1.01	1.106	1.199	0.998
c139.04c	SPAC139.04c	fap2	1.002	1.094	1.138	1.093
c139.05	SPAC139.05		0.352	0.93	0.384	0.378
c1393.02c	SPCC1393.02c		1.098	1.061	1.07	1.106
c1393.04	SPCC1393.04	sma6;fta4		1.13	0.859	0.782
c1393.05	SPCC1393.05		1.207	1.189	1.017	1.051
c1393.06c	SPCC1393.06c		1.138	0.959	1.112	1.061
c1393.07c	SPCC1393.07c		2.039	1.124	0.64	1.06
c1393.08	SPCC1393.08			1.016	1.09	1.242
c1393.09c	SPCC1393.09c		0.992	1.016	0.993	0.909
c1393.11	SPCC1393.11		0.937	0.912	0.994	0.963
c1393.12	SPCC1393.12		0.804	1.153	0.645	0.688
c1393.13	SPCC1393.13		1.154	1.095	0.813	1.157
c1399.01c	SPAC1399.01c		0.816	0.878	1.651	1.411
c1399.02	SPAC1399.02		1.231	1.119	1.535	1.105
c1399.04c	SPAC1399.04c		1.58	1.449	1.254	1.156
c1399.05c	SPAC1399.05c		1.441	1.22	1.318	1.011
c13a11.01c	SPAC13A11.01c	rga8	1.17	1.062	0.88	0.955
c13a11.03	SPAC13A11.03	mug32;mcp7	1.353	1.079	0.806	1.001
c13a11.04c	SPAC13A11.04c	ubp28;ubp8	1.022	1.086	0.924	0.86
c13a11.05	SPAC13A11.05		1.289	1.089	0.951	1.016
c13a2.01c	SPBC13A2.01c		1.042	0.877	1.073	0.905
c13a2.02	SPBC13A2.02		0.783	0.893	1.135	0.899
c13a2.03	SPBC13A2.03		0.73	1.028	1.213	1.083
c13b11.02c	SPCC13B11.02c				0.711
c13b11.03c	SPCC13B11.03c			0.885	0.756	0.855
c13c5.01c	SPAC13C5.01c		0.813	0.819	1.097	0.942
c13c5.02	SPAC13C5.02	dre4;hgp1	0.851	0.952	0.941	0.991
c13c5.04	SPAC13C5.04			1.259		0.894
c13c5.05c	SPAC13C5.05c		1.366	1.159	0.67	0.969
c13c5.06c	SPAC13C5.06c		0.86	0.957	0.823	0.826
c13d6.01	SPAC13D6.01		1.065	1.127	1.082	0.995
c13d6.03c	SPAC13D6.03c	taf11	0.842	0.993	0.916	0.85
c13d6.04c	SPAC13D6.04c	btb3	0.881	1.031	0.815	0.831
c13e7.01	SPBC13E7.01	cwf22	0.995	1.087	0.833	0.984
c13e7.02	SPBC13E7.02	cwf24	0.805	1.033	0.556	0.514
c13e7.03c	SPBC13E7.03c		1.15	0.92	1.011	1.017
c13e7.04	SPBC13E7.04	atp16	1.332	1.074	1.011	1.078
c13e7.05	SPBC13E7.05	gpi14	1.333	1.154	0.849	1.004
c13e7.06	SPBC13E7.06		1.062	1.012	0.826	1.055
c13e7.07	SPBC13E7.07		0.915	0.974	0.925	1.024
c13e7.08c	SPBC13E7.08c		0.968	1.013	1.07	1.028
c13e7.09	SPBC13E7.09	vrp1
c13f5.03c	SPAC13F5.03c		3.282	2.022	0.366	0.691
c13f5.04c	SPAC13F5.04c			1.244	0.639	1.009
c13f5.05	SPAC13F5.05			1.168	0.679	0.845
c13f5.07c	SPAC13F5.07c		1.017	0.994	1.068	0.87
c13g1.01c	SPBC13G1.01c	nam9	0.928	0.982	1.073	1.039
c13g1.02	SPBC13G1.02		0.932	0.917	1.037	0.915
c13g1.03c	SPBC13G1.03c	pex14	1.22	1.052	0.989	0.939
c13g1.04c	SPBC13G1.04c		0.935	0.908	0.938	0.947
c13g1.05	SPBC13G1.05		1.092	0.922	0.966	1.07
c13g1.06c	SPBC13G1.06c		0.895	0.996	1.048	1
c13g1.07	SPBC13G1.07		0.975	0.861	0.845	0.867
c13g1.08c	SPBC13G1.08c	ash2	1.034	1.012	0.928	0.91
c13g1.09	SPBC13G1.09		0.913	0.998	1.003	0.992
c13g1.10c	SPBC13G1.10c		1.032	1.015	0.554	0.795
c13g1.12	SPBC13G1.12	did2	0.983	0.951	1.002	1.054
c13g1.14c	SPBC13G1.14c	rnps1	1.064	0.995	1.24	1.213
c13g1.15c	SPBC13G1.15c			0.979	1.366
c13g6.03	SPAC13G6.03	gpi7	1.155	1.072	1.165	1.255
c13g6.05c	SPAC13G6.05c		1.108	0.932	1.046	0.964
c13g6.06c	SPAC13G6.06c		0.924	1.067	1.085	1.024
c13g6.08	SPAC13G6.08		1.014	1.102	0.626	1.153
c13g6.09	SPAC13G6.09		0.824	0.943	1.066	0.999
c13g6.10c	SPAC13G6.10c		0.809	0.974	1.176	1.128
c13g6.11c	SPAC13G6.11c	erg12	1.481	1.099	1.222	1.237
c13g7.02c.b	SPAC13G7.02c	hsp70B39.11c;ssa1;hsp70	0.991	1.11	1.085	0.984
c13g7.03	SPAC13G7.03		0.934	0.987	1.004	0.998
c13g7.04c	SPAC13G7.04c	mac1	1.079	0.951	0.908	1.1
c13g7.05	SPAC13G7.05		0.956	1.032	0.969	1.126
c13g7.06	SPAC13G7.06		0.988	1.12	1.482	1.136
c13g7.07	SPAC13G7.07		0.903	1.069	1.036	1.001
c13g7.09c	SPAC13G7.09c			1.116	0.803	0.806
c13g7.10	SPAC13G7.10		1.162	0.983	0.604	0.932
c13g7.11	SPAC13G7.11		1.144	0.904	0.773	0.882
c13g7.12c	SPAC13G7.12c		0.904	0.972	0.862	1.019
c13g7.13c	SPAC13G7.13c	msa1	0.786	0.756	1.516	1.28
c140.03	SPAC140.03		0.984	1.025	0.965	0.871
c140.04	SPAC140.04		1.018	1.068	0.979	1.05
c140.05	SPAC110.01	ppk1	0.818	0.801	1.312	1.267
c1420.01c	SPAC1420.01c		1.279	0.972	1.239	1.19
c1420.04c	SPAC1420.04c	SPAP17E12.01;cox11;cox1101	0.904	0.92	0.966	0.946
c144.01	SPAC144.01		0.927	1.04	1.088	1.014
c144.02	SPAC144.02		1.12	1.019	0.992	0.947
c144.05	SPAC144.05		0.771	1.077	0.786	0.808
c144.07c	SPAC144.07c		0.997	1.149	0.87	0.771
c144.08	SPAC144.08		0.948	1.032	0.825	0.861
c144.09c	SPAC144.09c	sfc2;TFIIIA	0.973	1.04	0.891	0.986
c144.10c	SPAC144.10c	gwt1	1.352	1.15	0.663	1.159
c144.12	SPAC144.12	ppi	3.822	1.914	0.673	1.095
c144.15c	SPAC144.15c		1.008	1.043	1.152	0.994
c144.16	SPAC144.16		1.005	1.051	0.711	0.602
c144.17c	SPAC144.17c		0.978	0.979	0.912	0.857
c144.18	SPAC144.18		0.956	1.009	0.947	1.01
c1442.02	SPCC1442.02		1.051	1.033	0.7	1.062
c1442.03	SPCC1442.03		0.789	0.885	0.993	1.093
c1442.04c	SPCC1442.04c		0.921	0.955	1.145	1.015
c1442.05c	SPCC1442.05c		1.062	0.972	1.104	1.066
c1442.06	SPCC1442.06		1.032	0.964	1.068	1.058
c1442.07c	SPCC1442.07c		0.857	1.134	0.627	0.503
c1442.08c	SPCC1442.08c	cox12	1.077	0.973	1.171	0.939
c1442.09	SPCC1442.09	trp3	0.924	1.074	1.02	0.999
c1442.11c	SPCC1442.11c
c1442.12	SPCC1442.12		0.75	0.88	0.734	1.049
c1442.13c	SPCC1442.13c		0.768	0.654	0.941	0.888
c1442.14c	SPCC1442.14c		0.82	0.904	1.224	1.012
c1442.15c	SPCC1442.15c	cox18	1.082	1.001	0.899	0.859
c1442.17c	SPCC1442.17c			1.116	0.846	1.049
c145.02	SPAC20H4.08		1.204	1.027	1.051	0.98
c145.03	SPAC20H4.09		0.901	1.006	0.853	1.053
c1450.01c	SPCC1450.01c		1.514	1.098	0.506	0.622
c1450.03	SPCC1450.03		1.03	0.906	0.908	0.968
c1450.05c	SPCC1450.05c	rox3;med19	0.96	1.064	0.996	0.918
c1450.06c	SPCC1450.06c	grx3	0.891	0.868	1.101	0.862
c1450.07c	SPCC1450.07c		1.031	0.827	1.264	1.174
c1450.09c	SPCC1450.09c		0.861	0.812	1.833	1.367
c1450.10c	SPCC1450.10c		0.905	0.981	0.817	0.839
c1450.12	SPCC1450.12		0.98	0.963	1.115	1.119
c1450.13c	SPCC1450.13c	rib5	0.831	1.031	1.119	1.105
c1450.14c	SPCC1450.14c	ero12	1.089	0.894	0.902	1.067
c1450.15	SPCC1450.15		0.894	0.824	0.842	0.928
c1450.16c	SPCC1450.16c		0.793	1.04	1.061	0.965
c146.01	SPBC146.01		1.085	0.999	0.985	1.107
c146.02	SPBC146.02		1.5	1.041	1.479	0.902
c146.04	SPBC146.04		0.947	1.021	0.878	1.003
c146.05c	SPBC146.05c	cwf25	0.793	0.949	0.693	0.8
c146.06c	SPBC146.06c		0.894	0.976	0.824	0.952
c146.08c	SPBC146.08c		0.835	0.827	1.002	1.174
c146.09c	SPBC146.09c		0.918	0.984	0.871	0.98
c146.10	SPBC146.10	mug57	1.246	1.024	0.833	0.977
c146.11c	SPBC146.11c	mug97;meu33	1.394	1.117	0.513	1.098
c146.12	SPBC146.12	coq6	1.247	0.99	0.983	0.97
c146.13c	SPBC146.13c	myo1	0.963	0.981	0.974	1.117
c1486.02c	SPAC1486.02c	ucp14	1.275	0.941	1.056	0.919
c1486.03c	SPAC1486.03c		0.841	0.956	1.113	0.982
c1486.05	SPAC1486.05	nup189	1.068	0.961	0.962	0.987
c1486.06	SPAC1486.06		0.863	0.984	1.026	1.127
c1486.07c	SPAC1486.07c	rpl11-3;mrpl19	1.104	1.029	0.959	0.921
c1486.08	SPAC1486.08		0.99	0.929	1.046	1.032
c1486.09	SPAC1486.09		0.816	0.929	0.892	0.883
c1494.02c	SPCC1494.02c	taf13	0.82	0.933	0.904	0.966
c1494.03	SPCC1494.03		0.966	1.123	0.966	0.993
c1494.04c	SPCC1494.04c		1.124	1.012	0.98	0.977
c1494.05c	SPCC1494.05c	ubp23;ubp12	1.223	0.945	0.988	0.961
c1494.06c	SPCC1494.06c		0.739	0.856	1.077	1.125
c1494.07	SPCC1494.07		0.779	0.954	1.071	1.032
c1494.08c	SPCC1494.08c		0.849	1.024	1.012	0.954
c1494.09c	SPCC1494.09c		1.005	1.015	0.955	0.991
c14c4.01c	SPAC14C4.01c		0.873	0.988	0.456	0.491
c14c4.05c	SPAC14C4.05c		1.235	1.001	0.678	0.915
c14c4.06c	SPAC14C4.06c		0.908	1.065	0.869	0.785
c14c4.07	SPAC14C4.07		0.852	0.929	0.709	0.634
c14c4.08	SPAC14C4.08	mug5		0.993
c14c4.09.b	SPAC14C4.09	agn1	0.938	1.101	1.107	0.887
c14c4.10c	SPAC14C4.10c		1.289	0.889	0.936	1.105
c14c4.11	SPAC14C4.11		0.791	0.938	1.107	0.994
c14c4.12c	SPAC14C4.12c		1.127	0.902	1.03	1.057
c14c8.02	SPBC14C8.02	tim44	1.028	1.045	0.935	0.846
c14c8.03	SPBC14C8.03		1.072	0.987	0.999	1.006
c14c8.04	SPBC14C8.04		1.202	1.03	1.029	1.085
c14c8.08c	SPBC14C8.08c		0.89	0.846	1.031	1.081
c14c8.09c	SPBC14C8.09c			0.923	0.941	1.157
c14c8.10	SPBC14C8.10	mrpl24	0.929	1.019	0.971	1.023
c14c8.11c	SPBC14C8.11c			0.991	1.021	0.93
c14c8.13	SPBC14C8.13		0.831	0.844	1.266	1.028
c14c8.15	SPBC14C8.15		0.979	1.092	0.996	0.97
c14c8.16c	SPBC14C8.16c	bot1	1.309	1.139	0.943	0.966
c14c8.17c	SPBC14C8.17c		1.361	1.045	0.787	1.031
c14c8.18c	SPBC15C4.01c	oca3	0.868	0.987	1.181	1.076
c14f5.01	SPBC14F5.01		0.795	1	1.131	1.124
c14f5.02	SPBC14F5.02		1.21	1.03	1.017	1.042
c14f5.06	SPBC14F5.06		0.788	0.929	1.099	0.951
c14f5.07	SPBC14F5.07		1.102	1.001	0.755	0.731
c14f5.10c	SPBC14F5.10c		0.791	1.025	1.095	1.155
c14f5.11c	SPBC14F5.11c		1.202	0.959	0.954	0.956
c14f5.13c	SPBC14F5.13c		0.856	0.824	1.185	1.05
c14g10.03c	SPCC14G10.03c	ump1	0.819	1.015	1.021	1.011
c14g10.04	SPCC14G10.04
c1527.03	SPAC1527.03		1.044	1.036	1.161	1.039
c1539.01c	SPBC1539.01c		1.015	1.06	1.222	1.05
c1539.02	SPBC1539.02		0.842	0.965	1.037	1.052
c1539.04	SPBC1539.04		0.814	1.111	0.898	0.783
c1539.05	SPBC1539.05		0.999	1.018	1.005	1.086
c1539.06	SPBC1539.06		0.922	0.953	1.085	1.044
c1539.07c	SPBC1539.07c		1.045	1.011	1.367	1.099
c1539.08	SPBC1539.08		0.981	0.898	1.068	0.982
c1539.10	SPBC1539.10		0.752	1.044	0.956	0.879
c1556.01c	SPAC1556.01c	rad50	0.895	0.902	0.627	0.636
c1556.02c	SPAC1556.02c	sdh1	1.116	0.956	1.2	1.037
c1556.05c	SPAC1556.05c		1.116	0.96	1.177	1.178
c1565.01	SPAC1565.01		0.91	0.766	0.628	0.651
c1565.02c	SPAC1565.02c		1.189	0.946	0.974	1.153
c1565.03	SPAC1565.03		0.813	0.784	1.34	0.898
c1565.05	SPAC1565.05		0.871	0.899	1.071	1.083
c1565.07c	SPAC1565.07c		0.902	0.928	0.697	0.759
c15a10.01	SPAC15A10.01		0.968	1.099	1.019	0.92
c15a10.02	SPAC15A10.02	taf12	0.951	1.116	0.912	1.011
c15a10.05c	SPAC15A10.05c		0.886	1.279	1.001	0.997
c15a10.06	SPAC15A10.06		0.89	1.02	0.917	0.952
c15a10.07	SPAC15A10.07		0.638	1.23	1.085	0.935
c15a10.09c	SPAC15A10.09c			1.304	1.031	1.117
c15a10.10	SPAC15A10.10	mde6	1.713	1.156	0.625	1.163
c15a10.11	SPAC15A10.11	ubr11	0.81	0.902	0.898	0.891
c15a10.12c	SPAC15A10.12c		1.21	1.134	1.116	0.998
c15a10.13	SPAC15A10.13	ppk3	0.979	0.982	0.953	1.028
c15a10.15	SPAC15A10.15	sgo2	0.994	0.931	1.25	0.892
c15c4.02	SPBC15C4.02		1.263	1.132	1.006	0.928
c15c4.03	SPBC15C4.03		0.943	1.037	1.097	0.927
c15c4.04c	SPBC15C4.04c		0.848	1.004	1.222	1.268
c15c4.05	SPBC15C4.05			0.909	0.477	1.049
c15d4.02	SPBC15D4.02		2.275	1.753	1.232	1.219
c15d4.05	SPBC15D4.05		0.679	1.093	0.891	0.758
c15d4.06	SPBC15D4.06		1.056	1.043	0.947	0.981
c15d4.08c	SPBC15D4.08c			1.096	0.956	1.064
c15d4.09c	SPBC15D4.09c		0.962	1.008	1.188	1.227
c15d4.10c	SPBC15D4.10c	amo1	1.161	1.054	0.915	0.949
c15d4.11c	SPBC15D4.11c		1.058	1.123	0.991	1.035
c15d4.12c	SPBC15D4.12c		1.512	0.994	0.776	1.065
c15d4.13c	SPBC15D4.13c		0.999	1.065	1.206	0.996
c15e1.02c	SPAC15E1.02c		0.93	1	0.825	0.806
c15e1.04	SPAC15E1.04		1.079	0.973	1.099	1.1
c15e1.05c	SPAC15E1.05c		1.14	0.944	0.99	1.025
c15e1.07c	SPAC15E1.07c	mug159;moa1	1.518	0.932	0.774	0.997
c15e1.08	SPAC15E1.08		0.996	0.996	1.031	0.927
c15e1.09	SPAC15E1.09	grx2	0.736	0.728	1.324	1.022
c15f9.01c	SPAC15F9.01c		0.264	1.299	0.724	0.531
c15f9.02	SPAC15F9.02	seh1
c15f9.03c	SPAC15F9.03c	nft2;ntf2;nxt2	0.869	1.03	1.291	1.039
c16.03c	SPAC16.03c	ura2	1.003	1.032	1.206	0.99
c16.04	SPAC16.04		0.86	0.883	0.994	0.91
c16.05c	SPAC16.05c		0.609	0.708	1.396	1.052
c1604.02c	SPBC1604.02c
c1604.03c	SPBC1604.03c		0.922	0.768	1.479	1.149
c1604.04	SPBC1604.04			0.881	0.93	0.991
c1604.06c	SPBC1604.06c		1.025	0.912	0.98	0.983
c1604.07	SPBC1604.07	atp4	1.241	0.891	1.094	0.999
c1604.08c	SPBC1604.08c	imp1	1.002	0.938	1.065	1.019
c1604.09c	SPBC1604.09c		0.875	0.834	1.148	0.958
c1604.10	SPBC1604.10	srb7;med21	0.811	0.995	0.931	0.712
c1604.11	SPBC1604.11	atp17	1.079	0.997	1.208	1.113
c1604.12	SPBC1604.12		0.992	0.934	0.946	1.007
c1604.13c	SPBC1604.13c	mrpl32	1.046	0.981	1.054	1.004
c1604.15	SPBC1604.15	gpi16	1.211	0.978	0.839	0.962
c1604.16c	SPBC1604.16c		1.044	0.839	0.515	0.58
c1604.17c	SPBC1604.17c			0.892	0.972	1.086
c1604.18c	SPBC1604.18c		0.997	0.818	0.95	0.848
c1604.19c	SPBC1604.19c		0.943	0.962	1.096	1.044
c1610.01	SPAC1610.01		1.251	1.085	0.98	0.978
c1610.02c	SPAC1610.02c		1.409	1.058	0.61	1.009
c1610.04	SPAC1610.04	mug99	1.31	1.053	0.97	1.188
c162.01c	SPCC162.01c		0.979	0.996	1.156	1.052
c162.02c	SPCC162.02c		1.044	0.945	1.01	1.122
c162.03	SPCC162.03		0.881	0.935	1.066	1.037
c162.05	SPCC162.05	coq3	1.133	1.034	0.744	0.897
c162.06c	SPCC162.06c		0.958	1.05	0.928	0.914
c162.07	SPCC162.07	ent1	0.986	0.934	0.939	0.797
c162.08c	SPCC162.08c	nup211	0.715	0.914	0.982	1.083
c162.10	SPCC162.10	ppk33	0.867	0.726	1.102	0.906
c162.11c	SPCC162.11c		1.012	1.099	1.258	1.141
c162.12	SPCC162.12		1.028	1.085	1.092	0.973
c1620.03	SPCC1620.03		1.223	1.113	0.922	0.999
c1620.04c	SPCC1620.04c			1.015	0.979
c1620.05	SPCC1620.05		0.863	0.929	1.243	1.085
c1620.06c	SPCC1620.06c		0.935	0.993	1.217	1.144
c1620.07c	SPCC1620.07c		1.027	0.991	0.92	1.049
c1620.08	SPCC1620.08		0.935	1.07	0.998	0.981
c1620.09c	SPCC1620.09c	tfg1	1	0.988	0.66	0.829
c1620.10	SPCC1620.10	cwf26	0.84	0.972	0.787	0.796
c1620.11	SPCC1620.11		1.118	0.996	0.737	1.139
c1620.12c	SPCC1620.12c		1.275	0.97	0.897	1.014
c1620.13	SPCC1620.13			1.006	0.869	0.939
c1635.01	SPAC1635.01		1.465	1	1.491	1.19
c1639.01c	SPAC1639.01c		1.381	1.108	1	1.088
c1652.01	SPBC1652.01		1.025	0.872	0.872	1.027
c167.01	SPAC167.01	ppk4	0.958	0.921	0.749	0.876
c167.04	SPAC167.04	pam17	0.877	0.982	0.772	0.694
c167.05	SPAC167.05		1.066	1.005	0.822	0.996
c167.06c	SPAC167.06c		0.979	1.031	0.958	0.904
c167.07c	SPAC167.07c		1.176	0.995	0.683	0.667
c1672.01	SPCC1672.01
c1672.03c	SPCC1672.03c		0.896	0.836	1.006	1.011
c1672.04c	SPCC1672.04c		1.067	0.97	0.944	0.988
c1672.05c	SPCC1672.05c		1.112	0.872	1.088	1.182
c1672.06c	SPCC1672.06c	asp1	1.177	0.954	0.871	1.141
c1672.07	SPCC1672.07		0.951	0.907	1.014	0.979
c1672.09	SPCC1672.09		1.079	1.013	0.85	0.877
c1672.10	SPCC1672.10	mis16	1.482	1.024	0.767	0.89
c1672.11c	SPCC1672.11c		0.863	0.983	0.97	1.21
c1672.12c	SPCC1672.12c		1.048	0.978	1.008	0.995
c1677.01c	SPBC1604.01		0.837	1.121	0.723	0.992
c1677.02	SPBC1677.02	dpm3	0.906	0.94	1.17	0.957
c1677.03c	SPBC1677.03c		0.919	0.845	1.028	0.957
c1682.01	SPCC1682.01	qcr9	1.165	0.989	1.162	1.133
c1682.03c	SPCC1682.03c	mug174	1.531	1.121	0.745	1
c1682.04	SPCC1682.04	cdc31	1.048	1.023	0.936	1.031
c1682.05c	SPCC1682.05c		0.951	1.034	1.031	1.025
c1682.06	SPCC1682.06		0.756	1.103	1.025	1.064
c1682.08c	SPCC1682.08c		1.439	1.053	0.798	1.066
c1682.09c	SPCC1682.09c		0.967	0.94	1.468	1.191
c1682.11c	SPCC1682.11c		0.846	1.143	0.704	0.709
c1682.12c	SPCC1682.12c	ubp27;ubp16	1.121	0.932	0.994	1.072
c1682.13	SPCC1682.13		0.928	0.906	1.046	1.014
c1682.15	SPCC1682.15		1.327	1.022	0.797	1.095
c1683.01	SPBC1683.01		0.771	0.715	0.966	0.881
c1683.02	SPBC1683.02		1.061	1.091	1.548	1.134
c1683.03c	SPBC1683.03c		0.882	0.96	1.187	1.063
c1683.04	SPBC1683.04		0.986	1.156	1.011	0.922
c1683.05	SPBC1683.05		1.194	1.202	1.153	0.977
c1683.06c	SPBC1683.06c		1.229	1.09	1.233	1.082
c1683.07	SPBC1683.07	mal1	1.066	1.084	0.937	1.154
c1683.10c	SPBC1683.10c		1.046	0.991	1.002	1.108
c1683.11c	SPBC1683.11c		0.904	1.025	0.927	0.927
c1683.12	SPBC1683.12		0.791	0.962	1.136	1.094
c1683.13c	SPBC1683.13c		0.776	1.013	1.028	0.915
c1685.03	SPBC1685.03		1.15	1.147	1.315	1.114
c1685.04	SPBC1685.04		0.793	0.992	0.468	0.67
c1685.05	SPBC1685.05		0.739	1.068	0.31	0.302
c1685.07c	SPBC1685.07c		1.051	1.146	0.757	0.894
c1685.08	SPBC1685.08		0.854	1.022	1.001	0.927
c1685.11	SPBC1685.11	rlp1
c1685.12c	SPBC1685.12c				1.062
c1685.13	SPBC1685.13			0.788	0.888	0.976
c1685.14c	SPBC1685.14c		1.065	1.126	1.107	1.038
c1687.02	SPAC1687.02		0.955	0.938	0.964	0.952
c1687.04	SPAC1687.04		0.997	1.116	0.935	1
c1687.05	SPAC1687.05	pli1	1.256	0.976	0.853	1.02
c1687.07	SPAC1687.07		1.378	1.177	0.916	0.95
c1687.08	SPAC1687.08		1.091	1.245	1.099	0.959
c1687.09	SPAC1687.09		1.257	0.991	0.922	0.972
c1687.10	SPAC1687.10	mcp1	1.062	0.907	0.8	1.067
c1687.12c	SPAC1687.12c	coq4	1.263	1.082	1.059	1.007
c1687.14c	SPAC1687.14c		0.761	0.968	0.935	0.965
c1687.16c	SPAC1687.16c		1.208	0.923	1.066	1.112
c1687.17c	SPAC1687.17c		1.149	1.068	0.873	0.89
c1687.18c	SPAC1687.18c		0.925	0.88	0.97	1
c1687.19c	SPAC1687.19c			1.021	0.879	0.964
c1687.23c	SPAC1687.23c
c16a10.01	SPAC16A10.01		0.763	0.88	0.575	0.696
c16a10.02	SPAC16A10.02		0.921	0.803	0.931	1.221
c16a10.04	SPAC16A10.04	rho4	1.069	1.042	0.714	0.903
c16a10.05c	SPAC16A10.05c	dad1	1.375	1.28	0.961	0.913
c16a10.06c	SPAC16A10.06c	nse2	0.916	1.013	0.958	0.944
c16a11.01	SPCC16A11.01		0.678	1.167	1.216	1.081
c16a11.02	SPCC16A11.02		1.048	0.928	0.859	0.881
c16a11.03c	SPCC16A11.03c		0.978	1.029	0.983	1.036
c16a11.04	SPCC16A11.04		1.044	1.007	0.838	0.908
c16a11.06c	SPCC16A11.06c	gpi10		0.95	0.851	0.96
c16a11.07	SPCC16A11.07	coq10		0.949	0.978	1.054
c16a11.08	SPCC16A11.08		1.071	1.144	1.029	1.062
c16a11.09c	SPCC16A11.09c		1.344	1.292	1.022	0.945
c16a11.10c	SPCC16A11.10c	oca8	1.049	1.011	1.567	1.431
c16a11.11	SPCC16A11.11	nrf20;mrpl31	0.994	0.988	1.114	1.006
c16a11.12c	SPCC16A11.12c	ubp24;ubp1	0.838	0.996	0.929	0.948
c16a11.14	SPCC16A11.14	sfh1	0.951	0.982	0.804	0.762
c16a11.15c	SPCC16A11.15c		0.858	1.106	0.687	0.595
c16a11.16c	SPCC16A11.16c		1.049	1.056	0.707	0.868
c16a3.02c	SPBC16A3.02c		0.938	0.785	1.051	0.962
c16a3.03c	SPBC16A3.03c	lyn1
c16a3.04	SPBC16A3.04	rsm25	0.86	1.065	1.078	0.94
c16a3.06	SPBC16A3.06		0.899	0.954	0.969	0.961
c16a3.07c	SPBC16A3.07c	nrm1	0.988	1.096	0.875	0.978
c16a3.08c	SPBC16A3.08c		0.879	0.807	1.128	1.101
c16a3.10	SPBC16A3.10		1.212	0.96	0.92	0.947
c16a3.12c	SPBC16A3.12c		1.147	0.946	0.838	1.036
c16a3.14	SPBC16A3.14		0.958	1	0.76	0.805
c16a3.16	SPBC16A3.16	cwc27	1.004	1.001	0.998	1.024
c16a3.17c	SPBC16A3.17c	mfs1	0.917	0.819	0.977	1.077
c16a3.18	SPBC16A3.18		0.906	0.977	0.938	0.945
c16a3.19	SPBC16A3.19		1.061	0.975	1	1.046
c16c4.02c	SPCC16C4.02c		0.972	1.052	0.871	0.932
c16c4.03	SPCC16C4.03	pin1
c16c4.04	SPCC16C4.04			1.001	1.005	1.115
c16c4.05	SPCC16C4.05		0.995	0.938	0.927	0.945
c16c4.06c	SPCC16C4.06c		0.932	0.994	1.057	1.007
c16c4.07	SPCC16C4.07	scw1	0.941	0.955	1.296	1.143
c16c4.08c	SPCC16C4.08c	skb15	0.915	0.932	1.055	0.978
c16c4.10	SPCC16C4.10	pgl	0.906	1.221	1.21	1.084
c16c4.12	SPCC16C4.12		1.057	1.06	1.148	1.025
c16c4.15	SPCC16C4.15	rml2	1.115	1.058	0.926	0.971
c16c4.16c	SPCC16C4.16c		1.014	1.049	0.937	0.971
c16c4.17	SPCC16C4.17	mug123	1.337	0.962	0.74	1.008
c16c4.18c	SPCC16C4.18c	taf6;taf50	0.896	1.093	0.974	0.981
c16c4.19	SPCC16C4.19		0.981	0.879	1.048	1.066
c16c4.20c	SPCC16C4.20c		1.122	0.99	1.137	1.137
c16c6.01c	SPBC16C6.01c			1.053	0.824	0.908
c16c6.03c	SPBC16C6.03c		1.172	1.039	0.426	0.49
c16c6.04	SPBC16C6.04		1.138	1.045	0.871	1.036
c16c6.05	SPBC16C6.05		0.99	1.179	0.869	0.933
c16c6.08c	SPBC16C6.08c	qcr6	1.101	1.015	1.1	1.058
c16c6.09	SPBC16C6.09	oma4;ogm4	0.884	0.901	1.108	1.055
c16c6.12c	SPBC16C6.12c		0.765	0.93	0.934	0.977
c16c9.01c	SPAC16C9.01c		0.791	1.039	0.895	0.742
c16c9.02c	SPAC16C9.02c		1.001	0.957	1.24	0.889
c16c9.03	SPAC16C9.03		0.76	0.894	1.203	1.078
c16c9.04c	SPAC16C9.04c	yac4	1.087	1.091	0.915	0.967
c16c9.05	SPAC16C9.05		0.981	1.138	0.862	0.915
c16c9.06c	SPAC16C9.06c		1.208	1.099	0.677	0.993
c16d10.01c	SPBC16D10.01c		0.93	0.924	0.967	0.928
c16d10.02	SPBC16D10.02	trm11	0.821	0.976	1.125	0.991
c16d10.03	SPBC16D10.03	pgp2	0.924	0.898	1.119	0.953
c16d10.06	SPBC16D10.06		0.335	0.862	1.55	1.229
c16d10.07c	SPBC16D10.07c	sir2;SIR2	0.981	0.951	1.046	0.987
c16d10.08c	SPBC16D10.08c		1.533	1.179	1.709	1.096
c16d10.10	SPBC16D10.10		1.006	0.936	0.964	1.002
c16e8.01	SPAC16E8.01		0.926	1.059	1.069	1.136
c16e8.02	SPAC16E8.02		0.801	1.157	0.655	0.568
c16e8.04c	SPAC16E8.04c		0.841	1.015	1.036	0.913
c16e8.06c	SPAC16E8.06c	nop12	0.861	0.99	0.887	0.927
c16e8.07c	SPAC16E8.07c	vph1	0.947	1.024	1.087	1.052
c16e8.08	SPAC16E8.08		0.949	1.07	1.161	1.036
c16e8.10c	SPAC16E8.10c		0.949	1.096	1.065	1.07
c16e8.11c	SPAC16E8.11c	tfb1	0.836	1.137	0.964	0.979
c16e8.12c	SPAC16E8.12c		0.913	0.944	0.982	0.997
c16e8.13	SPAC16E8.13		0.853	1.137	0.804	0.807
c16e8.14c	SPAC16E8.14c		0.941	0.961	0.874	0.928
c16e8.16	SPAC16E8.16		1.007	0.999	0.873	0.94
c16e8.17c	SPAC16E8.17c		1.028	1.09	0.857	0.848
c16e8.18	SPAC16E8.18		0.886	1.146	1.069	1.001
c16e9.01c	SPBC16E9.01c		1.24	1.185	1.275	1.071
c16e9.02c	SPBC16E9.02c		0.901	1.002	1.367	1.065
c16e9.03c	SPBC16E9.03c		1.322	1.09	0.965	1.037
c16e9.05	SPBC16E9.05	erg6	0.836	1.044	1.567	1.381
c16e9.07	SPBC16E9.07		1.139	0.992	0.729	0.909
c16e9.08	SPBC16E9.08	mcp4	1.401	1.12	0.56	1.108
c16e9.09c	SPBC16E9.09c		1.184	1.089	1.058	1.073
c16e9.10c	SPBC16E9.10c		0.787	1.022	0.97	0.93
c16e9.11c	SPBC16E9.11c	pub3	1.175	1.096	0.969	1.049
c16e9.13	SPBC16E9.13	ksp1;ppk20	1.128	1.13	0.909	1.053
c16e9.14c	SPBC16E9.14c		1.28	1.165	0.891	0.963
c16e9.15	SPBC16E9.15		0.994	0.923	1.095	1.032
c16e9.16c	SPBC16E9.16c		0.716	0.74	1.011	0.917
c16e9.19	SPBC16E9.19		0.862	1.201	0.908	0.866
c16g5.02c	SPBC16G5.02c			1.088	1.03	0.866
c16g5.03	SPBC16G5.03		1.139	0.905	1.156	0.99
c16g5.04	SPBC16G5.04	mrpl23	1.161	1.061	0.906	0.936
c16g5.05c	SPBC16G5.05c		1.116	0.899	1.027	0.978
c16g5.06	SPBC16G5.06		1.265	1.07	1.114	1.053
c16g5.07c	SPBC16G5.07c		1.12	0.978	1.192	1.014
c16g5.09	SPBC16G5.09		0.972	0.783	1.154	0.957
c16g5.10	SPBC16G5.10		0.881	0.947	1.012	1.032
c16g5.13	SPBC16G5.13		1.181	1.19	1.15	0.922
c16g5.15c	SPBC16G5.15c	fkh2	1.42	1.075	0.8	0.945
c16g5.16	SPBC16G5.16		0.975	1.034	1.042	1.064
c16g5.17	SPBC16G5.17		1.335	1.057	0.928	0.984
c16g5.19	SPBC16G5.19
c16h5.04	SPBC16H5.04		1.161	1.115	0.921	1.063
c16h5.05c	SPBC16H5.05c	cyp7;cwf27	0.879	0.956	1.033	1.006
c16h5.08c	SPBC16H5.08c		0.722	0.833	1.228	1.182
c16h5.09c	SPBC16H5.09c		0.898	1.048	1.126	1.064
c16h5.12c	SPBC16H5.12c		1.058	0.898	1.024	0.979
c16h5.13	SPBC16H5.13		0.961	1.202	0.891	0.926
c16h5.14c	SPBC16H5.14c			0.986	1.041	1.913
c16h5.15	SPBC16H5.15		0.783	0.978	0.988	1.128
c1703.01c	SPBC1703.01c		0.992	1.002	1.041	1.075
c1703.02	SPBC1703.02		0.892	1.016	1.078	1.015
c1703.03c	SPBC1703.03c		0.819	0.927	1.114	1.035
c1703.04	SPBC1703.04	mlh1	1.093	1.058	0.926	0.935
c1703.05	SPBC1703.05		0.705	0.932	0.953	0.892
c1703.06	SPBC1703.06	pof10	0.853	1.053	0.703	0.795
c1703.07	SPBC1703.07		0.858	0.992	1.225	0.968
c1703.08c	SPBC1703.08c		1.093	0.959	1.087	1.005
c1703.09	SPBC1703.09		1.116	1.103	1.132	1.07
c1703.11	SPBC1703.11		1.061	1.007	1.12	1.154
c1703.12	SPBC1703.12	ubp9;ubp30	0.995	1.06	1.094	0.947
c1703.13c	SPBC1703.13c		1.191	0.987	1.32	1.153
c1705.02	SPAC1705.02		0.985	0.79	0.665	0.698
c1706.01	SPBC1706.01	wsh3;tea4
c1709.03	SPBC1709.03		0.842	1.031	1.183	0.977
c1709.04c	SPBC1709.04c	USA-Cy;cyp3	1.095	1.004	1.163	1.039
c1709.06	SPBC1709.06		0.946	0.975	0.777	0.789
c1709.07	SPBC1709.07	erg27		0.975	0.954	1.059
c1709.08	SPBC1709.08	cft1	0.994	0.979	1.088	1.042
c1709.09	SPBC1709.09		0.989	0.894	1.065	0.922
c1709.10c	SPBC1709.10c		0.93	1.099	1.229	1.113
c1709.11c	SPBC1709.11c	png2	1.173	1.1	1.004	1.044
c1709.12	SPBC1709.12	rid1	0.809	0.979	0.861	0.897
c1709.13c	SPBC1709.13c		0.99	1.041	1.136	1.008
c1709.14	SPBC1709.14	png1	1.352	0.928	1.084	1.048
c1709.15c	SPBC1709.15c	cft2	1.063	0.955	0.971	0.98
c1709.16c	SPBC1709.16c		1.035	1.084	1.048	1.023
c1709.17	SPBC1709.17
c1709.20	SPBC1709.20		1.165	1	1.029	1.005
c1711.03	SPBC1711.03		1.013	0.923	1.21	1.031
c1711.04	SPBC1711.04		0.814	0.886	1.267	1.084
c1711.05	SPBC1711.05			0.92	1.096	1.122
c1711.07	SPBC1711.07			0.929	1.154	1.049
c1711.08	SPBC1711.08		1.199	1.072	0.999	0.983
c1711.09c	SPBC1711.09c			0.949	1.168	1.086
c1711.10c	SPBC1711.10c	npl4	0.996	0.959	0.931	0.983
c1711.11	SPBC1711.11		0.855	0.953	0.989	1.008
c1711.12	SPBC1711.12		0.486	1.146	1.227	1.003
c1711.15c	SPBC1711.15c		0.734	0.627	1.376	0.997
c1711.16	SPBC1711.16			0.902
c1718.02	SPBC1718.02	hop1	0.925	1.011	0.918	1.022
c1718.03	SPBC1718.03	ker1	1.236	1.17	2.054	1.717
c1718.04	SPBC1718.04		1.444	1.102	1.06	1.04
c1734.06	SPBC1734.06	rhp18;rad6	0.862	0.928	0.936	0.923
c1734.07c	SPBC1734.07c		1.3	0.792	0.823	0.857
c1734.08	SPBC1734.08		0.893	0.984	0.932	0.989
c1734.09	SPBC1734.09		1.343	0.906	0.995	0.972
c1734.10c	SPBC1734.10c		1.188	0.999	0.925	0.928
c1734.11	SPBC1734.11	spj1	1.007	0.929	0.861	0.734
c1734.12c	SPBC1734.12c	alg12	1.112	1.06	0.838	0.894
c1734.13	SPBC1734.13	atp3	1.089	0.969	1.175	1.015
c1734.18c	SPBC1709.02c		0.9	0.967	1.049	1.152
c1739.01	SPCC1739.01		1.293	1.101	0.736	0.938
c1739.02c	SPCC1739.02c	mrpl22	1.298	0.92	1.09	1.023
c1739.03	SPCC1739.03	hrr1	1.015	0.886	1.087	0.985
c1739.04c	SPCC1739.04c		0.987	0.918	1.09	0.957
c1739.05	SPCC1739.05	set5		1.039	1.006	1.018
c1739.06c	SPCC1739.06c		0.95	1.102	1.282	1.066
c1739.07	SPCC1739.07		0.988	1.279	1.302	1.112
c1739.08c	SPCC1739.08c		5.529	2.998	1.312	1.667
c1739.09c	SPCC1739.09c	cox13	1.082	1.075	1.071	0.97
c1739.10	SPCC1739.10		1.161	1.064	0.771	0.865
c1739.11c	SPCC1739.11c	pld3;cdc11	1.188	1.007	0.777	0.963
c1751.02c	SPAC1751.02c	rsm19	1.046	0.999	1.067	0.914
c1751.04	SPAC1751.04		1.07	1.1	1.223	1.129
c1753.05	SPCC1753.05	rsm1				0.926
c1773.01	SPBC1773.01		0.973	0.982	1.013	0.908
c1773.02c	SPBC1773.02c		0.794	1.107	1.061	0.905
c1773.03c	SPBC1773.03c		0.848	0.956	0.708	0.686
c1773.04	SPBC1773.04		0.776	1.135	1.128	1.07
c1773.06c	SPBC1773.06c		0.527	1.391	1.096	0.886
c1773.08c	SPBC1773.08c		1.395	1.074	0.671	1.092
c1773.09c	SPBC1773.09c	mug184	1.215	1	0.808	1.057
c1773.10c	SPBC1773.10c		1.062	0.941	1.27	1.231
c1773.11c	SPBC1773.11c		1.285	1.094	0.726	1.014
c1773.12	SPBC1773.12			0.877	1.884	1.834
c1773.13	SPBC1773.13		1.52	1.197	1.584	1.427
c1773.15	SPBC1773.15		1.219	1.076	1.793	1.462
c1773.16c	SPBC1773.16c			1.144	1.399	1.172
c1773.17c	SPBC1773.17c		1.43	1.136	1.446	1.37
c1778.01c	SPBC1778.01c	zuo1;mpp11	0.724	0.83	1.082	1.025
c1778.02	SPBC1778.02	rap1	0.822	1.092	0.87	0.856
c1778.03c	SPBC1778.03c		1.232	1.016	1.054	1.02
c1778.05c	SPBC1778.05c		1.116	1.067	0.879	1.081
c1778.07	SPBC1778.07		0.924	1.011	1.13	1.007
c1778.08c	SPBC1778.08c	arc21;arc3	0.88	1.008	1.291	1.164
c1778.09	SPBC1778.09
c1782.01	SPAC1782.01		0.975	0.986	1.073	1.1
c1782.02c	SPAC1782.02c		1.014	0.945	1.114	1.025
c1782.03	SPAC1782.03		1.118	0.996	0.795	0.86
c1782.04	SPAC1782.04		1.538	1.004	1.008	1.159
c1782.05	SPAC1782.05		0.971	0.969	1.079	1.032
c1782.06c	SPAC1782.06c		1.018	0.968	1.111	0.992
c1782.08c	SPAC1782.08c		1.044	1.088	0.984	1.101
c1782.09c	SPAC1782.09c	flp1;clp1	1.486	1.046	0.761	1.14
c1782.11	SPAC1782.11		0.843	0.749	1.473	1.183
c1782.12c	SPAC1782.12c		0.811	0.91	1.163	0.95
c1783.01	SPAC1783.01		1.044	0.913	0.871	0.986
c1783.02c	SPAC1783.02c	vps66	0.902	1.074	0.979	0.899
c1783.03	SPAC1783.03	sma2;fta2		1.104	0.965	0.857
c1783.06c	SPAC1783.06c	apg12;atg12	1.096	1.112	1.178	1.049
c1786.01c	SPAC1786.01c		0.893	0.938	1.246	1.34
c1786.02	SPAC1786.02		0.799	0.83	1.711	1.661
c1786.04	SPAC1786.04				1.003
c1795.01c	SPCC1795.01c	mad3	0.943	0.98	0.94	0.878
c1795.04c	SPCC1795.04c		0.929	0.94	1.106	0.992
c1795.05c	SPCC1795.05c			1.137		0.859
c1795.07	SPCC1795.07		1.212	1.017	0.774	0.93
c1795.08c	SPCC1795.08c				1.093
c1795.09	SPCC1795.09	yps1	1.261	1.146	0.823	0.937
c1795.10c	SPCC1795.10c		0.954	1.001	0.691	0.749
c1795.12c	SPCC1795.12c		0.811	0.988	1.263	1.234
c1795.13	SPCC1742.01			1.146
c17a2.02c	SPAC17A2.02c		1.288	1.053	1.213	1.267
c17a2.03c	SPAC17A2.03c	vma6	1.067	1.056	1.133	1.058
c17a2.04c	SPAC17A2.04c		1.129	1.115	1.213	0.958
c17a2.05	SPAC17A2.05		0.855	0.918	0.777	0.733
c17a2.06c	SPAC17A2.06c	vps8	1.162	1.093	1.026	1.097
c17a2.07c	SPAC17A2.07c		1.182	1.262	1.018	1.107
c17a2.08c	SPAC17A2.08c		1.12	1.091	0.885	0.964
c17a2.10c	SPAC17A2.10c		1.2	1.399	0.486	0.883
c17a2.11	SPAC17A2.11			0.996
c17a2.12	SPAC17A2.12		0.945	0.981	0.928	0.888
c17a2.14	SPAC17A2.14		1.066	0.967	0.842	0.893
c17a3.02	SPBC17A3.02		1.401	1.116	1.08	1.068
c17a5.01	SPAC17A5.01		1.004	0.94	1.133	1.029
c17a5.04c	SPAC17A5.04c	mde10	1.623	1.101	0.464	0.994
c17a5.05c	SPAC17A5.05c		1.091	1.007	0.874	1.243
c17a5.06	SPAC17A5.06	ercc3sp	0.833	1.001	0.795	0.874
c17a5.08	SPAC17A5.08		1.158	1.127	0.992	1.1
c17a5.09c	SPAC17A5.09c		1.341	1.037	0.638	0.841
c17a5.10	SPAC17A5.10		1.143	1.132	0.7	0.999
c17a5.12	SPAC17A5.12	ucp7	0.75	1.016	1.019	1.109
c17a5.13	SPAC17A5.13		0.991	1.02	1.095	0.992
c17a5.15c	SPAC17A5.15c		0.771	1.01	1.168	1.061
c17a5.16	SPAC17A5.16		1.006	0.914	0.862	1.123
c17a5.18c	SPAC17A5.18c	rec25;mug19	0.874	0.956	1.315	1.018
c17c9.05c	SPAC17C9.05c	pmc3	0.856	0.971	1.004	0.976
c17c9.06	SPAC17C9.06	sam50	1.349	1.075	1.064	0.93
c17c9.07	SPAC17C9.07	alg8	1.126	1.118	0.86	0.948
c17c9.08	SPAC17C9.08	nuc1;pnu1	1.115	0.918	1.021	1.003
c17c9.11c	SPAC17C9.11c		1.001	1.013	1.086	0.966
c17c9.12	SPAC17C9.12		1.056	1.016	1.248	1.081
c17c9.14	SPAC17C9.14		0.912	0.986	1.134	1.009
c17c9.15c	SPAC17C9.15c		0.804	0.995	1.016	0.989
c17c9.16c	SPAC17C9.16c		0.397	0.505	0.609	0.506
c17d1.01	SPBC17D1.01		1.176	1.11	1.094	1.192
c17d1.02	SPBC17D1.02		1.021	1.06	0.755	0.835
c17d1.03c	SPBC17D1.03c		1.025	0.989	1.072	0.948
c17d1.04	SPBC17D1.04		1.375	1.044	1.075	0.943
c17d1.05	SPBC17D1.05		1.046	1.114	0.786	0.908
c17d1.06	SPBC17D1.06		1.071	0.983	1.115	1.045
c17d1.07c	SPBC17D1.07c		1.666	1.229	0.509	1.126
c17d11.01	SPBC17D11.01	nep1	0.989	0.923	1.035	1.066
c17d11.02c	SPBC17D11.02c		1.007	1.156	0.972	1.035
c17d11.03c	SPBC17D11.03c		0.851	1.011	0.995	0.966
c17d11.04c	SPBC17D11.04c		0.837	1.086	0.772	0.962
c17d11.06	SPBC17D11.06	spp2;pri2	0.968	1.096	1.059	1.022
c17d11.08	SPBC17D11.08		1.59	1.237	1.096	1.005
c17d4.03c	SPAC17D4.03c		0.9	0.935	1.12	1.051
c17f3.03c	SPBC12C2.01c		1.439	1.092	0.885	1.031
c17g6.02c	SPAC17G6.02c		1.022	0.879	1.45	1.218
c17g6.03	SPAC17G6.03		1.234	1.203	1.809	1.525
c17g6.05c	SPAC17G6.05c		1.174	1.178	0.82	1.049
c17g6.07c	SPAC17G6.07c		1.109	1.029	1.039	0.999
c17g6.10	SPAC17G6.10		1.085	1.109	0.962	0.993
c17g6.11c	SPAC17G6.11c		1.043	0.886	0.842	0.86
c17g6.15c	SPAC17G6.15c		0.929	0.839	1.184	1.071
c17g6.16c	SPAC17G6.16c	ysh1	1.27	1.114	0.984	0.937
c17g6.17	SPAC17G6.17	pof8
c17g8.02	SPAC17G8.02		1.181	1.004	0.676	0.955
c17g8.03c	SPAC17G8.03c	dpb3	0.903	1.029	0.945	0.858
c17g8.04c	SPAC17G8.04c	arc5;arc15	0.908	0.967	1.085	0.957
c17g8.05	SPAC17G8.05		1.046	1.045	0.859	0.861
c17g8.07	SPAC17G8.07		1.215	0.943	0.874	0.844
c17g8.08c	SPAC17G8.08c		0.849	0.884	1.081	0.922
c17g8.09	SPAC17G8.09	shg1	1.048	0.914	1.006	0.928
c17g8.11c	SPAC17G8.11c		0.855	0.894	0.836	0.806
c17g8.12	SPAC17G8.12		1.153	1.027	0.728	0.829
c17g8.13c	SPAC17G8.13c	HAG604;mst2	1.207	0.81	0.876	0.894
c17g9.02c	SPBC17G9.02c		1.205	0.943	0.975	1.028
c17g9.03c	SPBC17G9.03c		0.982	0.932	1.226	1.119
c17g9.04c	SPBC17G9.04c	nup85	1.325	1.088	0.961	1.022
c17g9.05	SPBC17G9.05	cyp6	0.976	0.922	0.969	0.991
c17g9.06c	SPBC17G9.06c		1.206	1.057	0.994	1.035
c17g9.12c	SPBC17G9.12c			1.049	0.868	1.211
c17g9.13c	SPBC17G9.13c		0.91	0.958	0.93	0.955
c17h9.02	SPAC17H9.02		0.916	0.979	1.07	1.032
c17h9.03c	SPAC17H9.03c		0.977	0.915	0.861	0.923
c17h9.04c	SPAC17H9.04c		0.888	0.958	1.075	1.054
c17h9.05	SPAC17H9.05	ebp2	0.745	0.948	1.047	1.072
c17h9.06c	SPAC17H9.06c		1.397	1.004	1.01	0.951
c17h9.07	SPAC17H9.07		1.013	0.999	0.974	1.053
c17h9.08	SPAC17H9.08
c17h9.10c	SPAC17H9.10c	ddb1	0.904	1.045	0.999	0.897
c17h9.11	SPAC17H9.11		0.921	0.928	1.249	1.072
c17h9.12c	SPAC17H9.12c		0.99	1.023	1.455	1.349
c17h9.13c	SPAC17H9.13c		0.961	0.918	1.295	1.062
c17h9.14c	SPAC17H9.14c		0.98	1.133	1.104	1.038
c17h9.16	SPAC17H9.16	tom22	0.947	1.032	0.896	0.895
c17h9.17c	SPAC17H9.17c	mdm10	0.912	1.015	1.055	0.943
c17h9.18c	SPAC17H9.18c		0.811	1.054	1.113	1.143
c18.01c	SPCC18.01c	adg3	1.087	1.134	1.131	1.076
c18.02	SPCC18.02		1.05	1.063	0.752	1.009
c18.03	SPCC18.03		0.969	1.048	0.342	0.53
c18.04	SPCC18.04	pof6	0.877	0.969	1.056	1.133
c18.05c	SPCC18.05c		1.195	1.033	1.064	1.032
c18.06c	SPCC18.06c		1.172	0.958	0.966	1.057
c18.08	SPCC18.08		0.981	0.888	0.986	0.968
c18.09c	SPCC18.09c		0.988	1.041	1.092	0.944
c18.10	SPCC18.10		0.898	0.899	1.112	1.033
c18.11c	SPCC18.11c	sdc1	0.78	0.998	1.199	1.063
c18.12c	SPCC18.12c		1.244	0.951	0.918	0.952
c18.13	SPCC18.13		1.047	0.939	0.946	1.027
c18.15	SPCC18.15		1.194	0.98	0.932	0.854
c18.16c	SPCC18.16c	fmn1	0.809	0.96	1.208	1.042
c18.17c	SPCC18.17c		1.213	0.992	0.846	0.896
c1805.01c	SPAC1805.01c	ppk6	1.009	1.036	1.062	1.028
c1805.02c	SPAC1805.02c		0.98	0.972	1.114	0.952
c1805.03c	SPAC1805.03c			0.854	1.062	1.02
c1805.04	SPAC1805.04	Nup133b;nup132	0.871	0.975	1.143	1.003
c1805.07c	SPAC1805.07c	hos2;dad2	0.912	0.965	0.939	0.935
c1805.09c	SPAC1805.09c			1.106	0.895
c1805.10	SPAC1805.10		1.071	0.933	0.886	0.912
c1805.14	SPAC1805.14		1.225	0.988	0.85	0.871
c1805.15c	SPAC1805.15c	pub2	1.131	0.998	1.014	0.958
c1805.16c	SPAC1805.16c		0.91	0.856	1.677	1.336
c1827.01c	SPCC1827.01c		1.195	1.03	0.857	0.881
c1827.02c	SPCC1827.02c		0.954	0.925	0.804	0.955
c1827.03c	SPCC1827.03c		0.864	0.856	1.329	1.028
c1827.04	SPCC1827.04		0.771	0.933	0.741	0.681
c1827.05c	SPCC1827.05c		0.818	0.801	1.027	0.924
c1827.06c	SPCC1827.06c		1.022	0.947	1.183	1.097
c1827.07c	SPCC1827.07c		1.051	0.9	0.99	0.867
c1827.08c	SPCC1827.08c	pof7	0.872	1.015	0.467	0.57
c1834.05	SPAC1834.05	alg9	0.909	1.087	1.03	0.956
c1834.06c	SPAC1834.06c	pmo25	0.872	1.041	1.078	1.116
c1834.09	SPAC1834.09		1.244	1.105	0.836	0.909
c1834.10c	SPAC1834.10c		1.064	0.937	0.883	0.864
c1840.04	SPCC1840.04	mca1	0.997	0.918	0.788	0.898
c1840.05c	SPCC1840.05c		1.156	1.03	0.805	0.918
c1840.06	SPCC1840.06	atp5	1.218	0.988	1.2	1.084
c1840.07c	SPCC1840.07c		1.332	0.974	1.178	1.032
c1840.08c	SPCC1840.08c		0.827	0.931	1.041	0.996
c1840.09	SPCC1840.09		0.987	1.056	1.088	1.005
c1840.12	SPCC1840.12		1.246	0.941	1.175	1.068
c1851.02	SPAC1851.02		1.217	1.02	1.295	1.094
c186.01	SPAC186.01			1.227
c186.02c	SPAC186.02c		0.24	1.145	0.729	0.578
c186.03	SPAC186.03		0.498	0.711	2.112	1.28
c186.04c	SPAC186.04c		2.35	1.933	0.609	0.6
c186.05c	SPAC186.05c		0.64	0.67	1.296	1.246
c186.06	SPAC186.06			1.005
c186.07c	SPAC186.07c			1.232	0.706	0.585
c186.08c	SPAC186.08c
c186.09	SPAC186.09					2.209
c1861.03	SPBC1861.03	mak10	1.552	1.217	0.904	1.022
c1861.04c	SPBC1861.04c		1.011	0.88	0.837	0.901
c1861.05	SPBC1861.05		1.069	0.949	1.203	1.14
c1861.07	SPBC1861.07	elc1	0.959	0.971	0.881	0.945
c1861.08c	SPBC1861.08c	U2-A	0.915	0.926	1.108	1.057
c1861.09	SPBC1861.09	ppk22	1.132	0.971	0.923	0.986
c188.01c	SPCC11E10.09c		0.725	0.931	0.658	0.902
c188.04c	SPCC188.04c	spc25	1.043	0.973	0.89	0.837
c188.07	SPCC188.07	ccq1	1.101	1.067	0.864	0.978
c188.08c	SPCC188.08c	ubp5;ubp22	0.876	1.019	0.894	0.946
c188.09c	SPCC188.09c		0.919	0.896	1.034	1.05
c188.10c	NULL_SPCC188.10c		0.988	0.945	1.04	1.126
c1884.01	SPCC1884.01				0.261
c18a7.01	SPBC18A7.01			0.947	0.922
c18a7.02c	SPBC18A7.02c		1.095	1.104	1.012	1.028
c18b11.02c	SPAC18B11.02c		0.83	1.152	0.998	1.115
c18b11.03c	SPAC18B11.03c		1.16	0.92	0.947	1.024
c18b11.04	SPAC18B11.04	ncs1	1.038	1.129	1.107	0.945
c18b11.05	SPAC18B11.05	gpi18	1.552	1.081	1.066	1.01
c18b11.06	SPAC18B11.06		0.973	0.868	0.852	0.733
c18b11.08c	SPAC18B11.08c		0.942	0.901	1.186	1.001
c18b11.09c	SPAC18B11.09c		0.925	1.067	1.214	0.947
c18b11.10	SPAC18B11.10	tup11	0.811	1.053	1.023	0.913
c18b11.11	SPAC18B11.11		1.08	0.914	0.988	1.001
c18b5.02c	SPCC18B5.02c			1.009
c18b5.04	SPCC18B5.04	rsm18	0.818	0.969	1.086	0.95
c18b5.05c	SPCC18B5.05c		1.106	0.878	1.323	1.163
c18b5.06	SPCC18B5.06	sup45;erf1	1.009	1.067	1.053	1.017
c18b5.07c	SPCC18B5.07c	nup61	0.942	1.019	1.019	0.912
c18b5.08c	SPCC18B5.08c		1.088	1.061	1.003	1.04
c18b5.09c	SPCC18B5.09c		0.919	1.012	1.06	0.97
c18b5.10c	SPCC18B5.10c		0.841	1.16	1.016	1.045
c18b5.12	SPCC14G10.01		1.085	0.985	1.071	0.989
c18b5.13	SPCC14G10.02		0.884	0.871	0.968	1.015
c18e5.01	SPBC18E5.01				0.826
c18e5.02c	SPBC18E5.02c		1.222	1.064	0.867	0.966
c18e5.03c	SPBC18E5.03c	sim4	1.014	0.998	1.169	0.936
c18e5.05c	SPBC18E5.05c		1.065	1.031	1.295	0.995
c18e5.07	SPBC18E5.07		1.008	1.054	1.14	1.026
c18e5.08	SPBC18E5.08			1.009	0.808	0.847
c18e5.09c	SPBC18E5.09c		0.959	0.898	1.21	1.062
c18e5.10	SPBC18E5.10		0.997	0.804	0.965	0.984
c18e5.14c	SPBC18E5.14c		1.048	0.942	1.24	1.18
c18g6.01c	SPAC18G6.01c		0.923	1.058	0.911	0.867
c18g6.05c	SPAC18G6.05c		0.851	1.006	1.012	1.056
c18g6.06	SPAC18G6.06		0.823	0.992	0.786	0.683
c18g6.09c	SPAC18G6.09c		1.058	1.106	0.433	0.59
c18g6.10	SPAC18G6.10		1.139	1.085	0.616	0.641
c18g6.11c	SPAC18G6.11c	rrn3	0.763	0.942	0.794	0.719
c18g6.13	SPAC18G6.13		1.332	1.038	1.101	1.013
c18h10.01	SPBC11G11.07		1.201	0.939	0.895	1.022
c18h10.02	SPBC18H10.02	lcf1	0.905	1.026	1.623	1.712
c18h10.05	SPBC18H10.05		0.967	1.059	0.99	0.89
c18h10.06c	SPBC18H10.06c	swd2.1;swd2			0.816
c18h10.07	SPBC18H10.07		0.955	0.845	0.746	0.817
c18h10.08c	SPBC18H10.08c	ubp4;ubp25	0.798	1.073	0.697	0.852
c18h10.09	SPBC18H10.09		1.108	0.798	0.685	0.779
c18h10.10c	SPBC18H10.10c	cwc16	0.913	0.866	0.944	0.892
c18h10.11c	SPBC18H10.11c			1.062	1.113	1.023
c18h10.15	SPBC18H10.15	ppk23	0.893	0.84	1.022	0.898
c18h10.16	SPBC18H10.16		0.699	0.83	1.03	1.042
c18h10.17c	SPBC18H10.17c		1.236	0.904	0.958	0.954
c18h10.18c	SPBC18H10.18c		0.661	1.05	0.99	1.058
c18h10.19	SPBC18H10.19		1.008	1.065	0.937	1
c18h10.20c	SPBC18H10.20c		0.908	0.874	1.137	1.029
c18h10.21c	SPBC18H10.21c
c1906.01	SPCC1906.01	mpg1	1.146	1.118	0.813	0.938
c1906.02c	SPCC1906.02c		1.242	1.108	0.818	1.006
c191.01	SPCC191.01		1.965	1.414	1.189	1.062
c191.02c	SPCC191.02c		1.117	0.962	1.184	1.225
c191.03c	SPCC191.03c		0.89	0.943	1.236	1.258
c191.04c	SPCC191.04c			1.064
c191.05c	SPCC191.05c		1.195	1.014	1.858	1.299
c191.06	SPCC191.06		1.496	0.962	1.628	1.169
c191.08	SPCC191.08		0.944	0.942	1.013	0.938
c191.09c	SPCC191.09c	GSTI;gst1		1.558	0.671	0.87
c191.10	SPCC191.10
c191.13	SPCC1450.02		0.844	0.918	1.129	1.065
c1919.02	SPCC1919.02		1.141	1.154	1.007	1.096
c1919.03c	SPCC1919.03c		1.189	1.068	0.994	0.912
c1919.04	SPCC1919.04		0.948	1.078	0.961	0.882
c1919.05	SPCC1919.05		0.786	0.924	0.946	0.977
c1919.07	SPCC1919.07		1.027	0.825	1.081	0.798
c1919.08c	SPCC1919.08c	mrpl33	1.385	1.149	1.18	1.179
c1919.11	SPCC1919.11		1.427	1.027	0.478	1.042
c1919.12c	SPCC1919.12c		0.941	1.014	0.797	0.97
c1919.13c	SPCC1919.13c		1.037	1.098	0.871	0.925
c1919.14c	SPCC1919.14c	bdp1	0.689	1.012	0.831	0.839
c1921.02	SPBC1921.02	rad60		1.041	0.933	1.055
c1921.04c	SPBC1921.04c			0.977	0.986	0.906
c1921.06c	SPBC1921.06c	pvg3	0.809	1.033	0.968	0.929
c1952.01	SPAC1952.01		0.879	0.91	1.03	0.894
c1952.02	SPAC1952.02		0.844	1.059	0.975	0.99
c1952.03	SPAC1952.03		1.036	1.033	0.911	0.98
c1952.04c	SPAC1952.04c		1.028	0.994	1.093	0.948
c1952.05	SPAC1952.05	HAG601;gcn5	0.757	1.105	0.961	1.007
c1952.06c	SPAC1952.06c			0.963	0.882	1.012
c1952.08c	SPAC1952.08c		0.958	1.131	0.986	0.973
c1952.09c	SPAC1952.09c	ach1	2.322	1.129	0.808	1.038
c1952.10c	SPAC1952.10c		1.34	0.98	0.853	1.054
c1952.13	SPAC1952.13	ned1	1.306	1.099	0.706	0.904
c1952.14c	SPAC1952.14c	mrpl25	0.794	1.056	1.102	0.95
c1952.15c	SPAC1952.15c	mug6;rec24		1.212	0.385	0.585
c1952.16	SPAC1952.16	rga9		0.94
c19a8.02	SPAC19A8.02		0.768	0.86	1.097	1.02
c19a8.03	SPAC19A8.03		1.289	0.856	0.852	1.003
c19a8.04	SPAC19A8.04	erg5	1.164	0.889	1.689	1.284
c19a8.06	SPAC19A8.06		1.097	1.044	0.848	0.853
c19a8.07c	SPAC19A8.07c		0.842	0.939	1.13	0.94
c19a8.09	SPAC19A8.09		1.048	1.074	1.342	0.972
c19a8.10	SPAC19A8.10		1.108	1.011	0.779	0.874
c19a8.11c	SPAC19A8.11c		1.041	1.038	0.97	0.894
c19a8.12	SPAC19A8.12	dcp2		0.969	1.009	1.058
c19a8.13	SPAC19A8.13	U1-70kD	0.869	0.889	0.832	0.904
c19a8.14	SPAC19A8.14		1.01	0.994	0.886	0.846
c19a8.15	SPAC19A8.15	trp2	1.483	1.024	1.156	0.99
c19b12.01	SPAC19B12.01		0.934	0.685	1	0.968
c19b12.02c	SPAC19B12.02c		0.655	0.886	0.915	0.97
c19b12.05c	SPAC19B12.05c	fcp1	1.037	0.993	1.063	0.994
c19b12.06c	SPAC19B12.06c		1.056	1.081	1.356	1.103
c19b12.07c	SPAC19B12.07c		0.842	1.034	1.033	0.937
c19b12.08	SPAC19B12.08		0.953	1.047	1.162	1.078
c19b12.10	SPAC19B12.10	sst2	1.047	0.926	1.151	1.201
c19b12.11c	SPAC19B12.11c		0.951	0.899	1.164	1.081
c19c2.04c	SPBC19C2.04c	ubp32;ubp11	2.261	2	1.426	1.41
c19c2.06c	SPBC19C2.06c		1.005	0.882	0.529	0.715
c19c2.08	SPBC19C2.08	prp38	1.098	1.054	0.963	0.964
c19c2.09	SPBC19C2.09	sre1	1.194	1.058	1.449	1.519
c19c2.10	SPBC19C2.10		0.998	1.018	0.77	0.996
c19c2.11c	SPBC19C2.11c		1.625	0.968	0.717	0.818
c19c2.12	SPBC19C2.12	mrpl51	0.989	1.039	1.067	0.868
c19c2.13c	SPBC19C2.13c		1.026	1.008	0.983	0.932
c19c7.01	SPBC19C7.01		0.819	0.957	0.736	0.907
c19c7.02	SPBC19C7.02	ubr1	0.864	1.016	0.821	0.941
c19c7.04c	SPBC19C7.04c		1	0.897	1.59	1.553
c19c7.05	SPBC19C7.05		0.921	0.977	1.126	1.118
c19c7.06	SPBC19C7.06		0.823	0.877	1.185	1.154
c19c7.07c	SPBC19C7.07c	sen34	0.799	1.046	0.953	0.984
c19c7.08c	SPBC19C7.08c		0.901	1.007	1.011	0.969
c19c7.10	SPBC19C7.10		0.849	0.984	1.137	0.857
c19c7.11	SPBC19C7.11		0.945	1.008	1.077	0.969
c19c7.12c	SPBC19C7.12c		0.636	1.062	1.107	0.876
c19d5.02c	SPAC19D5.02c		0.974	0.96	0.999	0.95
c19d5.04	SPAC19D5.04	ptr1	0.832	0.966	0.938	0.836
c19d5.05c	SPAC19D5.05c		0.97	0.932	1.013	0.903
c19d5.07	SPAC19D5.07		0.804	0.686	0.781	0.733
c19e9.01c	SPAC19E9.01c	nup40	1.138	0.976	1.033	0.977
c19f5.02c	SPBC19F5.02c		0.939	1.005	1.078	1.033
c19f5.03	SPBC19F5.03		0.792	0.979	0.949	1.048
c19f5.04	SPBC19F5.04			1.14
c19f8.02	SPBC19F8.02		0.788	0.909	0.737	0.898
c19f8.03c	SPBC19F8.03c		1.354	1.015	0.949	1.017
c19f8.04c	SPBC19F8.04c		1.221	0.975	0.877	1.023
c19f8.05	SPBC19F8.05		1.021	1.052	0.983	1.167
c19g12.03	SPAC19G12.03	cda1	1.475	1.16	1.201	0.953
c19g12.04	SPAC19G12.04		1.255	1.057	1.058	0.926
c19g12.05	SPAC19G12.05			0.914	1.151	1.011
c19g12.08	SPAC19G12.08			0.836	0.79	0.911
c19g12.09	SPAC19G12.09		1.23	0.931	1.101	0.95
c19g12.11	SPAC19G12.11		1.031	0.939	1.214	0.988
c19g12.12	SPAC19G12.12	dlp1;coq1		0.951	0.863	0.925
c19g12.13c	SPAC19G12.13c		1.318	0.991	1.088	1.043
c19g12.17c	SPAC19G12.16c	adg2	1.889	1.332	0.517	1.108
c19g7.02	SPBC19G7.02		1.026	0.915	1.003	1.04
c19g7.04	SPBC19G7.04			0.945	0.507	0.928
c19g7.06	SPBC19G7.06	mbx1	0.982	0.919	1.247	1.043
c19g7.07c	SPBC19G7.07c		0.943	1.048	0.886	0.977
c19g7.08c	SPBC19G7.08c			1.03	0.855	1.089
c19g7.10c	SPBC19G7.10c		1.155	1.077	0.989	1.052
c19g7.11c	SPBC19G7.18c		0.958	1.263	0.848	0.713
c19g7.12c	NULL_SPBC19G7.12c		0.956	1.174	0.879	0.761
c19g7.13	SPBC19G7.13	trf1	0.954	1.082	1.034	1.023
c19g7.14c	SPBC19G7.14c		0.99	0.988	1.128	0.932
c19g7.15	SPBC19G7.15	nup44	0.854	1.115	1.113	1.076
c19g7.16	SPBC19G7.16	isw1	0.819	1.015	0.93	0.871
c1a4.04	SPBC1A4.04		0.878	1.088	1.1	0.809
c1a4.05	SPBC1A4.05		1.018	1.013	0.955	1.024
c1a4.06c	SPBC1A4.06c		0.855	1.089	0.851	0.843
c1a4.07c	SPBC1A4.07c		0.977	1.004	0.926	1.028
c1a4.09	SPBC1A4.09		0.862	1.027	0.973	1.034
c1a6.01c	SPAC1A6.01c		0.809	1.004	1.061	0.956
c1a6.02	SPAC1A6.02		0.962	1.052	1.129	1.112
c1a6.03c	SPAC1A6.03c		0.739	1.026	2.009	1.644
c1a6.04c	SPAC1A6.04c	plb1	4.304	2.884	1.429	1.363
c1a6.05c	SPAC1A6.05c		0.965	1.14	0.952	0.956
c1a6.07	SPAC1A6.07		1.101	0.991	1.137	1.093
c1a6.08c	SPAC1A6.08c	mcp2	1.206	1.101	0.6	1.009
c1a6.11	SPAC1A6.11			1.43	1.166	1.401
c1b1.02c	SPAC1B1.02c		1.152	1.016	0.95	0.954
c1b1.03c	SPAC1B1.03c	kap95	1.055	0.912	0.905	0.957
c1b1.04c	SPAC1B1.04c		1.055	1.079	1.025	1.093
c1b2.02c	SPAC1B2.02c	ugo1	1.272	0.987	0.995	0.922
c1b2.03c	SPAC1B2.03c		1.528	1.093	0.69	1.08
c1b2.04	SPAC1B2.04	cox6	1.216	0.852	1.172	1.022
c1b3.01c	SPAC1B3.01c		0.808	1.05	0.915	0.655
c1b3.02c	SPAC1B3.02c		0.835	0.991	1.059	0.961
c1b3.04c	SPAC1B3.04c		0.682	0.851	0.843	0.85
c1b3.05	SPAC1B3.05
c1b3.06c	SPAC1B3.06c		0.915	0.937	0.889	0.839
c1b3.08	SPAC1B3.08		0.731	1.115	0.907	0.955
c1b3.09c	SPAC1B3.09c		1.048	1.107	0.977	0.973
c1b3.10c	SPAC1B3.10c		0.934	1.027	0.808	1.072
c1b3.13	SPAC1B3.13		0.976	1.02	0.878	0.868
c1b3.15c	SPAC1B3.15c		0.535	1.039	1.082	1.037
c1b3.16c	SPAC1B3.16c	vht1	1.316	0.968	1.017	1.285
c1b3.17	SPAC1B3.17	clr2		1.03	0.927	1.121
c1b3.18c	SPAC1B3.18c	mrps18		0.987	0.935	0.925
c1b3.20	SPAC1B3.20		1.027	1.034	0.91	0.96
c1b9.03c	SPAC1B9.03c		0.896	0.872	1.058	0.954
c1d4.02c	SPAC1D4.02c		1.32	1.003	0.9	0.952
c1d4.03c	SPAC1D4.03c		1.099	0.975	0.839	0.951
c1d4.05c	SPAC1D4.05c		1.156	0.937	1.047	0.963
c1d4.07c	SPAC1D4.07c			0.896	0.786	1.013
c1d4.08	SPAC1D4.08		1.062	0.939	1.033	1.059
c1d4.09c	SPAC1D4.09c		1.088	0.981	0.854	0.928
c1d4.10	SPAC1D4.10		0.946	0.916	0.933	0.915
c1d4.11c	SPAC1D4.11c	kic1;lkh1;katb	1.347	1.4	0.886	1.007
c1d4.14	SPAC1D4.14		0.935	1.019	1.198	1.095
c1d7.01	SPBC1D7.01		0.902	0.933	1.119	0.956
c1d7.03	SPBC1D7.03		0.98	0.981	1.008	1.337
c1e11.03	SPAC823.03	ppk15	1.002	1.11	1.258	1.128
c1e8.01	SPBC16E9.18		1.059	1.054	0.887	1.031
c1e8.02	SPBC1E8.02		0.994	1	1.008	1.19
c1e8.03c	SPBC1E8.03c		0.865	1.118	1.049	1.091
c1e8.04c	SPBC1E8.04	Tf2-10-pseudo	0.917	0.925	1.113	1.039
c1e8.05	SPBC1E8.05		1.015	1.081	0.789	1.031
c1f12.01c	SPAC1556.08c		1.078	1.074	1.091	0.959
c1f12.02c	SPAC1F12.02c	p23fy	0.848	0.891	1.225	1.064
c1f12.03c	SPAC1F12.03c		0.797	0.795	1.26	0.997
c1f12.04c	SPAC1F12.04c		0.756	0.948	1.325	1.074
c1f12.05	SPAC1F12.05		0.942	0.94	1.291	1.217
c1f12.06c	SPAC1F12.06c		1.029	0.859	1.195	1.024
c1f12.07	SPAC1F12.07		0.945	1.011	1.196	1.082
c1f12.08	SPAC1F12.08		1.518	0.904	1.054	0.944
c1f12.09	SPAC1F12.09	gpi17	1.136	1.096	1.14	0.981
c1f12.10c	SPAC1F12.10c		0.694	0.912	1.016	0.976
c1f3.03	SPAC1F3.03		1.043	0.895	0.946	0.95
c1f3.04c	SPAC1F3.04c		1.043	0.973	1.068	1.011
c1f3.05	SPAC1F3.05		0.89	1.008	1.135	1.117
c1f3.06c	SPAC1F3.06c	spo15	1.08	0.945	0.972	1.044
c1f3.07c	SPAC1F3.07c		1.024	1.029	0.957	0.976
c1f3.08c	SPAC1F3.08c				1.102
c1f3.09	SPAC1F3.09		1.121	0.991	1.078	1.025
c1f3.10c	SPAC1F3.10c	Oct-01	1.051	0.992	0.976	0.846
c1f3.11	SPAC1D4.01		0.966	0.962	0.875	0.883
c1f5.02	SPAC1F5.02		1.036	0.974	0.903	1.019
c1f5.03c	SPAC1F5.03c		1.052	0.99	1.089	1.061
c1f5.05c	SPAC1F5.05c		0.717	1.127	1.058	0.895
c1f5.06	SPAC1F5.06		0.945	0.95	0.95	0.995
c1f5.07c	SPAC1F5.07c	hem14	0.916	1.002	0.872	0.977
c1f5.11c	SPAC1F5.11c		0.942	1.084	0.94	1.135
c1f7.01c	SPAC1F7.01c	spt6	0.939	0.942	0.94	0.977
c1f7.02c	SPAC1F7.02c		0.834	0.96	0.975	0.894
c1f7.03	SPAC1F7.03	pkd2	1.213	0.95	0.799	0.815
c1f7.06	SPAC1F7.06		0.715	1.039	0.155	0.167
c1f7.09c	SPAC1F7.09c		1.038	1.128	1.209	0.993
c1f7.10	SPAC1F7.10		1.062	1.123	1.129	1.029
c1f7.11c	SPAC1F7.11c		1.116	0.994	1.013	1.071
c1f7.12	SPAC1F7.12	yakC	1.043	0.949	1.37	1.134
c1f8.02c	SPAC1F8.02c			1.327	1.053
c1f8.03c	SPAC1F8.03c	str3
c1f8.04c	SPAC1F8.04c		1.518	1.314	0.53	0.555
c1f8.06	SPAC1F8.06	sma5;fta5		1.15	0.913	1.052
c1f8.07c	SPAC1F8.07c		1.083	1.073	0.861	0.784
c1f8.08	SPAC1F8.08			1.078	0.782	0.729
c20f10.02c	SPBC20F10.02c			1.088	0.815	0.926
c20f10.03	SPBC20F10.03		0.878	1.166	0.998	0.945
c20f10.04c	SPBC20F10.04c	rad62;nse4	1.029	0.999	0.938	1.029
c20f10.05	SPBC20F10.05		0.986	1.055	0.989	0.918
c20f10.07	SPBC20F10.07		0.848	1.138	0.945	1.08
c20f10.08c	SPBC20F10.08c		1.179	1.005	1.004	0.954
c20f10.10	SPBC20F10.10		0.877	1.22	1.056	1.179
c20g4.01	SPAC20G4.01		0.963	1.017	0.853	1.105
c20g4.03c	SPAC20G4.03c	hri1		1.055	1.037	1.241
c20g4.05c	SPAC20G4.05c		1.289	1.086	0.977	0.931
c20g8.02	SPAC20G8.02		1.009	0.965	0.972	0.829
c20g8.04c	SPAC20G8.04c		1.12	0.909	0.776	0.849
c20g8.06	SPAC20G8.06		1.105	0.959	1.127	1.171
c20g8.07c	SPAC20G8.07c	erg2	1.03	0.935	1.142	1.143
c20g8.08c	SPAC20G8.08c			1.018	0.741	1.021
c20g8.09c	SPAC20G8.09c		0.792	0.963	0.934	0.896
c20h4.01	SPAC20H4.01		1.253	0.961	0.997	1.038
c20h4.02	SPAC20H4.02		1.26	1.057	1.119	1.041
c20h4.04	SPAC20H4.04		1.141	0.966	0.994	1.005
c20h4.05c	SPAC20H4.05c		1.004	0.955	1.066	0.964
c20h4.06c	SPAC20H4.06c		1.114	1.068	0.771	0.918
c20h4.11c	SPAC20H4.11c	rho5	1.387	0.954	0.72	0.949
c21.01	SPBC21.01	mis17		0.955	0.956	1.029
c21.02	SPBC21.02		0.944	1.087	0.776	0.766
c21.03c	SPBC21.03c		0.779	1.019	0.909	0.856
c21.04	SPBC21.04	med8;sep15	0.904	1.095	0.933	0.86
c21.07c	SPBC21.07c	ppk24	0.388	1.119	1.49	1.097
c21.08c	SPBC19F8.01c	mde8;spn7	1.464	1.114	0.487	1.043
c211.01	SPBC211.01	rsm10	0.917	1.046	1.039	0.86
c211.03c	SPBC211.03c		1.249	0.955	0.802	1.03
c211.05	SPBC211.05		0.714	0.838	1.07	1.101
c211.06	SPBC211.06	gfh1	0.979	1.007	1.014	1.065
c211.08c	SPBC211.08c		0.947	0.968	0.988	0.987
c212.01c	SPAC212.01c		0.735	0.82	0.924	1.074
c212.02	SPAC212.02				0.964	1.155
c212.03	SPAC212.03				1.152
c212.04c	SPAC212.04c		0.774	1.116	0.859	1.289
c212.05c	SPAC212.05c		0.816	1.015	0.73	1.218
c212.06c	SPAC212.06c		1.065	0.687	0.863	0.926
c212.07c	SPAC212.07c			0.96
c212.08c	SPAC212.08c			1.125	3.373	2.196
c212.09c	SPAC212.09c		0.432	0.655	0.577	0.556
c212.10	NULL_SPAC212.10		0.741	0.687	1.511	1.274
c212.11	SPAC212.11
c215.01	SPBC215.01		0.996	1.203	1.128	1.169
c215.02	SPBC215.02	bob1;gim5	0.798	0.967	1.134	0.982
c215.06c	SPBC215.06c		0.746	0.767	1.165	1.039
c215.07c	SPBC215.07c		1.405	1.099	1.059	1.073
c215.08c	SPBC215.08c	arg4	0.96	0.864	1.337	1.266
c215.09c	SPBC215.09c	erg10	0.998	1.044	1.155	1.25
c215.10	SPBC215.10		2.134	1.317	1.347	1.245
c215.11c	SPBC215.11c		0.92	1.101	1.142	1.135
c215.13	SPBC215.13		1.008	0.903	1.226	1.095
c215.14c	SPBC215.14c	vps20	1.204	1.004	0.899	1.024
c216.01c	SPBC216.01c		0.773	1.143	0.836	0.985
c216.02	SPBC216.02	mug21;mcp5	0.873	0.931	1.048	0.997
c216.03	SPBC216.03		1.101	0.978	0.898	0.854
c216.04c	SPBC216.04c		0.638	1.093	0.96	0.92
c21b10.02	SPBC21B10.02		1.028	1.075	1.106	0.94
c21b10.03c	SPBC21B10.03c		1.185	1.107	0.615	0.789
c21b10.06c	SPBC21B10.06c		1.285	1.036	1.304	1.052
c21b10.07	SPBC21B10.07		0.877	0.95	1.128	0.963
c21b10.08c	SPBC21B10.08c		0.925	1.155	1.833	1.223
c21b10.09	SPBC21B10.09		0.828	0.91	0.727	0.8
c21b10.11	SPBC21B10.11	dpm2	1.335	1.061	0.674	0.82
c21b10.13c	SPBC21B10.13c		0.889	0.996	1.109	0.965
c21c3.02c	SPBC21C3.02c		0.841	0.94	0.952	1.062
c21c3.03	SPBC21C3.03		0.938	0.786	1.057	0.973
c21c3.04c	SPBC21C3.04c		1.017	0.862	1.171	1.043
c21c3.06	SPBC21C3.06		1	0.906	0.952	0.855
c21c3.07c	SPBC21C3.07c		1.053	0.756	0.987	0.964
c21c3.08c	SPBC21C3.08c		0.988	1.016	0.796	0.921
c21c3.09c	SPBC21C3.09c		1.049	0.852	1.064	0.931
c21c3.10c	SPBC21C3.10c		1.437	1.085	0.751	1.023
c21c3.11	SPBC21C3.11		0.974	0.878	0.913	0.899
c21c3.12c	SPBC21C3.12c		1.166	0.968	1.046	0.882
c21c3.14c	SPBC21C3.14c		1.087	0.996	1.062	1.107
c21c3.15c	SPBC21C3.15c		0.859	0.841	0.967	0.933
c21c3.16c	SPBC21C3.16c	spt4	1.135	0.998	0.626	0.793
c21c3.17c	SPBC21C3.17c		1.16	0.966	1.001	1.056
c21c3.19	SPBC21C3.19		0.667	1.134	1.438	1.156
c21c3.20c	SPBC21C3.20c	git1	1.05	1.069	0.719	0.765
c21d10.05c	SPBC21D10.05c	soc2;ucp3			0.692
c21d10.06c	SPBC21D10.06c		0.815	0.991	1.031	0.779
c21d10.07	SPBC21D10.07		1.108	0.909	1.066	1.033
c21d10.08c	SPBC21D10.08c		1.163	1.004	0.685	0.993
c21d10.09c	SPBC21D10.09c		0.914	0.919	1.303	1.17
c21d10.10	SPBC21D10.10		0.901	0.876	1.2	0.935
c21d10.11c	SPBC21D10.11c		0.872	0.985	0.77	0.795
c21d10.13	SPBC1921.07c		0.968	0.999	1.12	0.964
c21e11.04	SPAC21E11.04	ppr1	1.662	0.987	1.268	1.099
c21e11.05c	SPAC21E11.05c	cyp8	1.053	1.096	0.809	1.012
c21h7.01c	SPBC15C4.06c		0.925	1.067	0.734	0.741
c21h7.02	SPBC21H7.02	taf10	0.755	1.103	0.947	0.946
c21h7.03c	SPBC21H7.03c		0.895	1.011	1.102	1.037
c21h7.04	SPBC21H7.04
c21h7.06c	SPBC21H7.06c		0.797	0.943	1.194	1.061
c222.01	SPAC1687.21		1.108	0.954	1.127	1.032
c222.02c	SPAC1687.22c		1.065	1.218	1.01	1.107
c222.03c	SPAC222.03c	tim10	1.127	1.071	1.091	1.03
c222.04c	SPAC222.04c		0.972	0.851	1.034	0.853
c222.05c	SPAC222.05c	mss1		1.025	0.883	0.984
c222.06	SPAC222.06		0.623	0.806	1.006	0.957
c222.07c	SPAC222.07c	hri2	0.949	0.836	0.79	0.957
c222.08c	SPAC222.08c		1.091	0.931	0.696	0.786
c222.09	SPAC222.09	seb1	0.967	0.917	1.141	1.1
c222.11	SPAC222.11	hem13	1.166	1.143	1.219	1.085
c222.13c	SPAC222.13c		0.883	0.974	1.061	0.967
c222.14c	SPAC222.14c		1.131	0.978	0.955	1.125
c227.01c	SPAC227.01c		1.443	1.066	0.994	0.927
c227.02c	SPAC227.02c		1.426	0.998	1.04	1.03
c227.03c	SPAC227.03c		1.057	1.063	0.945	0.961
c227.04	SPAC227.04		1.084	1.048	0.828	0.95
c227.05	SPAC227.05		0.923	1.07	0.916	1.009
c227.06	SPAC227.06		1.034	1.098	0.894	0.875
c227.08c	SPAC227.08c	yth1	1.036	1.092	0.792	0.743
c227.09	SPAC227.09		0.854	1.061	0.817	0.781
c227.10	SPAC227.10		1.138	1.006	1.212	1.082
c227.11c	SPAC227.11c		1.212	1.061	1.112	1.005
c227.12	SPAC227.12		0.77	0.923	0.938	1.025
c227.13c	SPAC227.13c	isu1	0.824	0.797	0.871	0.963
c227.14	SPAC227.14		1.685	1.068	0.721	0.922
c227.15	SPAC227.15		1.214	1.104	0.92	1.01
c227.16c	SPAC227.16c		1.078	0.972	1.111	0.99
c227.17c	SPAC227.17c		1.188	0.914	1.091	1.065
c22a12.01c	SPAC22A12.01c	pso2;snm1	0.98	0.998	0.899	0.96
c22a12.02c	SPAC22A12.02c		0.656	0.993	0.88	0.946
c22a12.06c	SPAC22A12.06c		0.779	0.805	1.074	1.053
c22a12.07c	SPAC22A12.07c	ogm1;oma1	1.016	0.977	1.08	0.953
c22a12.08c	SPAC22A12.08c		1.002	1.017	1.085	0.965
c22a12.10	SPAC22A12.10		1.132	1.033	1.103	0.977
c22a12.12c	SPAC22A12.12c		1.22	1.105	0.903	0.933
c22a12.13	SPAC22A12.13		0.978	1.029	0.706	0.929
c22a12.14c	SPAC22A12.14c		0.817	1.003	0.864	0.93
c22a12.16	SPAC22A12.16		0.868	0.889	0.845	0.844
c22a12.17c	SPAC22A12.17c		0.948	1.531	2.597	2.084
c22e12.01	SPAC22E12.01		0.967	1.031	1.043	0.95
c22e12.02	SPAC22E12.02		0.922	1.04	0.994	1.013
c22e12.03c	SPAC22E12.03c		0.939	1.004	0.926	0.841
c22e12.04	SPAC22E12.04	pccs;ccs1	0.795	0.966	0.843	0.764
c22e12.06c	SPAC22E12.06c	gmh3	1.024	1	0.964	0.931
c22e12.08	SPAC22E12.08	rrn10	1.29	1.067	0.942	0.949
c22e12.11c	SPAC22E12.11c	set3	1.163	1.061	1.066	1.075
c22e12.12	SPAC22E12.12			0.955	0.991	1.005
c22e12.14c	SPAC22E12.14c	sck2	0.996	1.058	1.21	1.112
c22e12.15	SPAC22E12.15			0.872	0.926	1.022
c22e12.16c	SPAC22E12.16c	pik1	1.279	1.002	0.802	0.99
c22e12.17c	SPAC22E12.17c	glo3	1.031	0.923	0.838	0.817
c22e12.18	SPAC22E12.18		0.924	1.026	1.073	0.972
c22e12.19	SPAC22E12.19		1.386	0.994	0.896	0.936
c22f3.03c	SPAC22F3.03c	rdh54	0.903	1.024	0.832	0.921
c22f3.04	SPAC22F3.04		1.59	0.982	0.501	1.012
c22f3.06c	SPAC22F3.06c		1.077	1.132	0.983	0.89
c22f3.07c	SPAC22F3.07c		1.294	1.059	1.308	1.105
c22f3.08c	SPAC22F3.08c		0.972	0.879	1.015	1.014
c22f3.11c	SPAC22F3.11c		0.894	0.873	1.142	0.972
c22f3.13	SPAC22F3.13	tsc1	1.174	1.075	1.065	1.06
c22f8.02c	SPAC22F8.02c	pvg5	0.921	1.151	1.308	1.189
c22f8.03c	SPAC22F8.03c			0.749	0.843	0.839
c22f8.04	SPAC22F8.04		1.271	1.208	0.811	0.716
c22f8.05	SPAC22F8.05		1.105	0.983	1.056	1.041
c22f8.07c	SPAC22F8.07c	rtf1	1.193	0.91	1.17	1.069
c22f8.09	SPAC22F8.09	rrp16;nop53	0.879	0.882	0.866	0.992
c22f8.12c	SPAC22F8.12c			0.854	0.994	0.902
c22g7.01c	SPAC22G7.01c	SPAP696.03c	1.065	1.121	1.166	1.007
c22g7.02	SPAC22G7.02	kap111	1.129	1.016	0.899	1.112
c22g7.03	SPAC22G7.03			1.035	1.031	1.021
c22g7.04	SPAC22G7.04	ubp13;pan2	1.226	0.984	0.831	0.939
c22g7.05	SPAC22G7.05		0.87	0.846	0.995	1.157
c22g7.07c	SPAC22G7.07c			1.117	0.375	0.501
c22g7.08	SPAC22G7.08	ppk8	0.959	1.03	1.161	1.099
c22g7.09c	SPAC22G7.09c	nup45	0.952	0.958	1.011	0.978
c22g7.10	SPAC22G7.10		1.111	1.035	0.601	0.621
c22g7.11c	SPAC22G7.11c		0.682	1.249	0.094	0.134
c22h10.02	SPAC22H10.02		0.932	0.822	1.24	1.037
c22h10.04	SPAC22H10.04		1.023	1.004	1.067	0.958
c22h10.05c	SPAC22H10.05c		0.955	0.952	0.784	0.699
c22h10.06c	SPAC22H10.06c
c22h10.08	SPAC22H10.08		0.887	1.008	0.922	0.808
c22h10.09	SPAC22H10.09		0.893	1.041	0.945	1.077
c22h10.11c	SPAC22H10.11c		0.768	0.988	1.087	1.037
c22h10.13	SPAC22H10.13	zym1	1.117	1.097	0.085	0.132
c22h12.01c	SPAC22H12.01c		1.146	1.018	0.998	0.946
c22h12.02	SPAC22H12.02	tfg3;taf14	1.195	1.069	1.031	0.98
c22h12.03	SPAC22H12.03		1.329	1.034	0.962	0.916
c22h12.05c	SPAC22H12.05c		1.336	1.068	0.879	0.938
c23a1.02c	SPAC23A1.02c		0.936	0.979	0.928	1.127
c23a1.03	SPAC23A1.03	apt1	0.675	0.778	1.238	0.996
c23a1.04c	SPAC23A1.04c	mnl1	1.179	0.971	0.747	0.847
c23a1.05	SPAC23A1.05		0.921	1.072	1.019	1.067
c23a1.07	SPAC23A1.07		0.894	0.884	0.842	0.829
c23a1.09	SPAC23A1.09		0.765	0.958	1.086	0.992
c23a1.12c	SPAC23A1.12c		1.025	1.051	0.946	0.987
c23a1.14c	SPAC23A1.14c		1.578	1.198	0.712	1.064
c23a1.15c	SPAC23A1.15c		1.217	1.105	0.882	1.004
c23a1.16c	SPAC23A1.16c		1.02	1.028	0.977	1.018
c23a1.17	SPAC23A1.17		1.047	0.847	1.054	1.059
c23a1.18c	SPAC23A1.18c	mrp51	1.022	1.01	0.902	0.978
c23a6.14c	SPAC26A3.14c		1.14	0.946	1.119	0.966
c23b6.01c	SPCC23B6.01c		1.166	0.935	1.012	1.008
c23b6.02c	SPCC23B6.02c		1.084	1.02	1.131	0.953
c23b6.04c	SPCC23B6.04c		0.956	1.055	1.079	1.21
c23b6.06	SPCC1322.01		1.126	1.057	0.807	0.984
c23c11.01	SPAC23C11.01		1.051	0.981	1.023	1.043
c23c11.03	SPAC23C11.03		0.908	0.974	1.114	1.079
c23c11.04c	SPAC23C11.04c	pnk1	1.022	0.925	0.94	0.908
c23c11.06c	SPAC23C11.06c		0.541	1.159	0.436	0.386
c23c11.07	SPAC23C11.07			1.033		0.697
c23c11.09	SPAC23C11.09		0.952	0.963	0.813	0.823
c23c11.10	SPAC23C11.10		1.118	1.1	0.975	0.999
c23c11.12	SPAC23C11.12	hcn1	1.135	0.949	0.928	1.008
c23c11.13c	SPAC23C11.13c		0.733	0.783	1.35	1.086
c23c11.14	SPAC23C11.14	zhf;zhf1	1.061	1.038	1.585	1.17
c23c11.17	SPAC23C11.17
c23c4.01	SPAC139.06	HAG603	1.133	0.987	1.077	1.064
c23c4.03	SPAC23C4.03		0.981	0.95	1.073	1.028
c23c4.05c	SPAC23C4.05c		0.963	1.01	1.331	1.057
c23c4.06c	SPAC23C4.06c		0.808	0.923	0.726	0.902
c23c4.07	SPAC23C4.07	tht2;mug22	1.895	1.068	0.588	0.948
c23c4.08	SPAC23C4.08	rho3	0.97	1.023	1.033	1.028
c23c4.09c	SPAC23C4.09c		1.053	0.977	1.161	1.036
c23c4.11	SPAC23C4.11	atp18	1.234	0.979	1.157	1.021
c23c4.14	SPAC23C4.14	alg1	1.051	1.053	0.861	1.013
c23c4.16c	SPAC23C4.16c	atg15	0.934	0.964	0.857	0.889
c23c4.17	SPAC23C4.17	ncl1	0.851	0.929	0.842	1.061
c23c4.19	SPAC23C4.19	spt5		0.987
c23d3.03c	SPAC23D3.03c		1.035	0.909	1.013	1.03
c23d3.05c	SPAC23D3.05c		0.517	1.275	1.04	0.824
c23d3.06c	SPAC23D3.06c	nup146;nup159	1.081	0.986	0.929	0.936
c23d3.07	SPAC23D3.07		0.962	0.905	1.057	0.988
c23d3.08	SPAC23D3.08		1.032	0.931	1.12	1.033
c23d3.09	SPAC23D3.09		1.069	0.878	0.939	0.985
c23d3.11	SPAC23D3.11		0.879	0.826	0.807	0.761
c23d3.12	SPAC23D3.12		0.476	0.919	0.132	0.471
c23d3.13c	SPAC23D3.13c		0.903	0.961	0.891	0.992
c23d3.14c	SPAC23D3.14c		1.509	1.054	0.59	1.005
c23e2.02	SPAC23E2.02		1.163	1.067	0.804	1.114
c23e6.01c	SPBC23E6.01c		0.949	1.045	1.471	1.197
c23e6.02	SPBC23E6.02		0.775	0.914	0.822	0.743
c23e6.03c	SPBC23E6.03c		0.82	0.948	0.159	0.226
c23e6.04c	SPBC23E6.04c		0.753	0.971	0.982	0.973
c23e6.05	SPBC23E6.05		0.809	0.873	1.336	1.181
c23e6.06c	SPBC23E6.06c		0.858	1.021	1.173	1.078
c23e6.09	SPBC23E6.09		1.546	1.289	1.451	1.377
c23e6.10c	SPBC23E6.10c		0.998	0.986	1.197	1.084
c23g3.02c	SPAC23G3.02c	sib1	1.096	1.245	1.45	1.154
c23g3.03	SPAC23G3.03	sib2	1.405	1.366	1.481	1.255
c23g3.04	SPAC23G3.04		1.018	1.07	1.083	0.982
c23g3.05c	SPAC23G3.05c			1.025	1.027	1.071
c23g3.06	SPAC23G3.06		0.902	0.953	0.921	1.03
c23g3.07c	SPAC23G3.07c		1.058	1.049	0.903	0.876
c23g3.08c	SPAC23G3.08c	ubp26;ubp7	1.005	0.979	1.038	1.082
c23g3.09	SPAC23G3.09	taf4	1.101	1.022	0.744	0.74
c23g3.10c	SPAC23G3.10c		1.144	0.965	0.987	0.961
c23g3.12c	SPAC23G3.12c		0.931	0.978	0.93	0.897
c23g7.01c	SPBC18E5.11c		1.041	1.054	1.158	1.1
c23g7.02c	SPBC18E5.12c	mas2	1.168	0.994	1.061	0.983
c23g7.03	SPBC18E5.13		1.054	1.076	0.994	1.066
c23g7.06c	SPBC23G7.06c		1.093	0.934	0.862	0.934
c23g7.07c	SPBC23G7.07c			0.908	0.826	1.06
c23g7.08c	SPBC23G7.08c	rga7	1.121	0.988	1.259	1.207
c23g7.10c	SPBC23G7.10c		0.86	1.128	1.178	0.814
c23g7.11	SPBC23G7.11		0.871	1.125	0.947	0.693
c23g7.13c	SPBC23G7.13c		0.905	0.801	2.413	1.792
c23g7.14	SPBC23G7.14		0.799	0.942	0.993	0.939
c23g7.16	SPBC23G7.16	ctr6	1.054	1.078	1.319	1.162
c23h3.02	SPAC23H3.02c	ini1	0.902	1.047	1.067	1.028
c23h3.03c	SPAC23H3.03c		1.114	0.959	0.831	0.787
c23h3.04	SPAC23H3.04		0.666	1.114	1.064	1.057
c23h3.05c	SPAC23H3.05c	swd1	0.997	1.105	0.838	0.949
c23h3.07c	SPAC23H3.07c	mrp2	1.139	1.027	0.961	1.066
c23h3.08c	SPAC23H3.08c	bub3		1.576	1.064	0.917
c23h3.09c	SPAC23H3.09c	gly1	1.297	1.057	1.198	1.078
c23h3.10	SPAC23H3.10		0.947	1.094	1.007	0.992
c23h3.11c	SPAC23H3.11c		0.714	1.079	1.162	1.338
c23h3.12c	SPAC23H3.12c		1.021	1.033	0.887	1.145
c23h3.14	SPAC23H3.14		1.316	1.214	0.87	1.028
c23h4.01c	SPAC23H4.01c		1.007	0.985	1.033	1.287
c23h4.02	SPAC23H4.02	ppk9	1.106	0.829	1.332	1.163
c23h4.04	SPAC23H4.04		0.845	0.87	1.32	1.18
c23h4.05c	SPAC23H4.05c				1.082	0.765
c23h4.08	SPAC23H4.08			1.008	1.019	1.032
c23h4.11c	SPAC23H4.11c			0.94	0.92	0.974
c23h4.13c	SPAC23H4.13c		0.866	1.015	0.619	0.722
c23h4.15	SPAC23H4.15		0.744	0.77	1.016	0.886
c23h4.16c	SPAC23H4.16c		1.038	0.886	0.874	0.917
c23h4.17c	SPAC23H4.17c	srb10;prk1	0.858	1.081	0.952	0.882
c23h4.19	SPAC1705.03c		0.766	0.881	1.071	1.066
c244.02c	SPBC244.02c		0.831	1.012	1.057	0.957
c24b10.02c	SPCC24B10.02c		0.863	1.059	1.157	1.108
c24b10.03	SPCC24B10.03		1.06	0.919	1.308	1.161
c24b10.04	SPCC24B10.04		1.018	1.028	0.795	0.891
c24b10.05	SPCC24B10.05	tim9	1	1.052	1.108	1.003
c24b10.06	SPCC24B10.06		1.158	1.129	0.847	0.93
c24b10.07	SPCC24B10.07	gad8	1.131	0.987	0.828	0.863
c24b10.08c	SPCC24B10.08c		0.879	1.066	0.96	0.94
c24b10.10c	SPCC24B10.10c		0.944	0.987	0.761	0.828
c24b10.11c	SPCC24B10.11c		0.76	0.863	0.668	0.809
c24b10.12	SPCC24B10.12		1.084	0.974	0.967	1.061
c24b10.14c	SPCC24B10.14c		1.226	1.078	0.553	0.966
c24b10.15	SPCC24B10.15			1.025	0.83	0.9
c24b10.16c	SPCC24B10.16c		1.088	1.034	0.832	0.945
c24b10.18	SPCC24B10.18		0.797	0.975	1.136	0.92
c24b10.19c	SPCC24B10.19c			1.005	0.668	0.778
c24b10.20	SPCC24B10.20		1.088	1.062	0.945	0.881
c24b11.02	SPAC13G6.13
c24b11.04c	SPAC13G6.15c		0.999	1.124	1.084	1.038
c24b11.05	SPAC24B11.05		0.919	1.023	0.943	0.999
c24b11.07c	SPAC24B11.07c		1.162	0.96	0.865	1.04
c24b11.08c	SPAC24B11.08c		1.195	1.032	0.727	0.933
c24b11.09	SPAC24B11.09		1.297	0.954	0.867	1.192
c24b11.10c	SPAC24B11.10c	cfh1	1.069	0.866	0.859	0.985
c24b11.12c	SPAC24B11.12c		0.854	0.923	1.123	1.055
c24c6.02	SPBC24C6.02		1.013	0.904	1.031	0.989
c24c6.03	SPBC24C6.03		1.129	1.054	0.885	0.951
c24c6.04	SPBC24C6.04		0.77	0.999	0.902	0.817
c24c6.08c	SPBC24C6.08c		0.994	0.935	1.004	0.955
c24c6.09c	SPBC24C6.09c		0.461	0.981	1.49	1.417
c24c6.10c	SPBC24C6.10c		0.954	0.986	1.012	0.876
c24c6.11	SPBC24C6.11	cwf14	1.093	1.039	0.914	0.947
c24c9.02c	SPAC24C9.02c		1.054	1.073	1.062	1.039
c24c9.03	SPAC24C9.03	mvd1	1.015	0.984	1.14	1.062
c24c9.04	SPAC24C9.04		1.134	1.009	1.132	1.058
c24c9.05c	SPAC24C9.05c		1.535	1.012	0.752	0.997
c24c9.06c	SPAC24C9.06c		1.38	1.003	1.247	1.217
c24c9.08	SPAC24C9.08		0.796	0.912	1.604	1.37
c24c9.09	SPAC24C9.09			1.019	0.775	0.794
c24c9.10c	SPAC24C9.10c	mrp4	1.16	0.973	1.078	0.969
c24c9.11	SPAC24C9.11		0.917	0.887	0.802	0.968
c24c9.12c	SPAC24C9.12c		0.665	0.932	1.186	1.005
c24c9.13c	SPAC24C9.13c	mrp10	1.032	1.038	1.163	1.092
c24c9.14	SPAC24C9.14		1.061	1.053	0.801	0.997
c24c9.16c	SPAC24C9.16c	cox8	1.123	0.978	1.166	0.985
c24h6.01c	SPAC24H6.01c		1.284	0.992	0.868	0.918
c24h6.02c	SPAC24H6.02c		0.983	0.932	1.079	0.916
c24h6.06	SPAC24H6.06	sld3	1.018	0.946	0.938	1.087
c24h6.08	SPAC24H6.08		0.787	0.941	0.923	0.984
c24h6.09	SPAC24H6.09	gef1	1.028	0.944	0.821	0.959
c24h6.10c	SPAC24H6.10c		0.96	1.108	0.926	0.888
c24h6.11c	SPAC24H6.11c		0.865	0.885	1.498	1.491
c24h6.13	SPAC24H6.13			0.904
c25a8.01c	SPAC25A8.01c	snf2SR;snf2	1.07	1.202	0.771	0.744
c25a8.02	SPAC25A8.02		1.441	1.052	1.087	0.767
c25a8.03c	SPAC25A8.03c		1.111	1.039	1.011	0.984
c25b2.01	SPBC25B2.01		0.915	0.932	1.025	0.897
c25b2.03	SPBC25B2.03		0.828	1.163	0.702	0.784
c25b2.04c	SPBC25B2.04c		0.93	1.047	0.973	0.946
c25b2.06c	SPBC25B2.06c	btb2	0.708	0.983	1.145	0.942
c25b2.07c	SPBC25B2.07c		1.214	1.089	0.813	0.982
c25b2.08	SPBC25B2.08		0.706	0.753	1.691	1.299
c25b2.09c	SPBC25B2.09c		0.754	0.893	1.149	0.946
c25b2.10	SPBC25B2.10		1.025	1.095	0.87	0.915
c25b2.11	SPBC25B2.11	pof2
c25b2.12.c	SPBC1826.01c	btaf1;mot1	1.147	0.85	0.973	1.123
c25b8.02	SPAC25B8.02		1.25	1.132	1.223	1.249
c25b8.03	SPAC25B8.03		1.638	1.636	0.886	1.06
c25b8.04c	SPAC25B8.04c		1.131	0.981	1.099	0.974
c25b8.05	SPAC25B8.05		0.821	1.026	1.056	0.92
c25b8.06c	SPAC25B8.06c		1.399	1.111	1.046	0.901
c25b8.07c	SPAC25B8.07c			1.072	1.008	0.781
c25b8.08	SPAC25B8.08		1.152	1.044	1.07	1.054
c25b8.09	SPAC25B8.09		1.265	1.173	1.071	0.955
c25b8.10	SPAC25B8.10		1.268	0.998	1.096	0.967
c25b8.11	SPAC25B8.11		1.048	0.953	1.143	1.038
c25b8.12c	SPAC25B8.12c		0.765	0.737	1.122	1.2
c25b8.15c	SPAC25B8.15c		1.112	1.043	1.018	1.046
c25b8.16	SPAC25B8.16				0.912	0.97
c25b8.17	SPAC25B8.17		1.302	1.031	0.919	0.952
c25b8.18	SPAC25B8.18		0.925	1.103	0.932	0.746
c25b8.19c	SPAC25B8.19c		1.99	1.631	0.869	0.975
c25d12.01c	SPBC19F5.05c	ppp1	0.829	0.94	1.172	1.094
c25d12.02c	SPBC25D12.02c		0.905	0.965	1.142	1.207
c25d12.06	SPBC25D12.06			0.924	0.965
c25g10.01	SPAC25G10.01		1	1.204	1.054	1.154
c25g10.02	SPAC25G10.02	ydc2;cce1		0.976	0.942	1.119
c25g10.03	SPAC25G10.03	zip1	1.11	1.002	1.345	1.137
c25g10.08	SPAC25G10.08	prt1;tif34;eif3b	0.937	0.951	1.103	1.093
c25h1.01c	SPAC23H3.15c		0.524	1.087	0.461	0.509
c25h1.02	SPAC25H1.02	jmj1	0.566	1.087	0.839	0.892
c25h1.03	SPAC25H1.03	mug66	1.169	1.029	0.854	1.002
c25h1.04	SPAC25H1.04		1.154	0.994	0.904	0.939
c25h1.06	SPAC25H1.06		1.22	0.913	0.903	0.916
c25h1.07	SPAC25H1.07		0.876	1.017	0.907	0.944
c25h1.08c	SPAC25H1.08c		1.144	0.898	0.923	0.987
c25h2.03	SPBC25H2.03		1.006	1.039	1.094	1.018
c25h2.04c	SPBC25H2.04c	tim22	0.986	0.95	1.186	1.048
c25h2.05	SPBC25H2.05	ucp15;egd2;alpha-nac	0.748	0.903	1.363	1.135
c25h2.06c	SPBC25H2.06c	hrf1	0.988	0.996	0.773	0.864
c25h2.08c	SPBC25H2.08c	mrs2	1.013	1.005	1.269	1.017
c25h2.09	SPBC25H2.09		0.937	0.925	1.075	0.994
c25h2.10c	SPBC25H2.10c		1.009	1.037	1.1	1.086
c25h2.11c	SPBC25H2.11c		0.714	1.05	0.881	1.023
c25h2.14	SPBC25H2.14		1.062	1.011	1.022	1.045
c25h2.15	SPBC25H2.15		1.108	0.977	1.03	1.057
c25h2.16c	SPBC25H2.16c		1.121	1.056	1.164	1.007
c26a3.03c	SPAC26A3.03c	rmi1		0.986	0.666	0.906
c26a3.06	SPAC26A3.06		0.961	0.905	1.019	0.942
c26a3.08	SPAC26A3.08	smb';smb;smb1	0.969	0.978	1.065	1.039
c26a3.09c	SPAC26A3.09c	rga2	1.137	1.008	1.015	1.078
c26a3.10	SPAC26A3.10		1.121	0.885	1.04	0.996
c26a3.11	SPAC26A3.11		1.209	1.059	1.383	1.097
c26a3.15c	SPAC26A3.15c		0.978	1.038	0.966	0.964
c26a3.16	SPAC26A3.16	dph1;ucp5	1.853	1.061	0.751	1.004
c26f1.02	SPAC26F1.02			1.138	0.968	1.007
c26f1.04c	SPAC26F1.04c	mrf1;etr1	0.849	1.127	1.026	0.994
c26f1.05	SPAC26F1.05				0.969	0.922
c26f1.07	SPAC26F1.07		1.523	1.156	1.271	1.15
c26f1.08c	SPAC26F1.08c		1.214	1.032	1.012	0.966
c26f1.09	SPAC26F1.09	gyp51	1.51	1.043	0.938	1.064
c26f1.11	SPAC26F1.11				0.886	0.516
c26f1.12c	SPAC26F1.12c				0.831
c26f1.13c	SPAC26F1.13c
c26f1.14c	SPAC26F1.14c	aif1	1.053	0.816	1	0.826
c26h5.01c	SPAC23A1.19c		0.984	0.93	0.801	0.984
c26h5.02c	SPAC26H5.02c		1.48	1.043	1.12	1.102
c26h5.03	SPAC26H5.03		1.084	1.049	0.919	0.981
c26h5.04	SPAC26H5.04		1.001	1.061	1.012	0.997
c26h5.05	SPAC26H5.05		1.222	0.909	1.158	1.052
c26h5.06	SPAC26H5.06	pot1	0.946	0.906	0.988	0.918
c26h5.07c	SPAC26H5.07c		1.001	1.014	1.147	1.078
c26h5.09c	SPAC26H5.09c		15.592	6.833	2.428	1.627
c26h5.11	SPAC26H5.11		1.359	0.998	0.705	1
c26h5.12	SPAC26H5.12	rpo41	1.123	0.968	0.95	1.057
c26h5.13c	SPAC26H5.13c		1.039	1.109	1.016	1.063
c26h5.15	SPAC25B8.01		1.069	1.137	1.201	1.153
c26h8.04c	SPBC26H8.04c		1.264	0.935	0.944	0.97
c26h8.05c	SPBC26H8.05c		1.122	0.952	0.993	0.904
c26h8.06	SPBC26H8.06	grx5;grx4
c26h8.08c	SPBC26H8.08c		0.861	0.972	1.149	1.081
c26h8.09c	SPBC26H8.09c		0.9	1.036	1.072	0.919
c26h8.11c	SPBC26H8.11c		0.715	0.72	1.572	1.241
c26h8.12	SPBC26H8.12		1.194	1.04	1.011	0.965
c26h8.13c	SPBC26H8.13c		1.189	1.027	0.391	0.522
c26h8.14c	SPBC26H8.14c	cox17	1.218	1.021	1.249	1.11
c27.01c	SPBC27.01c		0.887	1.001	1.237	1.227
c27.02c	SPBC27.02c	ask1;mug181	1.38	1.056	0.621	1.01
c27.04	SPBC27.04		1.059	1.148	0.672	0.924
c27.05	SPBC27.05		1.149	1.179	0.797	0.985
c27.06c	SPBC27.06c		1.247	0.983	1.126	1.015
c27b12.01c	SPBC27B12.01c	mmm1;pi076	0.974	0.909	1.013	0.951
c27b12.02	SPBC27B12.02			0.831	1.054	0.928
c27b12.03c	SPBC27B12.03c	pi075	0.891	0.944	0.851	0.843
c27b12.04c	SPBC27B12.04c	pi074	1.224	1.02	0.878	1.054
c27b12.05	SPBC27B12.05	pi073	1.369	1.094	0.922	0.967
c27b12.06	SPBC27B12.06	pi072;gpi13	1.257	1.127	0.671	1.053
c27b12.07	SPBC27B12.07	pi071	1.182	0.997	0.981	0.98
c27b12.08	SPBC27B12.08	pi070	0.981	0.986	1.043	1.015
c27b12.09c	SPBC27B12.09c	pi069;flx1	1.208	0.921	0.836	0.968
c27b12.10c	SPBC27B12.10c	tom7	0.915	0.988	1.013	0.974
c27b12.11c	SPBC27B12.11c	pi067	1.208	1.032	1.119	1.05
c27b12.12c	SPBC27B12.12c	pi066	0.836	0.884	1.061	1.072
c27b12.14	SPBC27B12.14		1.026	1.044	0.936	0.968
c27d7.01c	SPAC1851.04c		1.167	0.976	0.989	1.002
c27d7.02c	SPAC27D7.02c		0.876	0.95	1.124	1.111
c27d7.04	SPAC27D7.04	omt2	0.781	0.788	1.072	0.802
c27d7.05c	SPAC27D7.05c	apc14;omt1	0.892	0.905	0.867	0.957
c27d7.06	SPAC27D7.06		0.996	1.008	0.949	0.934
c27d7.08c	SPAC27D7.08c		1.26	1.144	0.953	0.979
c27d7.09c	SPAC27D7.09c		0.678	0.459	0.492	0.715
c27d7.10c	SPAC27D7.10c		1.387	0.579	0.743	0.821
c27d7.11c	SPAC27D7.11c		0.564	0.424	0.498	0.704
c27d7.12c	SPAC27D7.12c	SPAC27D7.12;but1	0.704	1.077	0.747	0.877
c27e2.01	SPAC27E2.01		1.532	0.786	0.674	0.987
c27e2.02	SPAC27E2.02		0.878	0.928	1.025	1.101
c27e2.03c	SPAC27E2.03c		1.068	0.951	1.19	1.079
c27e2.04c	SPAC27E2.04c			1.027		0.918
c27e2.06c	SPAC27E2.06c		0.99	1.082	1.028	0.965
c27e2.07	SPAC27E2.07	pvg2	1.119	1.035	1.323	1.083
c27e2.11c	SPAC27E2.11c		1.022	1.01	0.85	1.019
c27f1.01c	SPAC25G10.09c		1.067	0.946	0.873	0.983
c27f1.05c	SPAC27F1.05c		1.094	1.13	1.129	0.907
c27f1.06c	SPAC27F1.06c	fkbp39	0.704	0.735	1.008	1.027
c27f1.07	SPAC27F1.07		1.217	1.029	0.896	0.956
c27f1.08	SPAC27F1.08	pdt1	0.981	0.909	1.128	1.085
c27f1.10	SPAC27F1.10
c285.01c	SPCC1442.16c		0.982	1.047	1.274	0.955
c285.03	SPCC285.03		1.018	1.091	0.955	0.949
c285.04	SPCC285.04		1	0.915	1.326	1.128
c285.05	SPCC285.05		1.158	1.152	2.791	2.066
c285.10c	SPCC285.10c		1.063	1.056	0.939	1.034
c285.11	SPCC285.11	ucp10	0.996	0.865	1.002	1.044
c285.13c	SPCC285.13c		0.811	0.992	1.155	1.2
c285.14	SPCC285.14		0.983	1.143	0.805	1.158
c285.17	SPCC285.17	spp27;uaf30	0.992	1.11	1.113	1.211
c28e12.03	SPBC28E12.03	rga4	1.141	0.85	1.029	1.034
c28e12.04	SPBC28E12.04			1.113	0.805	1.162
c28f2.01c	SPBC27.08c	asp1;sua1	0.489	0.627	1.208	1.21
c28f2.02	SPBC28F2.02	mep33	0.644	0.81	1.224	1.015
c28f2.05c	SPBC28F2.05c		1.301	1.138	0.949	1.023
c28f2.07	SPBC28F2.07	sfr1;dds20;mug13	1.043	1.144	0.818	0.933
c28f2.08c	SPBC28F2.08c		1.049	1.126	0.942	0.845
c28f2.09	SPBC28F2.09		0.865	0.773	1.067	1.136
c28f2.10c	SPBC28F2.10c	kap1	1.05	1.05	0.932	0.863
c28f2.11	SPBC28F2.11		0.963	1.183	0.894	0.874
c290.01c	SPCC18.18c	fum1	1.222	0.915	1.124	0.986
c290.03c	SPCC290.03c	nup186	1.034	1.017	0.979	1.045
c290.04	SPCC290.04	ams2	0.869	1.079	1.264	1.243
c297.04c	SPCC297.04c	set7			1.046
c297.05	SPCC297.05		1.031	1.006	1.157	1.215
c29a10.02	SPBC29A10.02	mug12	2.184	1.259	0.436	1.009
c29a10.03c	SPBC29A10.03c	rkf2	1.065	0.798	0.926	0.978
c29a10.06c	SPBC29A10.06c		0.792	1.006	0.962	0.976
c29a10.07	SPBC29A10.07		0.969	0.934	0.95	1.069
c29a10.08	SPBC29A10.08		0.971	0.794	1.024	1.01
c29a10.09c	SPBC29A10.09c			1.041	0.955	0.903
c29a10.10c	SPBC29A10.10c		0.891	0.831	1.116	1.046
c29a10.12	SPBC29A10.12		0.927	1.106	1.068	0.917
c29a10.13	SPBC29A10.13	atp7	1.207	1.033	1.176	1.059
c29a10.16c	SPBC29A10.16c		0.97	0.931	1.436	1.3
c29a3.01	SPBC29A3.01		0.815	1.117	1.386	1.198
c29a3.03c	SPBC29A3.03c		0.763	1.085	1.026	0.993
c29a3.05	SPBC29A3.05		1.077	0.921	0.983	0.917
c29a3.06	SPBC29A3.06		1.074	0.917	1.099	0.815
c29a3.07c	SPBC29A3.07c		0.794	0.868	1.172	0.958
c29a3.08	SPBC29A3.08	pof4	0.919	0.897	1.089	1.116
c29a3.09c	SPBC29A3.09c		0.825	0.999	1.016	0.953
c29a3.10c	SPBC29A3.10c	atp14	1.1	0.983	1.128	1.025
c29a3.11c	SPBC29A3.11c		0.79	0.875	1.186	0.984
c29a3.13	SPBC29A3.13		0.974	0.979	0.963	0.889
c29a3.15c	SPBC29A3.15c	rsm23	1.036	0.923	1.145	0.981
c29a3.16	SPBC29A3.16		0.774	0.921	1.103	0.945
c29a3.17	SPBC29A3.17	gef3	1.212	1.087	1	1.088
c29a3.18	SPBC29A3.18	cyt1			1.101
c29a3.21	SPBC29A3.21		1.247	0.956	1.174	1.14
c29a4.03c	SPAC29A4.03c	rto9	1.493	0.985	0.811	0.959
c29a4.04c	SPAC29A4.04c		0.838	0.879	1.04	0.948
c29a4.05	SPAC29A4.05	cam2	0.965	1.007	0.92	0.96
c29a4.06c	SPAC29A4.06c		1.312	0.994	0.899	0.877
c29a4.07	SPAC29A4.07	srb6;med22	0.909	0.961	0.798	0.856
c29a4.09	SPAC29A4.09		1.292	1.129	1.054	1.049
c29a4.10	SPAC29A4.10	rrn5		1.055	0.847	1.038
c29a4.11	SPAC29A4.11	rga3	1.229	0.968	0.797	0.88
c29a4.12c	SPAC29A4.12c	ureF;ure3	1.712	1.406	0.237	0.355
c29a4.13	SPAC29A4.13			0.835	0.928	0.823
c29a4.14c	SPAC29A4.14c		1.38	1.002	0.906	1.014
c29a4.15	SPAC29A4.15		1.211	0.972	0.926	0.983
c29a4.16	SPAC29A4.16	hal4;sat4;ppk10	1.151	1.015	0.704	0.838
c29a4.17c	SPAC29A4.17c		1.296	1.034	0.857	0.981
c29a4.18	SPAC29A4.18	prw1	0.991	1.059	0.894	0.919
c29a4.19c	SPAC29A4.19c			0.979	0.869	1.1
c29a4.20	SPAC29A4.20	HAG602	0.916	0.996	0.726	0.764
c29b12.01	SPAC29B12.01		0.995	1.043	0.925	0.936
c29b12.02c	SPAC29B12.02c	set2	0.942	1.003	0.828	0.932
c29b12.04	SPAC29B12.04	snz1	0.825	1.053	0.722	0.793
c29b12.05c	SPAC29B12.05c		0.569	1.075	0.721	0.948
c29b12.08	SPAC29B12.08		1.051	1.151	1.059	1.065
c29b12.10c	SPAC29B12.10c		0.678	0.956	1.187	1.202
c29b12.11c	SPAC29B12.11c		1.079	1.074	1.092	0.982
c29b12.12	SPAC29B12.12			0.908	1.147	1.167
c29b12.13	SPAC29B12.13		0.939	0.933	1.21	0.804
c29b12.14c	SPAC29B12.14c		0.95	0.99	0.853	0.774
c29b5.04c	SPBC29B5.04c		0.891	0.963	1.006	1.084
c29e6.01	SPAC29E6.01	pof11	1.041	1.069	0.789	0.811
c29e6.02	SPAC29E6.02	prp3	0.996	0.918	0.903	0.97
c29e6.04	SPAC29E6.04	nnf1	1.06	0.905	0.83	0.944
c29e6.05c	SPAC29E6.05c		0.863	1.132	0.773	0.788
c29e6.06c	SPAC29E6.06c		1.16	1.03	0.893	0.99
c29e6.07	SPAC29E6.07		0.768	0.969	1.213	1.003
c29e6.09	SPAC29E6.09		0.972	1.145	0.92	0.806
c29e6.10c	SPAC29E6.10c		1.077	0.986	0.927	1.042
c2a9.02	SPBC2A9.02		0.778	0.924	1.085	0.961
c2a9.03	SPBC2A9.03		1.075	0.879	0.99	0.912
c2a9.04c	SPBC2A9.04c		0.837	1.017	0.907	0.859
c2a9.05c	SPBC2A9.05c		1.214	1.126	0.834	0.913
c2a9.06c	SPBC2A9.06c		1.084	1.095	1.001	1.012
c2a9.07c	SPBC2A9.07c		0.967	0.963	1.197	1.008
c2a9.09	SPBC2A9.09		1.058	1.029	1.057	1.019
c2a9.10	SPBC2A9.10			1.04
c2a9.13	SPBC2A9.13			1.052	1.293	1.066
c2c4.01	SPAC21E11.07		1.123	0.983	0.801	0.9
c2c4.04c	SPAC2C4.04c		1.138	1.047	1.007	0.893
c2c4.05	SPAC2C4.05		1.045	1.081	1.227	1.089
c2c4.06c	SPAC2C4.06c		1.003	0.992	0.988	1.052
c2c4.07c	SPAC2C4.07c		0.991	0.715	0.566	0.386
c2c4.08	SPAC2C4.08		1.126	0.938	0.856	0.962
c2c4.09	SPAC2C4.09		1.012	0.963	1.087	0.967
c2c4.10c	SPAC2C4.10c		0.946	0.955	0.865	0.96
c2c4.11c	SPAC2C4.11c	rbp28	0.928	0.914	1.211	1.016
c2c4.12c	SPAC2C4.12c		0.859	0.875	0.847	0.883
c2c4.13	SPAC2C4.13	vma16	0.921	0.896	1.054	0.958
c2c4.14c	SPAC2C4.14c	ppk11	0.868	0.96	1.017	0.993
c2c4.15c	SPAC2C4.15c	ucp13;ubx2	0.99	1.029	0.792	0.908
c2c4.17c	SPAC2C4.17c		1.173	0.96	1.127	1.224
c2d10.01c	SPBC2A9.11c		1.175	0.904	1.1	1.06
c2d10.02	SPBC2A9.12	orc6	1.112	1.066	0.985	0.974
c2d10.03c	SPBC2D10.03c		0.92	0.954	0.972	0.946
c2d10.04	SPBC2D10.04		1.169	1.075	0.803	0.771
c2d10.07c	SPBC2D10.07c		1.149	0.858	1.242	1.177
c2d10.08c	SPBC2D10.08c		1.112	1.115	1.225	1.033
c2d10.09	SPBC2D10.09		1.071	1.122	0.874	1.041
c2d10.11c	SPBC2D10.11c		0.882	1.064	1.095	1.078
c2d10.13	SPBC2D10.13	est1	0.983	1.065	1.013	1.084
c2d10.15c	SPBC2D10.15c		0.794	0.834	1.175	0.995
[truncated: 3,005 more rows]
