# Supplementary material for: Transcriptional regulatory network for sexual differentiation in fission yeast
Source: Genome Biol. 2007 Oct 10;8(10):R217. doi: 10.1186/gb-2007-8-10-r217 (PMC2246291; doi:10.1186/gb-2007-8-10-r217)
Supplement: Additional data file 4 — Complete normalized dataset for Atf21p, Atf31p, Atf21p/Atf31p and Mei4p overexpression experiments. [file gb-2007-8-10-r217-S4.txt]

# Data were normalised as described in Lyne et al. (2003), BMC Genomics 4:27; Duplicate spots in the microarray were averaged
Probe name	Systematic name	Common names	atf21/atf31 overexpression_exp 1	atf21/atf31 overexpression_exp 2	atf21 overexpression_exp1	atf21 overexpression_exp2	atf31 overexpression_exp1	atf31 overexpression_exp2	mei4 overexpression_exp1	mei4 overexpression_exp2
5srrna	SPRRNA.10					1.337		0.9	1.395
aap1	SPBC1652.02	aap1
abc1: c2d10.18	SPBC2D10.18	coq8;abc1	0.685	0.743	1.222	1.623	0.848	1.105	0.969	0.985
abc1: c9e9.12c	SPAC9E9.12c	abc1						1.055	2.397	2.053
abp1	SPBC1105.04c	cbp1;clo1;abp1				0.771		1.031
abp2	SPBC1861.02	abp2		1.37		0.713		1.315		0.528
act1: cps8: pi012	SPBC32H8.12c	act1;pi012;cps8	0.895	0.86	1.549	0.932	1.227	0.906	0.841	0.99
act2	SPAC630.03	arp3;act2	1.153	1.171	1.074	1.233		0.882	0.753	0.911
ada1	SPBC106.04	ada1	0.442	0.52	1.237	1.843	1.041	1.267	0.908	1.167
ade10	SPCPB16A4.03c	ade10	0.817	0.876	1.348	1.212	1.055	0.929	0.503	0.666
ade1: min4	SPBC405.01	ade1BC3.03;min4;ade1	0.53	0.622	0.726	0.757	0.88	1.047	0.524	0.641
ade2: min10	SPAC144.03	min3;ade2;min10	0.741	0.757	1.426	1.011	1.111	0.786	0.505	0.556
ade3: min11	SPAC6F12.10c	ade3;min11	0.598	0.667	0.896	0.851	0.958	1.031	0.734	1.052
ade4: min13	SPAC4D7.08c	aza1;ade4;min13	0.835	0.936	0.917	0.829	0.991	1.012	0.656	0.717
ade5: ade8	SPCC569.08c	ade5;ade8	0.575	0.625	0.638	0.871		0.927	0.566	0.529
ade6: min1	SPCC1322.13	ade6;min1	1.404	1.353	0.968	0.771	1.207	0.952	0.599	0.681
ade8	SPBC14F5.09c	ade8	0.895	1.034	1.151	1.128	1.456	0.914	0.561	0.62
ade9	SPBC2G2.08	ade9						1.443
adh1: adh	SPCC13B11.01	adh1;adh	0.353	0.322	0.221	0.294	1.024	1.128	0.871	0.955
adk1	SPAC4G9.03	adk1	0.483	0.424	1.177	1.004	1.023	0.839	0.771	0.721
aes1	SPBPB21E7.07	aes1	1.712	1.514	0.389	0.33	0.583	0.372	0.529	0.522
agl	SPAPB24D3.10c	agl1;agl						1.1
ags1: mok1	SPCC1281.01	mok1;ags1	0.497	0.537	0.671	0.614	0.965	0.902	0.84	1.061
ain1	SPAC15A10.08	ain1	0.546	0.796	0.873	1.224	1.237	1.227	1.636	2.28
alg11: gmd3	SPCC330.08	gmd3;alg11	2.902	3.092	1.055	1.099	1.101	1.383	0.909	1.041
alm1	SPAC1486.04c	alm1;sp8	0.7	0.772	1.151	1.187	0.982	1.098	1.007	0.902
alp1	SPBC11C11.04c	alp1
alp11	SPAC13D6.05	alp11;alp11B8.14c	1.484	1.082	1.48	1.557	0.981	0.891	0.999	0.866
alp13	SPAC23H4.12	alp13	1.737	1.494	1.122	1.026	0.974	0.85	1.071	0.886
alp14	SPCC895.07	alp14;mtc1	0.747	0.882		0.999		0.967	1.321	1.345
alp16	SPCC4G3.19	alp16	0.812	0.871	1.014	1.171		1.065	1.736	1.224
alp21: sto1	SPAC22H10.10	sto1;alp21
alp31	SPAC8E11.07c	alp31		0.992		0.754		0.777		0.452
alp4	SPBC365.15	alp4	0.974	1.18		0.949		0.981	1.693	1.731
alp41	SPAC22F3.05c	alp41				1.362		1.251	1.662
alp6	SPBC428.20c	alp6				1.011		1.089	0.799	0.82
alp7	SPAC890.02c	alp7;mia1	0.867	0.596	1.095	1.054		0.998	1.303	1.216
anc1	SPBC530.10c	anc1	0.342	0.338	0.722	0.906	1.029	1.299	1.359	1.13
apc1: apc10	SPBC1A4.01	apc1;apc10
apc5	SPAC959.09c	apc5				0.713		1.228	4.407	3.442
ape1	SPBC1921.05	ape1	2.267	2.046	1.471	1.208	0.949	0.967	3.336	2.895
apg9	SPBC15D4.07c	atg9;apg9				0.996		1.062	1.363	1.463
aph1	SPCC4G3.02	aph1		0.608		0.958		0.917	1.543	1.254
apl1	SPBC2G2.06c	apl1	0.669	0.7	0.959	1		0.989	1.61	1.338
apl2	SPBC947.02	apl2	0.976	0.91	1.212	1.061	1.07	0.987	1.158	1.525
apl3: pi033	SPBC691.03c	pi033;apl3		0.658		0.928		1.054	0.914	1.456
apl4	SPCP1E11.06	apl4	0.694	0.704	0.943	1.171		0.903	1.221	1.152
apl5	SPAC144.06	apl5	0.986	0.821	0.966	1.076	0.953	1.064	0.731	0.853
apl6	SPAC23H3.06	apl6		1.426		1.193		0.974	1.397	1.439
apm1	SPBP16F5.07	apm1	0.591	0.624	0.937	0.855	0.822	0.826	0.69	0.806
apm2	SPBC651.11c	apm3;apm2	2.083	2.121	1.212	1.182	0.981	0.934	0.83	0.844
apm4	SPAC31A2.09c	apm4						0.8		0.831
apn1	SPCC622.17	apn1		1.019		0.938		1.284	1.802	1.774
app1	SPAPJ760.02c	app1	0.714	0.874	1.416	1.504	1.03	1.032	1.613	2.328
aps1	SPAC13G6.14	stw1;aps1				0.998		0.88
aps2	SPBC685.04c	aps2						1.158
aps3	SPAC30D11.05	aps3	0.95	0.875		1.069		0.941	1.374	1.324
arf1	SPBC4F6.18c	arf1
arg11	SPAC4G9.09c	arg11	0.918	0.98	1.214	0.971	1.023	0.882	0.675	0.786
arg3	SPAC4G9.10	arg3	1.334	1.24	1.334	0.732	1.102	0.743	0.765	0.754
arg7	SPBC1773.14	arg7		1				0.988		0.729
argx	SPBC1539.03c	argX	0.869	0.869	1.411	1.006	1.148	0.782	0.58	0.616
aro1	SPAC1834.02	aro1	0.901	1.058	1.113	1.157	1.145	1.015	0.686	1.088
arp10	SPAC6G9.07c	arc4;arp10	0.595	0.561	0.533	0.499	1.037	0.995	0.845	0.906
arp2	SPAC11H11.06	arp2	1.318	1.36	1.208	1.173	0.874	0.962	1.434	1.436
aru1	SPAC3H1.07	aru1;ARG	0.538	0.651		0.459		1.07	0.519	0.599
atf1: mts1: sss1: gad7.b	SPBC29B5.01	mts1;sss1;atf1;gad7	4.173	4.061	2.325	1.688	1.382	1.315	1.154	0.776
atf21	SPBC2F12.09c	atf21	89.275	113.43	140.137	233.467			8.087	7.682
atf31	SPAC22F3.02	atf31	100.6	124.968			76.035	742.18	12.577	25.129
atp1	SPAC14C4.14	atp1		0.874	0.904	0.902		1.017	1.009	1.107
atp2	SPAC222.12c	atp2	0.638	0.598	0.993	0.87	1.351	1.12	0.948	1.238
ats1	SPAC1002.07c	ats1	0.634	0.51	1.201	1.164	1.363	1.18	1.625	1.331
aur1	SPAC3H8.06	aur1	4.207	3.908	0.905	0.799	0.765	1.016	1.178	1.415
azr1	SPAC1556.03	azr1	0.507	0.387		0.641		1.09	1.164	1.132
b13958-1	SPBC106.08c	B13958-1
b13958-3	SPCC330.04c		2.098	1.912	0.337	0.456	1.104	1.143	2.978	3.36
b20341-1	SPBC4C3.09		2.336	2.655	0.844	1.061		1.051	1.047	1.121
b20341-2	SPBC4C3.08							1.783	30.636	23.714
b20341-3	SPAC5H10.12c					0.72		0.824		0.734
b22918-1	SPAC18G6.12c	B22918-1	3.746	3.213		0.883		0.935	1.385	1.233
b22918-2	SPAC14C4.04	B22918-2	1.749	2.306		1.287		0.969		0.79
b8647-1	SPBC1861.06c								9.392	13.914
b8647-2	SPAC11G7.06c			0.644		0.82		1.136	14.016	9.454
b8647-3	SPAC4G9.07	B8647-3						2.133	4.495	5.325
b8647-4	SPAC10F6.15								8.094	18.672
b8647-5	SPCC737.04
bag1-a	SPBC16G5.11c	bag1;bag1-A;bag1-a;bag101		0.731		1.079		0.972		0.901
bag1-b	SPBC530.03c	bag102;bag1-b;bag1-B				1.388		1.089		0.912
bem46	SPBC32H8.03	bem46;pi020		1.058		0.895		0.909	0.94	0.859
bet1	SPAC23C4.13	bet1		0.946				0.539	2.168	2.538
bet3	SPAC644.18c	bet3	0.625	0.659	0.836	0.837	0.868	0.905	0.988	1.041
bet5	SPAC3G9.16c	bet5						0.92		1.232
bfr1: hba2	SPCC18B5.01c	hba2;bfr1	1.661	1.676	0.513	0.111	0.758	0.187	0.137	0.197
bgl2	SPAC26H5.08c	bgl2	0.336	0.331	0.581	0.769	0.937	1.529	1.057	1.056
bgs2: meu21	SPAC24C9.07c	pgs2;bgs2;meu21;gls2				0.78		1.041	7.051	12.898
bgs3	SPAC19B12.03	pgs3;bgs3	0.627	0.772	0.639	0.746	0.851	1.099	1.201	2.113
bgs4	SPCC1840.02c	pap1;bgs4;cwg1;orb11;gls2	0.356	0.422	0.694	0.701	1.089	1.018	0.807	1.438
bio2	SPCC1235.02	bio2B20.02c;bio2	0.6	0.625	1.097	0.771	1.104	0.739	0.702	0.775
bip	SPAC22A12.15c	bip1;bip	1.049	1.086	0.916	0.924	1.685	1.828	1.182	1.339
bos1	SPAP14E8.03	bos1						1.183	2.1	2.822
bpb1: sf1	SPCC962.06c	sf1;bbp;bpb1	1.165	1.137	0.998	0.862	0.89	0.87	0.575	0.708
brc1	SPBC582.05c	brc1		0.56				1.221		0.945
brd1	SPBC1734.15	brd1				1.038		0.921	1.149	1.102
brr2	SPAC9.03c	brr2;spp41	0.565	0.736	0.8		0.83			1.494
btf3	SPAC4F10.14c	btf3	0.623	0.54	0.714	0.73	1.075	0.815	0.679	0.573
bub1	SPCC1322.12c	bub1		0.887		1.147		1.079	0.909	0.902
byr1: ste1	SPAC1D4.13	ste3;ste1;byr1
byr2: ste8	SPBC1D7.05	byr2BF12.02c;byr2;ste8		1.571				0.945		1.184
byr3	SPAC13D6.02c	byr3	1.199	1.146	0.736	0.633	1.026	0.814	0.776	0.82
byr4	SPAC222.10c	byr4	0.599	0.642	0.877	0.796		0.854	1.494	1.319
c1002.01	SPAC1002.01							1.308
c1002.02	SPAC1002.02		2.031	2.332	1.224	1.224		1.028	1.266	1.107
c1002.03c	SPAC1002.03c	gls2	1.831	2.099	1.6	1.344	0.897	1.224	0.884	1.166
c1002.04c	SPAC1002.04c	taf11		2.36				1.02		1.249
c1002.05c	SPAC1002.05c	jmj2
c1002.06c	SPAC1002.06c	mug18;bqt2	0.405	0.399	0.399	0.441	1.033	1.093	0.998	1.13
c1002.08c	SPAC1002.08c	mtf1		1.035		1.116		1.249		1.035
c1002.10c	SPAC1002.10c			0.892		1.446		1.128		1.022
c1002.11	SPAC1002.11	gaa1						1.126	2.265
c1002.12c	SPAC1002.12c		1.494	1.801	1.515	1.802		1.147		1.077
c1002.14	SPAC1002.14	itt1		0.885		1.073		1.074		0.664
c1002.15c	SPAC1002.15c	pmc5;med6				0.758				1.074
c1002.16c	SPAC1002.16c							1.39
c1002.17c	SPAC1002.17c					0.904		1.012	8.216	5.961
c1002.18	SPAC1002.18		0.781	0.83	0.862	0.949	1.125	1.136	1.674	1.234
c1002.19	SPAC1002.19		5.875	6.932				1.209	3.281	2.699
c1002.20	SPAC1002.20
c1002.21	SPAC1002.21
c1006.01	SPAC1006.01	psp3	1.709	1.956	2.182	1.446	1.119	1.081	2.73	3.011
c1006.02	SPAC1006.02							0.971
c1006.03c	SPAC1006.03c		1.192	1.218	1.012	1.516		1.172	1.449	1.251
c1006.04c	SPAC1006.04c	mcp3							4.043	7.038
c1006.05c	SPAC1006.05c	och1	2.038	2.365	0.924	1.019	0.698	1	1.284	1.765
c1006.06	SPAC1006.06	rgf2
c1020.03	SPCC1020.03		1.045	0.907	2.119	1.745	1.476	1.169	1.077	1.038
c1020.05	SPCC1020.05		2.095	2.102		1.045		1.196	1.263	1.336
c1020.07	SPCC1020.07		1.036	0.883	1.534	1.244	1.15	0.931	1.091	1.033
c1020.08	SPCC1020.08		0.858	0.783	0.77	0.725	0.91	1.048	0.682	0.922
c1020.09	SPCC1020.09
c1020.10	SPCC1020.10	oca2		0.875		0.731		1.194
c1020.11c	SPCC1020.11c		1.384	1.092	1.276	1.116	1.076	0.976	1.02	0.936
c1020.12c	SPCC1020.12c
c1020.13c	SPCC1020.13c			1.054					3.629	4.4
c1039.01	SPAC1039.01		0.558	0.553	0.671	0.669	1.262	1.504	0.691	0.788
c1039.02	SPAC1039.02		0.741	0.707	0.314	0.148	2.251	0.944	0.252	0.315
c1039.03	SPAC1039.03		1.059	1.138	0.827	0.942		0.986	0.701	0.738
c1039.04	SPAC1039.04		0.971	1.02		1.017		0.947	0.905	0.899
c1039.05c	SPAC1039.05c					0.832		0.933	0.705	0.735
c1039.06	SPAC1039.06		0.809	0.797	0.787	0.705	1.198	0.731	0.823	0.712
c1039.07c	SPAC1039.07c							0.752		0.769
c1039.08	SPAC1039.08			0.705		0.754		0.807	1.588	1.302
c105.01c	SPAC105.01c					0.792		0.95	0.699
c105.02c	SPAC105.02c		1.027	0.98	1.369	1.249		0.879	2.093	2.023
c105.03c	SPAC105.03c		0.422	0.466	0.999	1.092	0.746	0.959	0.919	0.912
c106.02c	SPBC106.02c	srx1	2.784	2.221	2.939	4.045		0.902	2.71	1.696
c106.03	SPBC106.03		0.982	0.819	1.304	1.488	1.047	0.983	1.16	1.048
c106.05c	SPBC106.05c	tim11	1.062	0.962	0.904	0.866	0.941	0.88	0.927	0.916
c106.07c	SPBC106.07c							1.497
c106.11c	SPBC106.11c		1.945	2.81		2.067		1.798		0.839
c106.12c	SPBC106.12c							1.102		0.904
c106.13	SPBC106.13			1.768				1.274		1.235
c106.14c	SPBC106.14c	sda1						1.75		1.205
c106.16	SPBC106.16		0.925	0.886	1.258	1.08	1.129	0.815	0.992	1.003
c106.17c	SPBC106.17c		1.361	1.494	0.714	0.636	0.699	1.076	0.681	0.778
c1071.01c	SPAC1071.01c	pta1	1.246	1.003	0.963	0.96		1.041	0.668	0.745
c1071.02	SPAC1071.02		1.176	1.01		0.855	1.116	0.946	1.038	0.915
c1071.03c	SPAC1071.03c		0.918	0.799	1.114	1.031		0.924	0.822	0.753
c1071.04c	SPAC1071.04c		0.927	0.953	1.097	1.114		0.81	0.974	1.001
c1071.05	SPAC1071.05		0.723	0.725	0.897	1.011		1.02	0.708	0.699
c1071.06	SPAC1071.06		1.85	1.962	1.105	1.052	0.875	0.923	0.711	0.718
c1071.09c	SPAC1071.09c			0.88		0.812		0.896	0.737
c1071.11	SPAC1071.11
c1093.01	SPAC1093.01
c1093.02	SPAC1093.02		1.819	1.801	1.445	1.212	1.255	1.054	0.839	0.749
c1093.03	SPAC1093.03			0.798	0.896	1.045		1.088	1.124	0.972
c1093.04c	SPAC1093.04c		1.052	1.155	1.285	1.125	1.016	1.018	0.737	0.819
c1093.05	SPAC1093.05		1.055	1.074	0.726	0.801		1.011	0.62	0.62
c10f6.01c	SPAC10F6.01c		0.542	0.535	0.66	0.553	1.161	0.994	0.555	0.787
c10f6.03c	SPAC10F6.03c		0.59	0.598	0.636	0.656	1.023	0.94	0.628	0.7
c10f6.04	SPAC10F6.04		1.327	1.279	1.161	1.424		1.204		0.891
c10f6.07c	SPAC10F6.07c		1.001	1.049				1.454	4.23	2.951
c10f6.08c	SPAC10F6.08c		0.734	0.781	0.96	1.242		1	1.392	1.091
c10f6.10	SPAC10F6.10		0.881	0.954		0.953		1.309	0.987	0.821
c10f6.11c	SPAC10F6.11c		1.379	1.346	1.459	1.455		1.008	1.408	1.225
c10f6.13c	SPAC10F6.13c		1.179	1.21	1.537	1.103	1.097	0.69	0.778	0.828
c10f6.14c	SPAC10F6.14c		0.92	0.903	1.545	1.452	0.92	1.087	0.912	0.882
c10f6.16	SPAC10F6.16		2.653	2.053	1.067	0.758	0.637	0.677		1.034
c10f6.17c	SPAC10F6.17c		1.745	1.915	1.75	1.36	0.869	0.97	1.203	1.02
c110.02	SPAC110.02	pds5		0.881				0.963		0.969
c1105.01	SPBC1105.01			0.82		0.909		1.388
c1105.02c	SPBC1105.02c	lys4	0.643	0.737	0.651	0.406	1.066	0.595	0.527	0.62
c1105.03c	SPBC1105.03c	mrpl16		0.916	1.19	0.971		0.819	2.69	1.673
c1105.06	SPBC1105.06	pmc4		0.487		1.352		1.087	0.698	0.61
c1105.07c	SPBC1105.07c		1.008	1.05		1.001		1.014	0.764	0.706
c1105.08	SPBC1105.08		3.683	4.158	1.057	1.349		1.059	0.912	0.843
c1105.10	SPBC1105.10	rav1				1.215		1.257	0.902
c1105.13c	SPBC1105.13c							2.652
c1105.14	SPBC1105.14			1.302		1.313		1.866	2.187
c1105.15c	SPBC1105.15c
c1105.16c	SPBC1105.16c
c1142.01	SPAC1142.01		1.485	1.505	1.193	1.212	1.037	1.027	1.038	1.059
c1142.02c	SPAC1142.02c		1.413	1.427	1.372	1.259	0.982	0.905	1.064	0.993
c1142.04	SPAC1142.04			0.831		0.859		1.086	0.636	0.704
c1142.05	SPAC1142.05	ctr5		0.798		0.263		0.396	0.704	0.646
c1142.06	SPAC1142.06		1.439	1.439	1.401	1.247	1.155	0.88	0.85	0.888
c115.01c	SPBC115.01c
c115.02c	SPBC115.02c							1.335
c115.03	SPBC115.03		1.751	1.854	0.706	0.818	1.012	0.738	2.001	1.799
c1183.02	SPCC1183.02		1.247	1	1.534	0.962	1.283	0.764	0.777	0.693
c1183.03c	SPCC1183.03c		0.861	1.011		0.818		0.882	0.757	0.809
c1183.04c	SPCC1183.04c		0.96	1.101		1.017		1.033	0.912	0.913
c1183.07	SPCC1183.07		0.71	0.797	0.726	0.754	0.942	1.229	0.961	1.343
c1183.09c	SPCC1183.09c		1.03	1.04	0.933	0.917	1.131	0.886	2.25	2.318
c119.03	SPBC119.03		0.544	0.473	0.77	1.524	0.73	1.379	2.123	1.877
c119.06	SPBC119.06	sco1	1.627	1.287		0.965		1.018	0.725	0.687
c119.07	SPBC119.07	ppk19		0.895		1.066		1.188		1.051
c119.09c	SPBC119.09c		1.814	1.938	1.136	1.13		0.903	0.871	0.976
c119.10	SPBC119.10		0.665	0.639	1.138	0.75	1.025	0.724	0.742	0.854
c119.12	SPBC119.12		1.241	0.924	0.98	1.181		1.068	1.747
c119.15	SPBC119.15					1.306		1.121		0.451
c119.16c	SPBC119.16c					1.033		1.036	1.812	1.471
c119.18	SPBC119.18		1.019	0.927	0.956	1.044		0.905	0.99	0.863
c1198.01	SPBC1198.01		2.998	4.51						1.247
c1198.02	SPBC1198.02	dea2	1.264	1.203		1.052		0.947	0.489	0.526
c1198.03c	SPBC1198.03c							0.893
c1198.05	SPBC1198.05		1.239	1.326	1.346	0.87	1.168	0.841	0.501	0.544
c1198.06c	SPBC1198.06c			1.032		1.009		1.052	0.692	0.833
c1198.07c	SPBC1198.07c			0.968		0.749		0.757	0.868	0.937
c1198.08	SPBC1198.08		1.301	1.464	0.9	1.092	0.876	0.977	1.046	1.298
c1198.10c	SPBC1198.10c
c11c11.01	SPBC11C11.01					1.069		1.186	1.825	1.435
c11c11.05	SPBC11C11.05		9.096	8.317		1.087		1.069	0.986	0.898
c11c11.06c	SPBC11C11.06c		1.171	1.079	2.836	2.046	0.704	0.713	1.98	1.734
c11c11.12	SPBC11C11.12					1.214		1.447	1.518
c11d3.01c	SPAC11D3.01c		37.982	37.857	2	2.167		0.948	0.83	0.837
c11d3.02c	SPAC11D3.02c			0.445		0.498		0.831	0.634	0.594
c11d3.03c	SPAC11D3.03c
c11d3.04c	SPAC11D3.04c		1.141	0.902	1.664	1.776	1.557	1.517	1.548	1.111
c11d3.05	SPAC11D3.05							2.001
c11d3.06	SPAC11D3.06
c11d3.07c	SPAC11D3.07c					0.936		1.012
c11d3.08c	SPAC11D3.08c			1.766		0.78		0.965	0.735	0.714
c11d3.09	SPAC11D3.09					1.066		1.273
c11d3.10	SPAC11D3.10							1.378		1.228
c11d3.11c	SPAC11D3.11c		0.804	0.827	0.878	1.198		1.42	0.654	0.674
c11d3.13	SPAC11D3.13		1.829	2.551		1.802		1.545	0.573	0.567
c11d3.14c	SPAC11D3.14c					0.522		1.035	0.367	0.499
c11d3.15	SPAC11D3.15					0.84		0.961		0.569
c11d3.16c	SPAC11D3.16c		0.522	0.478	0.764	0.668	1.118	0.94	0.711	0.819
c11d3.17	SPAC11D3.17					0.335		0.477	0.549	0.699
c11d3.18c	SPAC11D3.18c			0.367		0.415		0.681	0.493	0.471
c11e10.01	SPCC11E10.01		0.788	0.726	1.004	0.88	1.128	0.665	0.893	0.846
c11e10.03	SPCC11E10.03	mug1		0.766	1.849	2.213		1.308	2.995	1.25
c11e10.04	SPCC11E10.04		0.729	0.726	0.836	0.974	0.953	1.042	0.975	0.868
c11e10.05c	SPCC11E10.05c	ynd1		0.887	1.047	1.313		1.14	1.919	1.94
c11e10.06c	SPCC11E10.06c		2.132	2.012		1.217		1.096	1.257	1.114
c11e10.07c	SPCC11E10.07c	eif2b-a	1.202	1.16	0.989	0.851	1.022	0.999	0.786	0.766
c11e3.01c	SPAC11E3.01c			0.726				1.257	0.911
c11e3.02c	SPAC11E3.02c		1.255	1.369	1.101	1.107	0.836	1.072	0.971	0.995
c11e3.03	SPAC11E3.03	pcs1		0.997				1.047		0.768
c11e3.05	SPAC11E3.05		1.301	1.338	1.291	1.146	0.97	1.102	0.712	0.862
c11e3.07	SPAC11E3.07	vma4	1.721	1.943	1.045	1.257		0.997	1.043	0.882
c11e3.10	SPAC11E3.10		0.992	0.866	1.29	1.027	0.988	0.887	0.969	0.918
c11e3.11c	SPAC11E3.11c			0.617		1.105		0.971	0.844	1.296
c11e3.12	SPAC11E3.12			0.771	0.909	1.063		0.951	1.274	0.832
c11e3.13c	SPAC11E3.13c		0.716	0.673	0.748	0.757	0.826	0.724	0.622	0.694
c11e3.14	SPAC11E3.14		1.101	1.137	1.368	1.277	0.915	1.196	2.879	2.734
c11g11.01	SPBC11G11.01	fis1		1.47		1.284		0.978		1.692
c11g11.03	SPBC11G11.03		0.86	0.872	0.617	0.708	0.964	0.963	0.76	0.772
c11g11.05	SPBC11G11.05	rpa34	0.743	0.746		0.922		0.909	0.778	0.673
c11g7.01	SPAC11G7.01		1.736	1.878		0.605		0.867	0.542	0.743
c11g7.03	SPAC11G7.03	idh1;glu3	0.559	0.485	1.502	1.161	1.122	0.884	2.357	2.282
c11g7.05c	SPAC11G7.05c		1.105	0.801		1	1.355	1.204	1.93	1.692
c11h11.01	SPAC11H11.01	sst6						1.306
c11h11.02c	SPAC11H11.02c			1.927				1.207	3.07
c11h11.03c	SPAC11H11.03c			0.75				1.104		0.995
c11h11.05c	SPAC11H11.05c	sma6;fta6		0.629	0.992	1.167		0.972		1.235
c1215.01	SPBC1215.01	shy1						1.018
c1215.02c	SPBC1215.02c	mdm20;arm1	0.567	0.545	0.904	0.864	0.877	0.928	0.924	1.027
c1223.01	SPCC1223.01		1.582	1.733		0.873		1.101	1.758	1.735
c1223.04c	SPCC1223.04c		1.128	1.103	0.853	1.076		1.056	3.024	1.869
c1223.07c	SPCC1223.07c		0.869	0.851	1.454	0.978	0.985	0.85	0.778	0.857
c1223.09	SPCC1223.09		0.974	0.808		0.755	1.323	1.131	2.973	2.308
c1223.10c	SPCC1223.10c		1.409	1.584		0.998		0.934	1.67	1.459
c1223.13	SPCC1223.13							0.698
c1223.14.a	SPCC1223.14		0.983	1.046	0.96	0.734	1.012	0.871	0.675	0.721
c1235.03	SPCC1235.03		3.236	3.369	1.163	1.531		1.35	1.311	0.871
c1235.04c	SPCC1235.04c			1.639		1.315		1.255		1.006
c1235.05c	SPCC1235.05c					0.966		1.177
c1235.06	SPCC1235.06	sif1		2.386		1.11		1.024	0.904	0.69
c1235.07	SPCC1235.07	sma7;fta7	0.708	0.667	0.865	0.814	1.034	1.091	0.74	1.01
c1235.09	SPCC1235.09			1.257		0.901			0.612	0.727
c1235.11	SPCC1235.11		1.207	1.088	0.944	0.777	1.09	0.798	1.223	1.189
c1235.12c	SPCC1235.12c	mug146	3.733	6.307
c1250.01	SPAC1250.01	snf21	1.392	1.489	0.888	0.896	0.871	1.155	0.959	0.922
c1250.02	SPAC1250.02								5.483	12.43
c1250.04c	SPAC1250.04c							1.433		0.864
c1259.02c	SPCC1259.02c		0.484	0.486	0.642	0.777		0.939	0.99	0.877
c1259.04	SPCC1259.04		1.419	1.281		1.111	0.939	0.987	1.119	0.852
c1259.05c	SPCC1259.05c	cox9	0.87	0.793	0.987	0.92	1.256	0.973	1.5	1.237
c1259.06	SPCC1259.06	taf8
c1259.07	SPCC1259.07		1.533	1.503		1.355		1.216	1.092	0.943
c1259.08	SPCC1259.08		1.016	0.963	0.92	0.932	0.816	0.953	0.957	0.915
c1259.09c	SPCC1259.09c		1.883	1.7	1.152	0.943		0.772	0.877	0.81
c1259.10	SPCC1259.10	pgp1				1.404		1.132		1.02
c1259.11c	SPCC1259.11c	gyp2	1.252	1.638	0.907	1.451		1.173	1.229	1.072
c1259.12c	SPCC1259.12c		1.998	2.353		1.181		1.154	1.53	1.369
c126.01c	SPCC126.01c			0.813		1.535		1.154	0.777
c126.04c	SPCC126.04c		2.131	2.318	1.186	1.181		0.858		0.869
c126.05c	SPCC126.05c	mrpl17		1.492		1.118		1.025		0.807
c126.06	SPCC126.06	twf1	1.522	1.368	1.552	1.66	1.951	0.926	1.084	1.055
c126.07c	SPCC126.07c		1.645	1.655	1.41	1.541		1.255	3.509	2.706
c126.08c	SPCC126.08c			0.809		1.035		1.051	1.578	1.537
c126.09	SPCC126.09		2.451	2.174	1.15	1.18	1.109	0.983	0.806	0.805
c126.11c	SPCC126.11c		0.647	0.681	0.925	1.256		0.876	1.416	1.01
c126.12	SPCC126.12		1.114	1.092	1.041	1.085	1.188	1.058	1.274	1.118
c126.13c	SPCC126.13c			1.026		0.977		1.039	0.814	0.726
c1271.01c	SPBC1271.01c	pof13
c1271.03c	SPBC1271.03c			0.97	1.175	0.956		0.833	1.478	1.389
c1271.04c	SPBC1271.04c		1.294	1.324	1.719	1.366	0.992	1.19	0.727	0.631
c1271.05c	SPBC1271.05c			1.164		0.707		0.61	1.234	1.069
c1271.06c	SPBC1271.06c
c1271.07c	SPBC1271.07c		0.717	0.628	1.635	0.435	1.694	0.506	0.372	0.316
c1271.08c	SPBC1271.08c		2.11	1.891		0.488		0.4	0.464	0.421
c1271.09	SPBC1271.09		1.839	2.529		0.843		1.126	1.544	1.364
c1271.10c	SPBC1271.10c		0.955	1.158		0.725		0.895	0.746	0.715
c1271.11	SPBC1271.11			1	0.916	1.096		1.217	1.155	1.065
c1271.13	SPBC1271.13	mrpl8	1.526	1.11	1.175	1.181	1.181	0.992	1.023	0.892
c1271.14	SPBC1271.14		0.611			1.323	0.884	1.019		1.088
c1271.15c	SPBC1271.15c		0.692	0.7	0.926	0.945	1.256	1.371	0.968	1.173
c1281.03c	SPCC1281.03c			0.852		1.14		0.871	1.177	1.132
c1281.04.a	SPCC1281.04		7.549	9.9		0.977		0.744	0.48	0.547
c1281.05	SPCC1281.05		0.756	0.738	1.092	1.147	0.893	0.902	1.073	0.901
c1281.06c	SPCC1281.06c		0.787	0.669	1.022	0.877	1.035	1.204	0.802	0.711
c1281.07c	SPCC1281.07c		2.838	3.375		0.77		0.843		0.584
c1289.01c	SPBC1289.01c	cfh3;chr4		0.82		0.753		0.792	1.21	1.343
c1289.05c	SPBC1289.05c	vma10	1.291	1.141	1.544	1.135	1.448	0.832	0.852	0.667
c1289.06c	SPBC1289.06c		4.183	3.52	1.201	0.904	1.18	1.03	1.033	0.987
c1289.08	SPBC1289.08		0.833	0.863	0.657	0.626	1.101	1.031	0.679	1.098
c1289.09	SPBC1289.09	tim21	1.368	1.454	1.137	0.974	1.029	0.85	0.711	0.674
c1289.10c	SPBC1289.10c		1.218	1.357		1.034		0.923	0.836	0.889
c1289.12	SPBC1289.12		1.336	1.471		1.139		0.917	0.823	0.788
c1289.13c	SPBC1289.13c		1.807	1.614		1.052		1.046		0.676
c1296.01c	SPAC1296.01c		0.831	0.863	1.078	1.035		0.991	1.465	1.404
c1296.04	SPAC1296.04		1.691	1.448		1.541		1.235	3.643	2.588
c1296.05c	SPAC1296.05c		0.552	0.511		1.304		1.419		0.916
c1296.06	SPAC1296.06		1.226	1.081	1.143	1.131	0.956	0.921	0.962	0.957
c12b10.01c	SPAC12B10.01c			0.807	0.993	0.978		0.907	2.885	2.595
c12b10.02c	SPAC12B10.02c		2.27	1.851	1.073	1.049		0.857	0.895	0.769
c12b10.03	SPAC12B10.03		1.098	1.273				0.976	1.202	1.098
c12b10.04	SPAC12B10.04		0.962	1.044		1.257		1.016	0.98	0.748
c12b10.05	SPAC12B10.05		0.828	0.746	1.12	1.396	1.078	1.054	0.818	0.76
c12b10.06c	SPAC12B10.06c		1.337	1.095	0.927	0.824	0.959	1.017	1.395	1.124
c12b10.07	SPAC12B10.07	acp1	1.2	1.055	1.474	1.304	1.133	0.841	1.075	0.81
c12b10.08c	SPAC12B10.08c
c12b10.09	SPAC12B10.09			1.035	0.937			0.97		0.692
c12b10.10	SPAC12B10.10					1.702		1.423	1.45
c12b10.13	SPAC12B10.13		1.321	1.293	0.879	1.167		1.001	1.705	1.35
c12b10.14c	SPAC12B10.14c	ppk2		0.574		1.036		1.014	1.005	0.893
c12b10.15c	SPAC12B10.15c					1.021		1.327
c12b10.16c	SPAC12B10.16c		1.733	1.737	1.362	1.316	1.011	0.948	2.978	2.333
c12c2.03c	SPBC12C2.03c		3.922	4.564	1.45	1.404	1.352	1.583	1.017	0.984
c12c2.04	SPBC12C2.04		0.707	0.722	1.928	1.3	1.246	1.032	3.743	3.812
c12c2.05c	SPBC12C2.05c							1.285		0.768
c12c2.06	SPBC12C2.06		1.219	1.265	0.984	0.984	1.016	0.826	0.861	0.876
c12c2.07c	SPBC12C2.07c	SPC12C2.07c	0.729	0.634	0.751	0.707	0.982	0.696	0.555	0.556
c12c2.08	SPBC12C2.08	dnm1
c12c2.09c	SPBC12C2.09c		1.272	0.956	1.294	1.197	1.066	0.991	1.195	0.974
c12c2.11	SPBC12C2.11		1.369	1.158	0.799	0.88	0.759	0.908	1.664	2.095
c12c2.12c	SPBC12C2.12c	glo1	1.129	1.151	1.819	1.228	1.425	1.235	0.985	1.038
c12c2.14c	SPBC12C2.14c
c12d12.05c	SPBC12D12.05c							1.055	0.658	0.672
c12d12.06	SPBC12D12.06	srb11		1.205				0.858		0.876
c12d12.07c	SPBC12D12.07c	trx2		1.157		0.599		0.716		0.801
c12d12.09	SPAC12D12.09			0.593		0.715		1.128		0.942
c12g12.02	SPAC12G12.02			0.537		0.528		0.849	0.537	0.572
c12g12.03	SPAC12G12.03		0.677	0.75	1.002	0.977	0.782	0.966	1.086	1.374
c12g12.05c	SPAC12G12.05c	taf9
c12g12.06c	SPAC12G12.06c			1.005		0.578		0.996	1.131	1.198
c12g12.07c	SPAC12G12.07c			1.4					1.067
c12g12.08	SPAC12G12.08	mrpl6		1.217		1.419		0.889		0.853
c12g12.09	SPAC12G12.09							0.852
c12g12.10	SPAC12G12.10		0.818	0.986		0.965		1.029		1.227
c12g12.11c	SPAC12G12.11c
c12g12.12	SPAC12G12.12		2.06	2.151	1.084	1.688		1.224	1.03	0.825
c12g12.14c	SPAC12G12.14c	pfs2	0.764	0.838		1.125		0.923	0.926	0.793
c12g12.15	SPAC12G12.15	sif3	0.958	1.078	1.106	0.951		0.857	1.129	1.027
c12g12.16c	SPAC12G12.16c
c1306.01c	SPBC1306.01c		0.497	0.543	0.903	0.785	1.046	0.965	1.042	1.109
c132.01c	SPCC132.01c		1.338	1.342	1.393	1.21	1.038	1.159	1.579	1.793
c132.02	SPCC132.02	HST2;hst2		1.088		0.861		1.314	1.549	1.567
c132.03	SPCC132.03		1.72	1.532	1.5	1.02	1.246	1.116	0.711	0.667
c132.04c	SPCC132.04c		0.719	0.693	0.62	0.364	1.563	0.324	0.314	0.425
c1322.02	SPCC1322.02		0.788	0.826		1.065		1.09	1.558	1.295
c1322.03	SPCC1322.03					0.912		0.999
c1322.04	SPCC1322.04							0.436
c1322.05c	SPCC1322.05c		0.955	1.007	0.896	0.806	1.453	1.484	0.901	0.891
c1322.06	SPCC1322.06	kap113						1.205
c1322.07c	SPCC1322.07c
c1322.08	SPCC1322.08	srk1;mkp1	2.169	2.418	1.548	1.52	0.912	1.774	1.114	1.167
c1322.09	SPCC1322.09		1.284	1.15	1.274	1.076		0.892	0.904	0.891
c1322.10	SPCC1322.10		2.75	2.214	1.041	0.52	0.602	0.336	0.781	0.747
c1322.14c	SPCC1322.14c		1.261	1.017	1.001	1.307	0.949	0.888	0.786	0.917
c1322.16	SPCC1322.16		1.227	1.284	0.981	0.873	1.017	0.897	0.979	1.022
c1327.01c	SPAC1327.01c		0.924	1.012		1.074		1.032	1.411	2.189
c1346.03	SPBP19A11.07c							1.259	1.994
c1347.01c	SPBC1347.01c	rev1		1.791
c1347.04	SPBC1347.04	tim54	1.161	1.19		1.286		1.046	1.205	1.094
c1347.05c	SPBC1347.05c	spj1	1.374	1.212	1.035	1.105	0.894	1.124	0.757	0.741
c1347.07	SPBC1347.07	rex2	2.338	2.657		1.353		0.976		1.026
c1347.08c	SPBC1347.08c							1.043		1.045
c1347.09	SPBC1347.09		2.962	2.411		0.822		0.728	1.449	1.135
c1347.11	SPBC1347.11		0.381	0.395	0.467	0.483	0.445	0.512	0.658	0.643
c1347.12	SPBC1347.12
c1347.13c	SPBC1347.13c			0.785		0.923		0.911		1.044
c1348.01	SPBC1348.01		5.274	6.744		1.087		1.204	17.748	16.243
c1348.02	SPBC1348.02			0.6		1.089		0.84	4.867	3.387
c1348.03	SPBC1348.03
c1348.04	SPBC1348.04
c1348.05	SPBC1348.05
c1348.06c	SPBC1348.06c
c1348.07	SPBC1348.07		3.652	6.557				1.05	17.948	15.197
c1348.08c	SPBC1348.08c
c1348.09	SPBC1348.09
c1348.10c	SPBC1348.10c			1.023		0.657		0.752	0.922	1.263
c1348.11	SPBC1348.11
c1348.12	SPBC1348.12		0.373	0.406	0.174	0.225	0.966	0.808	0.417	0.413
c1348.13	SPBC1348.13			1.111	1.988	1.139		1.327	1.228	1.347
c1348.14c	SPBC1348.14c	ght7
c139.01c	SPAC139.01c		0.809	0.984	1.082	1.201		0.961	1.171	1.697
c139.02c	SPAC139.02c	oac1	0.831	0.847	1.125	0.731	1.037	0.763	0.524	0.578
c139.03	SPAC139.03			0.795				1.304	1.838	1.614
c139.04c	SPAC139.04c	fap2		0.952		1.229		1.159	1.392	1.095
c139.05	SPAC139.05			3.61
c1393.02c	SPCC1393.02c		1.486	1.568	0.938	0.917	0.823	1.104	1.1	1.411
c1393.04	SPCC1393.04	sma6;fta4				1.116		1.19
c1393.05	SPCC1393.05			0.768		1.228		1.151
c1393.06c	SPCC1393.06c			0.934		0.949		1.058	0.965	0.784
c1393.07c	SPCC1393.07c								5.639	7.366
c1393.08	SPCC1393.08					1.02		1.39
c1393.09c	SPCC1393.09c		1.399	1.611	0.928	0.953	1.039	0.897	0.745	0.712
c1393.11	SPCC1393.11		0.839	1.027	0.722	0.923		1.058	1.145	1.215
c1393.12	SPCC1393.12		1.112	1.019	0.83	1.267	0.364	0.932	1.002	0.971
c1393.13	SPCC1393.13		0.563	0.649	1.212	1.437	1.129	1.387	0.792	1.159
c1399.01c	SPAC1399.01c			1.91				1.101	2.337	2.604
c1399.02	SPAC1399.02			1.122		0.377		0.923	0.613	0.634
c1399.04c	SPAC1399.04c		3.176	3.317		0.844		1.083	0.925	0.864
c1399.05c	SPAC1399.05c		2.636	4.205				1.032		1.027
c13a11.01c	SPAC13A11.01c	rga8	0.684	0.728	1.041	1.094	1.116	0.917	0.833	0.865
c13a11.03	SPAC13A11.03	mug32;mcp7	1.393	1.639		1.204		1.232		1.031
c13a11.04c	SPAC13A11.04c	ubp28;ubp8	1.377	1.436	1.61	1.417	0.94	1.12	0.996	1.002
c13a11.05	SPAC13A11.05		0.744	0.769	1.451	0.995	0.996	0.95	1.337	1.687
c13a2.01c	SPBC13A2.01c			0.61	0.808	1.091		0.868	1.112	1.115
c13a2.02	SPBC13A2.02		0.923	0.743	1.123	1.133	0.765	0.987	0.714	0.767
c13a2.03	SPBC13A2.03		0.51	0.525		0.97		1.155	0.564	0.749
c13b11.02c	SPCC13B11.02c							1.257
c13b11.03c	SPCC13B11.03c		0.761	0.797						1.033
c13c5.01c	SPAC13C5.01c		0.519	0.635	1.414	1.206	0.924	0.831	0.884	0.865
c13c5.02	SPAC13C5.02	dre4;hgp1		0.793				0.972
c13c5.04	SPAC13C5.04
c13c5.05c	SPAC13C5.05c			1.285		0.994		0.944	3.75	3.977
c13c5.06c	SPAC13C5.06c			2.316				1.648	3.602	4.035
c13d6.01	SPAC13D6.01			0.98	1.703	1.67		1.155	0.995	0.924
c13d6.03c	SPAC13D6.03c	taf11		1.166		1.152		0.987	0.963	0.812
c13d6.04c	SPAC13D6.04c	btb3		0.811		0.96		0.991	0.802	0.787
c13e7.01	SPBC13E7.01	cwf22		0.932		1.066		1.163	0.999	1.17
c13e7.02	SPBC13E7.02	cwf24	1.381	1.489		1.314		1.223	0.997	0.751
c13e7.03c	SPBC13E7.03c			0.883		0.917		0.907	1.147	1.143
c13e7.04	SPBC13E7.04	atp16	0.755	0.691	1.16	0.976	1.05	0.912	1.191	1.179
c13e7.05	SPBC13E7.05	gpi14						1.102	1.959	1.856
c13e7.06	SPBC13E7.06			1.429				1.221		2
c13e7.07	SPBC13E7.07		1.39	1.251	1.166	1.116	0.966	0.801	1.161	1.105
c13e7.08c	SPBC13E7.08c					1.013		0.88	0.949	0.876
c13e7.09	SPBC13E7.09	vrp1
c13f5.03c	SPAC13F5.03c			2.604		0.938		1.002		1.15
c13f5.04c	SPAC13F5.04c					1.162		1.307
c13f5.05	SPAC13F5.05		1.61	1.313		1.274		1.206		0.689
c13f5.07c	SPAC13F5.07c
c13g1.01c	SPBC13G1.01c	nam9		0.787	0.924	1.1		0.908	0.934	0.815
c13g1.02	SPBC13G1.02		0.953	1.039	1.224	1.172	0.978	0.857	0.819	0.966
c13g1.03c	SPBC13G1.03c	pex14						0.87		0.945
c13g1.04c	SPBC13G1.04c			0.867		0.666		0.949	0.871	0.852
c13g1.05	SPBC13G1.05
c13g1.06c	SPBC13G1.06c		0.971	1.083	1.048	1.044	1.161	0.833	1.063	1.027
c13g1.07	SPBC13G1.07		0.746	0.819	1.053	1.049		1.02	1.09	1.004
c13g1.08c	SPBC13G1.08c	ash2						1.03
c13g1.09	SPBC13G1.09		1.654	1.839		0.788		0.997		0.781
c13g1.10c	SPBC13G1.10c			0.856		0.967		1.103	3.172	3.331
c13g1.12	SPBC13G1.12	did2	0.499	0.55	0.615	0.541	0.995	0.809	0.749	1.016
c13g1.14c	SPBC13G1.14c	rnps1						1.017
c13g1.15c	SPBC13G1.15c
c13g6.03	SPAC13G6.03	gpi7				0.429		0.659	2.063	2.81
c13g6.05c	SPAC13G6.05c			0.699		1.155		0.919	0.977	0.846
c13g6.06c	SPAC13G6.06c					1.028		0.776		0.831
c13g6.08	SPAC13G6.08							0.322	4.272	9.203
c13g6.09	SPAC13G6.09		0.649	0.695		0.883		0.962	0.911	0.868
c13g6.10c	SPAC13G6.10c		0.481	0.512	1.177	1.22	1.401	1.358	0.644	0.753
c13g6.11c	SPAC13G6.11c	erg12	0.604	0.732	1.031	0.826		0.701	0.68	0.671
c13g7.02c.b	SPAC13G7.02c	hsp70B39.11c;ssa1;hsp70	1.564	1.446	0.578	0.883	1.78	2.148	1.285	1.409
c13g7.03	SPAC13G7.03		1.027	1.194		1.089	1.164	1.159	1.076	0.716
c13g7.04c	SPAC13G7.04c	mac1		0.754		0.514		0.561	1.177	1.872
c13g7.05	SPAC13G7.05			1.058		0.954		1.283	2.645	2.931
c13g7.06	SPAC13G7.06		3.035	3.103	1.102	0.887	1.038	0.885	0.569	0.573
c13g7.07	SPAC13G7.07			1.079				1.109		0.785
c13g7.09c	SPAC13G7.09c			0.831		1.308		0.874	2.245	1.545
c13g7.10	SPAC13G7.10		0.87	1.004	1.178	1.182	0.875	1.102	5.807	3.956
c13g7.11	SPAC13G7.11		0.694	0.807	1.078	1.301		1.12	2.582	2.197
c13g7.12c	SPAC13G7.12c		1.392	1.535	1.181	1.168		1.203	1.979	1.819
c13g7.13c	SPAC13G7.13c	msa1	0.383	0.391		0.536	1.186	0.911	0.618	0.616
c140.03	SPAC140.03			1.004		0.982		0.98	1.082	0.91
c140.04	SPAC140.04			1.015				1.131		0.772
c140.05	SPAC110.01	ppk1	0.312	0.443		0.522	1.154	1.274	1.144	1.583
c1420.01c	SPAC1420.01c		1.253	1.506	0.861	0.891		0.98	0.855	0.954
c1420.04c	SPAC1420.04c	SPAP17E12.01;cox11;cox1101	0.735	0.815	1.283	1.006	0.957	0.933	0.867	0.924
c144.01	SPAC144.01		1.27	1.139		0.82		0.988	0.875	0.732
c144.02	SPAC144.02		0.724	0.705		1.219		0.978	1.235	0.854
c144.05	SPAC144.05		0.547	0.48	0.867	0.96	0.956	0.975	0.79	1.002
c144.07c	SPAC144.07c		0.898		1.102	1.048		0.906	0.889	0.893
c144.08	SPAC144.08			0.921		1.143		0.927	1.368	1.177
c144.09c	SPAC144.09c	sfc2;TFIIIA		0.664	1.149	1.099		1.059	0.977	0.761
c144.10c	SPAC144.10c	gwt1	1.33	1.229	1.178	0.971	0.869	0.895	2.796	3.078
c144.12	SPAC144.12	ppi	0.644	0.569	0.97	0.913	1.119	0.955	0.743	0.819
c144.15c	SPAC144.15c		0.995	0.919	1.018	1.174	1.069	0.973	1.636	1.488
c144.16	SPAC144.16		1.88	1.888	1.522	1.287		0.978	0.93	0.771
c144.17c	SPAC144.17c		0.981	1.005	0.98	1.074	1.147	0.962	1.602	1.453
c144.18	SPAC144.18		0.831	0.752	0.996	1.011	0.912	0.895	1.058	1.141
c1442.02	SPCC1442.02							1.12
c1442.03	SPCC1442.03			0.748		0.929		0.952	1.64	1.769
c1442.04c	SPCC1442.04c			1.329		1.487		1.317		1.409
c1442.05c	SPCC1442.05c		1.924	1.685	1.263	1.051	1.5	1.166	1.329	0.855
c1442.06	SPCC1442.06		0.787	0.703	1.527	1.125	1.118	0.814	1	1.008
c1442.07c	SPCC1442.07c
c1442.08c	SPCC1442.08c	cox12	0.705	0.659	1.22	1.053	1.378	1.004	1.074	0.967
c1442.09	SPCC1442.09	trp3	1.529	1.62	1.004	0.829	1.053	0.842	0.787	0.912
c1442.11c	SPCC1442.11c
c1442.12	SPCC1442.12		1.052	1.008	0.886	1.213	1.134	0.996	2.412	2.672
c1442.13c	SPCC1442.13c			1.437				1.136		1.043
c1442.14c	SPCC1442.14c		1.176	1.068	1.395	1.401		0.963	1.116	0.847
c1442.15c	SPCC1442.15c	cox18		1.33		1.698		1.349		0.735
c1442.17c	SPCC1442.17c							1.13
c145.02	SPAC20H4.08			0.998		0.945	1.151	1.374	0.487	0.441
c145.03	SPAC20H4.09			0.98	1.117	1.083		1.039	1.522	1.498
c1450.01c	SPCC1450.01c					1.092		1.258	2.356	2.64
c1450.03	SPCC1450.03		1.358	1.098		0.837		1.049	1.022	0.78
c1450.05c	SPCC1450.05c	rox3;med19	1.589	1.811		1.273		1.044		0.83
c1450.06c	SPCC1450.06c	grx3	1.723	1.896		1.523		0.916		0.716
c1450.07c	SPCC1450.07c		0.479	0.585	0.767	0.671	0.724	0.74	1.056	1.028
c1450.09c	SPCC1450.09c					1.202		1.178	0.987	0.998
c1450.10c	SPCC1450.10c			0.952		0.794		1.216	0.629	0.657
c1450.12	SPCC1450.12
c1450.13c	SPCC1450.13c	rib5	3.946	3.6	2.616	1.95	1.202	0.843	1.057	0.857
c1450.14c	SPCC1450.14c	ero12		1.61				1.061	1.438	1.628
c1450.15	SPCC1450.15			1.618		0.844		0.845	2.369	2.758
c1450.16c	SPCC1450.16c		2.84	3.178	1.088	1.245	0.814	1.31	1.048	0.853
c146.01	SPBC146.01		0.908	1.226	1.126	1.148		0.971	1.499	3.435
c146.02	SPBC146.02		2.956	3.82				1.548		1.152
c146.04	SPBC146.04		1.89	2.092	1.389	1.36		1.089	2.543	2.307
c146.05c	SPBC146.05c	cwf25		1.124		1.164		1.069	2.481	1.789
c146.06c	SPBC146.06c
c146.08c	SPBC146.08c			0.93		1.301		1.154	0.975	0.798
c146.09c	SPBC146.09c		0.495	0.589	0.998	1.101		1.055		1.346
c146.10	SPBC146.10	mug57		1.824		1.109		1.026	3.002	2.691
c146.11c	SPBC146.11c	mug97;meu33	4.244	6.344					26.123	37.929
c146.12	SPBC146.12	coq6	0.845	0.868	0.966	0.869	0.971	0.908	0.824	1.027
c146.13c	SPBC146.13c	myo1	1.492	1.658	1.173	0.969	0.934	0.935	0.96	1.605
c1486.02c	SPAC1486.02c	ucp14		1.679		1.455		1.079		1.323
c1486.03c	SPAC1486.03c		0.857	0.897	1.091	1.157	0.776	1.065	0.847	0.789
c1486.05	SPAC1486.05	nup189	0.614	0.69	0.824	0.952	0.88	1.031	1.159	1.226
c1486.06	SPAC1486.06		1.235	1.376	1.068	0.949	1.071	0.807	1.079	1.029
c1486.07c	SPAC1486.07c	rpl11-3;mrpl19	0.926	0.711		1.046	1.489	1.115	1.581	1.108
c1486.08	SPAC1486.08			1.03		1.079		0.869	1.408	1.275
c1486.09	SPAC1486.09		1.011	1.154	0.686	0.839	1.017	1.128	0.985	0.918
c1494.02c	SPCC1494.02c	taf13	0.716	0.782	0.747	0.763	1.01	1.018	0.715	0.852
c1494.03	SPCC1494.03		1.716	2.096		1.094		1.175		1.029
c1494.04c	SPCC1494.04c			0.993		1.026		1.031	0.833	1.143
c1494.05c	SPCC1494.05c	ubp23;ubp12	0.844	0.997		1.073	0.833	1.161	0.931	0.787
c1494.06c	SPCC1494.06c			0.993		0.689		1.252	1.194	1.42
c1494.07	SPCC1494.07		1.212	1.217	0.64	0.755	0.878	1.036	1.191	1.414
c1494.08c	SPCC1494.08c		2.718	2.114		1.391		1.815	0.981	1.168
c1494.09c	SPCC1494.09c		1.921	2.026		1.541		1.484		1.361
c14c4.01c	SPAC14C4.01c
c14c4.05c	SPAC14C4.05c
c14c4.06c	SPAC14C4.06c					1.332		1.333
c14c4.07	SPAC14C4.07		0.797	0.725	1.265	1.278	0.902	1.029	1.338	0.93
c14c4.08	SPAC14C4.08	mug5
c14c4.09.b	SPAC14C4.09	agn1	0.33	0.335		0.228		0.31	0.404	0.493
c14c4.10c	SPAC14C4.10c			2.304				1.224	2.593	2.281
c14c4.11	SPAC14C4.11		1.499	1.345	1.132	1.264	1.02	0.953	1.107	1.117
c14c4.12c	SPAC14C4.12c		0.56	0.576		0.868		1.145	1.109	0.928
c14c8.02	SPBC14C8.02	tim44		0.474		0.987		1.081
c14c8.03	SPBC14C8.03		1.753	1.717	0.836	1.047		0.947	1.301	1.289
c14c8.04	SPBC14C8.04		0.866	0.709	1.081	0.694		0.765		0.574
c14c8.08c	SPBC14C8.08c							1.157
c14c8.09c	SPBC14C8.09c
c14c8.10	SPBC14C8.10	mrpl24	1.268	1.014		1.573		0.941	1.445
c14c8.11c	SPBC14C8.11c
c14c8.13	SPBC14C8.13							1.419
c14c8.15	SPBC14C8.15			1.626		1.312		1.293		0.75
c14c8.16c	SPBC14C8.16c	bot1				1.085		1.101		1.212
c14c8.17c	SPBC14C8.17c					1.079		1.105	2.338
c14c8.18c	SPBC15C4.01c	oca3		1.605		1.064		0.906	0.916	0.87
c14f5.01	SPBC14F5.01			0.611		1.138		0.943	0.826	0.716
c14f5.02	SPBC14F5.02		0.802	0.854		1.145		0.926
c14f5.06	SPBC14F5.06		0.683	0.724	0.469	0.526	1.024	1.046	0.732	0.836
c14f5.07	SPBC14F5.07		2.511	2.727	0.839	0.826	1.041	1.04	1.05	1.181
c14f5.10c	SPBC14F5.10c		2.783	3.34	1.66	2.379		2.091	2.473	2.008
c14f5.11c	SPBC14F5.11c		1.313	1.486		0.957		0.908	2.676	1.984
c14f5.13c	SPBC14F5.13c		1.097	1.157	2.232	2.201	1.265	1.098	0.854	0.901
c14g10.03c	SPCC14G10.03c	ump1	1.47	1.25	1.542	1.131	1.19	0.797	1.144	1.003
c14g10.04	SPCC14G10.04
c1527.03	SPAC1527.03		1.246	1.383	0.998	1.005	0.876	1.081	0.638	0.756
c1539.01c	SPBC1539.01c		1.236	1.039	1.081	1.061	1.377	0.892	1.498	1.033
c1539.02	SPBC1539.02					1.401		1.322	1.921	1.651
c1539.04	SPBC1539.04		2.083	1.846	1.677	1.252	1.392	1.104	1.088	1.03
c1539.05	SPBC1539.05		1.228	1.13	0.871	1.007		0.926	1.195	1.254
c1539.06	SPBC1539.06		0.545	0.453	1.562	1.546	1.36	0.949	1.836	1.129
c1539.07c	SPBC1539.07c		0.675	0.795	1.045	1.11	0.81	0.796	0.966	1.024
c1539.08	SPBC1539.08		0.869	0.868	0.654	0.985		1.01	0.727	0.768
c1539.10	SPBC1539.10		1.289	1.256		0.812	1.268	0.997	0.8	0.663
c1556.01c	SPAC1556.01c	rad50		0.802		0.835		1.02		0.791
c1556.02c	SPAC1556.02c	sdh1	0.421	0.46	0.617	0.565	1.105	0.942	0.895	1.002
c1556.05c	SPAC1556.05c		0.667	0.609		0.71	1.344	1.107	1.088	0.919
c1565.01	SPAC1565.01		1.509	1.07	4.501	3.8	1.078	0.988	0.863	0.873
c1565.02c	SPAC1565.02c							0.896	2.575	2.425
c1565.03	SPAC1565.03
c1565.05	SPAC1565.05			0.997		0.844		1.01	0.704	0.623
c1565.07c	SPAC1565.07c			0.858				1.134		1.216
c15a10.01	SPAC15A10.01		1.823	1.787	1.83	1.505	0.975	1.043	0.926	1.001
c15a10.02	SPAC15A10.02	taf12	1.093	1.092	1.073	1.276	0.902	0.936	1.032	1.011
c15a10.05c	SPAC15A10.05c		1.812	1.995	1.371	1.604		0.697	1.927	2.012
c15a10.06	SPAC15A10.06		1.06	1.081	1.282	1.275	0.996	1.141	0.953	1.046
c15a10.07	SPAC15A10.07		5.269	5.217		1.228		1.011	0.968	0.889
c15a10.09c	SPAC15A10.09c		1.153	1.119		0.507	1.136	0.701	1.299	1.281
c15a10.10	SPAC15A10.10	mde6						0.842	5.824	6.421
c15a10.11	SPAC15A10.11	ubr11
c15a10.12c	SPAC15A10.12c		1.588	1.521	1.539	1.525		1.142	1.169	0.876
c15a10.13	SPAC15A10.13	ppk3	0.814	1.01		0.791		0.943	0.973	0.903
c15a10.15	SPAC15A10.15	sgo2	0.993	1.137		0.962		0.91	0.916	0.79
c15c4.02	SPBC15C4.02					1.132		1.153
c15c4.03	SPBC15C4.03					1.258		1.116	0.835	0.819
c15c4.04c	SPBC15C4.04c		0.839	0.813	0.63	0.791	1.162	1.05	0.946	0.988
c15c4.05	SPBC15C4.05
c15d4.02	SPBC15D4.02							1.015	2.231
c15d4.05	SPBC15D4.05		2.418	2.366	0.712	0.917	0.777	1.179	0.882	0.784
c15d4.06	SPBC15D4.06			0.839				0.93		1.173
c15d4.08c	SPBC15D4.08c							1.183
c15d4.09c	SPBC15D4.09c		0.62	0.656	0.895	0.812	0.99	1.044	1.126	1.34
c15d4.10c	SPBC15D4.10c	amo1	1.081	0.98	1.102	1.616		1.053	1.321
c15d4.11c	SPBC15D4.11c			1.213						1.737
c15d4.12c	SPBC15D4.12c			1.895					8.594	14.733
c15d4.13c	SPBC15D4.13c			1.425						1.314
c15e1.02c	SPAC15E1.02c		4.459	3.606	1.44	4.197		1.217		1.555
c15e1.04	SPAC15E1.04		0.729	0.855	1.18	1.307	0.896	1.087	1.506	2.25
c15e1.05c	SPAC15E1.05c		0.468	0.533	1.034	1.229		0.928	1.776	1.613
c15e1.07c	SPAC15E1.07c	mug159;moa1
c15e1.08	SPAC15E1.08		0.797	0.739		0.96		1.006	1.985	1.428
c15e1.09	SPAC15E1.09	grx2		1.039	0.97	1.585		1.167	1.008	0.854
c15f9.01c	SPAC15F9.01c		2.683	6.625				1.386
c15f9.02	SPAC15F9.02	seh1
c15f9.03c	SPAC15F9.03c	nft2;ntf2;nxt2	1.509	1.315	1.402	1.291	1.684	0.944	1.122	0.803
c16.03c	SPAC16.03c	ura2		0.602		0.745		0.932	0.738	0.726
c16.04	SPAC16.04		1.257	1.356	0.691	0.84		1.072	0.594	0.581
c16.05c	SPAC16.05c		0.353	0.349	0.433	0.514	0.94	1.052	0.736	0.793
c1604.02c	SPBC1604.02c
c1604.03c	SPBC1604.03c			1.784		0.818		0.927	1.03	0.843
c1604.04	SPBC1604.04		0.478	0.487	0.959	1.201	1.073	1.582	1.381	1.317
c1604.06c	SPBC1604.06c		0.94	1.069		0.857	1.125	1.213	1.317	1.116
c1604.07	SPBC1604.07	atp4		1.208		1.061		0.876	1.175	1.123
c1604.08c	SPBC1604.08c	imp1	1.549	1.469	1.205	1.026	0.946	0.971	0.933	0.988
c1604.09c	SPBC1604.09c									0.576
c1604.10	SPBC1604.10	srb7;med21		0.844		0.774		1.023		0.706
c1604.11	SPBC1604.11	atp17	0.861	0.702	1.118	0.998	1.171	0.978	1.351	1.265
c1604.12	SPBC1604.12		1.636	1.697	1.03	1.068	0.788	0.954	1.397	1.191
c1604.13c	SPBC1604.13c	mrpl32	0.967	0.879	0.826	1.02		0.969	0.735	0.659
c1604.15	SPBC1604.15	gpi16		1.095		1.368		1.031	1.025	1.138
c1604.16c	SPBC1604.16c			0.985		1.367		1.149		0.779
c1604.17c	SPBC1604.17c							1.225
c1604.18c	SPBC1604.18c
c1604.19c	SPBC1604.19c		0.729	0.809	0.969	1.041		1.03	0.971	1.215
c1610.01	SPAC1610.01			1.428		1.043		1.052		0.956
c1610.02c	SPAC1610.02c		1.413	1.314		0.974		0.853	12.382	10.902
c1610.04	SPAC1610.04	mug99	0.882	0.825		1.045		1.047	3.094	3.244
c162.01c	SPCC162.01c		1.271	1.365	0.918	1.19		1.059	1.495	1.083
c162.02c	SPCC162.02c		0.844	0.904	1.616	1.355	1.032	1.37	1.037	1.549
c162.03	SPCC162.03		1.079	1.051	1.643	1.541	0.965	1.11	1.519	1.336
c162.05	SPCC162.05	coq3	1.375	1.435	1.54	1.606	1.099	1.151	1.707	1.403
c162.06c	SPCC162.06c			1.997						3.897
c162.07	SPCC162.07	ent1	1.858	1.846	1.159	1.114	0.899	1.027	0.881	1.017
c162.08c	SPCC162.08c	nup211	0.828	0.738	1.138	1.393	1.103	1.081	0.941	0.758
c162.10	SPCC162.10	ppk33		0.616		0.831		1.27	1.528	1.334
c162.11c	SPCC162.11c		0.699	0.726		0.592	0.964	1.014	1.204	0.914
c162.12	SPCC162.12		1.4	1.613	0.913	0.941		0.869	0.665	0.68
c1620.03	SPCC1620.03					1.746		1.364	1.857
c1620.04c	SPCC1620.04c
c1620.05	SPCC1620.05			0.992		0.999		0.98		0.735
c1620.06c	SPCC1620.06c
c1620.07c	SPCC1620.07c		1.242	1.806		1.053		1.155	1.545	1.585
c1620.08	SPCC1620.08		2.172	2.095	1.018	1.021	0.949	0.93	1.168	1.38
c1620.09c	SPCC1620.09c	tfg1		1.522		1.281		0.945		0.971
c1620.10	SPCC1620.10	cwf26	1.828	1.967		1.197		1.3		0.688
c1620.11	SPCC1620.11			0.48	0.9	0.847		0.902	1.771	2.813
c1620.12c	SPCC1620.12c					0.974		1.033
c1620.13	SPCC1620.13		1.581	1.963				1.367
c1635.01	SPAC1635.01		0.703	0.658	1.631	1.268	1.182	1.122	0.672	0.706
c1639.01c	SPAC1639.01c		1.069	1.018	1.147	0.795	0.997	0.8	1.854	1.778
c1652.01	SPBC1652.01			1.36	1.178	1.113		0.913	2.006	2.719
c167.01	SPAC167.01	ppk4		0.863		1.033		1.176	1.098
c167.04	SPAC167.04	pam17	1.381	1.328	0.884	1.063	1.08	1.09	2.18	1.536
c167.05	SPAC167.05		0.799	0.829	1.166	1.305	0.832	1.118	1.675	1.902
c167.06c	SPAC167.06c		1.432	1.453	2.24				5.305	4.363
c167.07c	SPAC167.07c		1.923	2.185		1.257		1.179		1.088
c1672.01	SPCC1672.01
c1672.03c	SPCC1672.03c		1.553	1.568	0.897	0.54	1.013	0.595	0.594	0.625
c1672.04c	SPCC1672.04c			1.144		0.894		0.949		0.915
c1672.05c	SPCC1672.05c		0.912	0.935	0.993	0.926	0.855	0.891	0.758	0.762
c1672.06c	SPCC1672.06c	asp1	1.199	1.348		1.099	0.837	1.095	2.354	3.865
c1672.07	SPCC1672.07		1.119	1.282	0.692	0.783	0.705	1.129	0.912	0.999
c1672.09	SPCC1672.09		1.047	1.06	1.23	1.202	0.774	1.039	1.733	1.432
c1672.10	SPCC1672.10	mis16	0.63	0.688	0.781	1.005	0.994	0.945	1.641	1.44
c1672.11c	SPCC1672.11c		1.233	1.274	1.091	1.044	0.71	1.11	0.686	0.955
c1672.12c	SPCC1672.12c		2.276	2.426	2.054	1.622	0.891	0.809	1.117	1
c1677.01c	SPBC1604.01		3.557	4.797		0.715		0.607	8.07	14.178
c1677.02	SPBC1677.02	dpm3	0.74	0.827	0.813	0.826	1.007	0.87	0.709	0.758
c1677.03c	SPBC1677.03c		0.572	0.659	0.764	0.64	1.047	0.76	0.602	0.723
c1682.01	SPCC1682.01	qcr9	0.574	0.538	0.761	0.71	1.186	1.05	0.822	0.931
c1682.03c	SPCC1682.03c	mug174		1.063		1.023		1.066	1.614	1.778
c1682.04	SPCC1682.04	cdc31	1.25	1.163	1.072	1.095		0.94	1.703	1.55
c1682.05c	SPCC1682.05c
c1682.06	SPCC1682.06		2.834	2.825	1.061	0.975		0.986	1.332	1.153
c1682.08c	SPCC1682.08c		0.705	0.886	0.65	0.648		0.785	5.282	5.818
c1682.09c	SPCC1682.09c		0.646	0.739	0.706	0.658	1.022	0.782	0.665	0.827
c1682.11c	SPCC1682.11c		1.75	1.936	1.297	1.485		1.147	2.454	2.05
c1682.12c	SPCC1682.12c	ubp27;ubp16	0.565	0.637		0.659	1.161	0.894	3.003	2.572
c1682.13	SPCC1682.13			0.332		0.714		1.264	1.129	0.706
c1682.15	SPCC1682.15		0.489	0.512	0.868	0.927	0.899	1.126	3.304	2.156
c1683.01	SPBC1683.01		0.741	0.816	0.766	0.7	0.995	1.034	0.722	0.843
c1683.02	SPBC1683.02							0.715
c1683.03c	SPBC1683.03c		1.383	1.369	0.837	0.648	0.915	0.852	0.527	0.605
c1683.04	SPBC1683.04		2.21	3.015		1.184		2.285		0.724
c1683.05	SPBC1683.05							0.895
c1683.06c	SPBC1683.06c			0.995		0.428		0.646	0.475	0.57
c1683.07	SPBC1683.07	mal1		2.65				0.974	7.705	6.988
c1683.10c	SPBC1683.10c		0.376	0.398	0.721	0.617	1.219	1.005	0.811	0.955
c1683.11c	SPBC1683.11c
c1683.12	SPBC1683.12			1.384				1.439		0.78
c1683.13c	SPBC1683.13c			1.034		1.197		1.02		0.665
c1685.03	SPBC1685.03		0.87	0.921	0.856	1.192	0.926	1.065	1.006	0.999
c1685.04	SPBC1685.04
c1685.05	SPBC1685.05
c1685.07c	SPBC1685.07c
c1685.08	SPBC1685.08		2.084	2.302		1.17		1.006	1.155	0.881
c1685.11	SPBC1685.11	rlp1
c1685.12c	SPBC1685.12c							2.413
c1685.13	SPBC1685.13
c1685.14c	SPBC1685.14c		3.956	4.833	1.342	1.487	1.365	1.284	1.254	1.209
c1687.02	SPAC1687.02			0.869		1.113		0.956	1.411	1.185
c1687.04	SPAC1687.04		0.586	0.667		0.815		0.967	0.817	0.722
c1687.05	SPAC1687.05	pli1	0.593	0.756	1.121	1		0.919	1.001	1.056
c1687.07	SPAC1687.07		1.85	1.533		1.163		1.057	1.591	1.149
c1687.08	SPAC1687.08		2.226	2.339				1.242		1.297
c1687.09	SPAC1687.09		0.664	0.714	1.166	1.243	0.93	1.009	1.482	1.515
c1687.10	SPAC1687.10	mcp1		0.948				0.833	3.621	2.025
c1687.12c	SPAC1687.12c	coq4	0.815	0.784	1.286	1.256	1.067	0.939	0.755	0.724
c1687.14c	SPAC1687.14c									0.942
c1687.16c	SPAC1687.16c		0.953	0.83	1.643	1.268		0.717	0.692	0.621
c1687.17c	SPAC1687.17c		1.461	1.28	0.913	1.09		0.938	1.315	1.002
c1687.18c	SPAC1687.18c			0.54		0.964		0.889	1.004	1.015
c1687.19c	SPAC1687.19c			0.934		0.576	0.876	0.954	1.89	1.593
c1687.23c	SPAC1687.23c
c16a10.01	SPAC16A10.01			1.27				1.489		1.16
c16a10.02	SPAC16A10.02					1.169		1.011		0.643
c16a10.04	SPAC16A10.04	rho4	0.865	0.991	0.682	0.517	0.973	0.635	1.612	1.694
c16a10.05c	SPAC16A10.05c	dad1	1.704	1.454	1.323	1.386		1.051	2.273	1.612
c16a10.06c	SPAC16A10.06c	nse2		1.957				1.23		0.992
c16a11.01	SPCC16A11.01		1.067	1.05	1.61	1.831		1.059	1.435	1.483
c16a11.02	SPCC16A11.02		0.943	1.186		0.852		1.332	0.937	1.012
c16a11.03c	SPCC16A11.03c							1.265
c16a11.04	SPCC16A11.04			0.636		1.229			2.203	1.445
c16a11.06c	SPCC16A11.06c	gpi10						1.267	0.818	0.834
c16a11.07	SPCC16A11.07	coq10				1.252		1.187
c16a11.08	SPCC16A11.08		1.303	1.437				1.54
c16a11.09c	SPCC16A11.09c		3.555	3.413	1.05	0.988	0.941	0.884	0.881	0.889
c16a11.10c	SPCC16A11.10c	oca8	0.624	0.586	1.295	1.027	1.144	0.959	0.564	0.617
c16a11.11	SPCC16A11.11	nrf20;mrpl31	1.568	1.613	1.088	1.338	1.621	1.173	1.63	1.128
c16a11.12c	SPCC16A11.12c	ubp24;ubp1		0.798	1.184	0.977		1.089	0.85	1.173
c16a11.14	SPCC16A11.14	sfh1		1.24		1.144		0.942	0.942	0.801
c16a11.15c	SPCC16A11.15c		1.224	1.422	1.403	1.201		1.146		1.132
c16a11.16c	SPCC16A11.16c		1.101	1.324		1.252		0.926	2.123	2.195
c16a3.02c	SPBC16A3.02c		0.738	0.756	1.008	0.861	0.444	0.648	0.829	0.992
c16a3.03c	SPBC16A3.03c	lyn1
c16a3.04	SPBC16A3.04	rsm25	1.328	1.365		1.323		1.006		0.914
c16a3.06	SPBC16A3.06			0.773				1.039
c16a3.07c	SPBC16A3.07c	nrm1	0.675	0.681	0.995	0.897		0.711	0.961	0.875
c16a3.08c	SPBC16A3.08c		0.658	0.616	0.778	0.681	1.02	0.828	0.641	0.711
c16a3.10	SPBC16A3.10			1.025	1.193	0.962		0.915	1.035	1.094
c16a3.12c	SPBC16A3.12c			1.684		1.042		0.912	1.386	2.031
c16a3.14	SPBC16A3.14			0.879		1.256		0.896		0.706
c16a3.16	SPBC16A3.16	cwc27		1.023		0.925		0.881		0.983
c16a3.17c	SPBC16A3.17c	mfs1	0.785	0.839	0.752	0.507	0.894	0.551	0.676	0.71
c16a3.18	SPBC16A3.18		0.869	0.923	1.105	0.902	0.68	0.755	1.158	1.299
c16a3.19	SPBC16A3.19		1.11	1.244		0.865		0.892	1.082	0.855
c16c4.02c	SPCC16C4.02c		1.752	1.986		0.755		1.145	1.163	1.31
c16c4.03	SPCC16C4.03	pin1						1.413		1.426
c16c4.04	SPCC16C4.04			0.916				1.252		0.919
c16c4.05	SPCC16C4.05			0.839		0.878		0.992		0.624
c16c4.06c	SPCC16C4.06c					1.39		1.274
c16c4.07	SPCC16C4.07	scw1	0.564	0.582	1.144	1.2	1.051	0.946	0.841	0.988
c16c4.08c	SPCC16C4.08c	skb15	1.691	1.714		0.769		1.144	0.683	0.773
c16c4.10	SPCC16C4.10	pgl	2.773	2.697	1.125	1.062	0.781	0.821	1.007	0.987
c16c4.12	SPCC16C4.12		2.046	1.892	1.051	1.232	0.985	0.997	0.862	0.803
c16c4.15	SPCC16C4.15	rml2	1.172	1.175	0.967	0.966	0.948	1.024	1.237	1.038
c16c4.16c	SPCC16C4.16c							0.905		0.837
c16c4.17	SPCC16C4.17	mug123		3.698				1.197	1.777	1.366
c16c4.18c	SPCC16C4.18c	taf6;taf50	1.091	0.878	1.513	1.127	0.957	0.875	0.715	0.821
c16c4.19	SPCC16C4.19
c16c4.20c	SPCC16C4.20c		1.313	1.243	1.003	1.156		0.944	0.762	0.756
c16c6.01c	SPBC16C6.01c			1.11				1.063		1.736
c16c6.03c	SPBC16C6.03c		1.059	1.16				1.389	1.857	1.693
c16c6.04	SPBC16C6.04			0.899		1.117		1.145		1.303
c16c6.05	SPBC16C6.05		1.217	0.831		0.869	1.084	0.864	1.872	1.729
c16c6.08c	SPBC16C6.08c	qcr6	0.727	0.631	0.784	0.904	1.206	0.964	1.114	1.054
c16c6.09	SPBC16C6.09	oma4;ogm4	0.465	0.461	1.151	1.241	0.855	1.02	0.746	0.815
c16c6.12c	SPBC16C6.12c		0.798	0.592	0.815	0.916		0.944	0.802	0.731
c16c9.01c	SPAC16C9.01c		1.706	1.723	1.312	1.867		1.204	2.251	1.964
c16c9.02c	SPAC16C9.02c		0.408	0.413	0.791	0.736	1.284	1.046	0.888	0.869
c16c9.03	SPAC16C9.03		1.672	1.486	0.778	0.776	1.052	1.035	0.757	0.747
c16c9.04c	SPAC16C9.04c	yac4	1.001	1.097	0.978	0.984	0.792	0.886	0.991	1.036
c16c9.05	SPAC16C9.05		4.441	4.734	1.183	1.716	1.432	1.494	1.412	1.285
c16c9.06c	SPAC16C9.06c		0.872	1.013		0.902	0.922	0.986	1.449	1.78
c16d10.01c	SPBC16D10.01c			0.627		0.81		1.064		0.706
c16d10.02	SPBC16D10.02	trm11		1.158		0.909		1.093		0.908
c16d10.03	SPBC16D10.03	pgp2	0.831	0.975	0.714	1.008	0.883	1.117	1.468	1.13
c16d10.06	SPBC16D10.06		1.794	1.955	1.538	0.57	1.468	0.254	0.183	0.24
c16d10.07c	SPBC16D10.07c	sir2;SIR2						0.942		0.571
c16d10.08c	SPBC16D10.08c		6.254	5.694	2.017	3.452	4.204	11.205	5.096	4.719
c16d10.10	SPBC16D10.10		0.998	1.073	0.978	1.08	0.84	1.016	0.869	0.821
c16e8.01	SPAC16E8.01		0.901	1.123	0.945	1.07	0.822	0.99	1.081	2.157
c16e8.02	SPAC16E8.02		2.831	3.435	1.413	1.379		1.035		1.167
c16e8.04c	SPAC16E8.04c		1.257	1.26	1.24	1.186	0.93	0.89	1.229	1.165
c16e8.06c	SPAC16E8.06c	nop12	1.085	1.17	0.808	1.028	1.08	1.207	0.911	0.765
c16e8.07c	SPAC16E8.07c	vph1	1.383	1.284	1.216	1.051	0.963	0.999	1.011	1.035
c16e8.08	SPAC16E8.08			0.962		1.269		1.16		0.763
c16e8.10c	SPAC16E8.10c		0.917	0.951	1.044	1.099		0.92	1.662	1.088
c16e8.11c	SPAC16E8.11c	tfb1	2.125	2.325	0.973	1.18		0.979	0.874	0.898
c16e8.12c	SPAC16E8.12c		0.977	0.946		0.899		0.973	1.235	0.869
c16e8.13	SPAC16E8.13		1.983	1.665	0.973	1.1		1.04	1.496	1.091
c16e8.14c	SPAC16E8.14c		0.404	0.437	0.518	0.597	1.507	1.262	0.791	0.88
c16e8.16	SPAC16E8.16		1.58	1.882	2.042	1.783	1.083	1.052	0.904	0.972
c16e8.17c	SPAC16E8.17c		1.748	1.471	1.185	1.15	1.07	0.906	0.841	0.824
c16e8.18	SPAC16E8.18		0.824	0.837	0.678	0.771	1.04	1.157	0.821	0.902
c16e9.01c	SPBC16E9.01c		3.549	5.14	1.512	2.078		1.093	0.671
c16e9.02c	SPBC16E9.02c		0.726	0.706	1.133	1.045	1	1.007	0.731	0.757
c16e9.03c	SPBC16E9.03c			0.864				1.041		0.926
c16e9.05	SPBC16E9.05	erg6	0.934	0.814	1.376	1.064	1.068	0.773	0.603	0.638
c16e9.07	SPBC16E9.07								4.342	5.422
c16e9.08	SPBC16E9.08	mcp4						1.312	28.391	17.505
c16e9.09c	SPBC16E9.09c		0.985	1.009	0.995	1.116	1.011	0.892	1.804	1.512
c16e9.10c	SPBC16E9.10c		0.93	0.877		0.984	0.794	1.262	0.755	0.898
c16e9.11c	SPBC16E9.11c	pub3	1	1.157	0.846	0.958	0.782	1.169	1.224	1.819
c16e9.13	SPBC16E9.13	ksp1;ppk20	0.954	0.886	1.169	0.837	1.141	0.877	1.141	1.3
c16e9.14c	SPBC16E9.14c		1.595	1.629		1.132		1.025	0.777	0.723
c16e9.15	SPBC16E9.15			1.351		1.207		1.062		0.998
c16e9.16c	SPBC16E9.16c		0.755	0.744	0.293	1.838	0.17	1.472	2.023	2.096
c16e9.19	SPBC16E9.19		0.995	1.091		0.948		0.883		0.81
c16g5.02c	SPBC16G5.02c		1.995	1.996	1.145	1.148	1.226	1.04		0.734
c16g5.03	SPBC16G5.03			0.93		0.741		0.808		1.076
c16g5.04	SPBC16G5.04	mrpl23	2.91	2.273	1.004	1.036		0.886	1.752	1.389
c16g5.05c	SPBC16G5.05c		0.627	0.659		0.986		0.927		1.202
c16g5.06	SPBC16G5.06		2.506	2.585		0.853		0.891	1.099	0.995
c16g5.07c	SPBC16G5.07c			1.604		1.1		0.841		1.008
c16g5.09	SPBC16G5.09		1.563	1.812	0.942	0.988	0.906	0.95	0.776	0.826
c16g5.10	SPBC16G5.10			1.192		0.999		1.069	0.884	0.754
c16g5.13	SPBC16G5.13		0.841	0.862		1.184		1.074	1.231	0.841
c16g5.15c	SPBC16G5.15c	fkh2				0.578		0.697		1.662
c16g5.16	SPBC16G5.16			0.746		1.066		0.852		1.683
c16g5.17	SPBC16G5.17			1.108		1.006		0.99		0.899
c16g5.19	SPBC16G5.19
c16h5.04	SPBC16H5.04		1.133	1.033	1.109	1.099	1.099	0.979	1.114	1.015
c16h5.05c	SPBC16H5.05c	cyp7;cwf27		0.877	1.096	1.365		1.064	0.742	0.655
c16h5.08c	SPBC16H5.08c		0.887	0.969	0.717	0.79	0.964	1.082	0.645	0.897
c16h5.09c	SPBC16H5.09c			0.965		1.175		1.121	0.843	0.8
c16h5.12c	SPBC16H5.12c		0.703	0.818	1.087	1.07	0.835	0.872	1.646	1.89
c16h5.13	SPBC16H5.13							1.151
c16h5.14c	SPBC16H5.14c							0.767		0.98
c16h5.15	SPBC16H5.15							1.056
c1703.01c	SPBC1703.01c			0.922		0.87		0.908		0.839
c1703.02	SPBC1703.02		1.069		1.02	1.124		1.07	0.799	0.976
c1703.03c	SPBC1703.03c		1.367	1.613		0.933		1.222	0.771	0.81
c1703.04	SPBC1703.04	mlh1	1.27	1.481				1.261	0.876	0.623
c1703.05	SPBC1703.05		0.98	1.112		0.893		1.046	0.962	0.793
c1703.06	SPBC1703.06	pof10	2.325	3.128		1.17		1.124	0.711	0.764
c1703.07	SPBC1703.07		0.941	1.133	0.966	0.895	1.245	0.98	0.713	0.922
c1703.08c	SPBC1703.08c		0.511	0.527	0.654	0.628	0.951	0.914	0.665	0.714
c1703.09	SPBC1703.09
c1703.11	SPBC1703.11			0.643				1.053		0.972
c1703.12	SPBC1703.12	ubp9;ubp30		1.791				1.032
c1703.13c	SPBC1703.13c		0.286	0.29	0.695	0.634	0.845	0.803	0.717	0.711
c1705.02	SPAC1705.02		0.806	0.692	1.154	0.765	1.082	1.055	0.777	0.92
c1706.01	SPBC1706.01	wsh3;tea4
c1709.03	SPBC1709.03		1.173	1.175	1.186	1.257	0.976	0.921	0.942	0.995
c1709.04c	SPBC1709.04c	USA-Cy;cyp3	1.068	1.083	0.896	0.881	1.001	0.872	0.965	0.955
c1709.06	SPBC1709.06		0.684	0.668	0.947	0.919	1.025	1.211	0.761	0.713
c1709.07	SPBC1709.07	erg27	1.228	1.718	1.278	1.276		1.011	0.71
c1709.08	SPBC1709.08	cft1	0.793	0.906	1.203	1.248	0.902	1.097	0.937	0.883
c1709.09	SPBC1709.09			1.253				1.249		0.598
c1709.10c	SPBC1709.10c		3.18	3.324	1.209	1.041	1.084	0.847	0.855	0.774
c1709.11c	SPBC1709.11c	png2	0.927	0.923	1.111	0.945		0.944	0.901	0.769
c1709.12	SPBC1709.12	rid1	0.421	0.507		0.438		0.491	0.559	0.619
c1709.13c	SPBC1709.13c		0.516	0.56	1.04	1.002		0.964	0.88	0.725
c1709.14	SPBC1709.14	png1		0.774				1.225		1.128
c1709.15c	SPBC1709.15c	cft2	0.508	0.631	0.825	1.173	0.88	0.944	1.102	1.147
c1709.16c	SPBC1709.16c		0.545	0.546		1.262		0.972	1.13	1.074
c1709.17	SPBC1709.17
c1709.20	SPBC1709.20			0.908				1.068		0.915
c1711.03	SPBC1711.03		1.292	1.212	1.251	1.115	1.001	0.94	0.957	0.882
c1711.04	SPBC1711.04		0.967	0.963	0.827	0.817	1.034	1.002	0.6	0.568
c1711.05	SPBC1711.05		1.002	0.945	1.078	0.921	1.164	0.908	0.677	0.523
c1711.07	SPBC1711.07		0.536	0.566	0.596	0.602	0.916	1.047	0.511	0.535
c1711.08	SPBC1711.08		3.106	2.236	1.395	1.798	2.091	2.462	1.067	1.105
c1711.09c	SPBC1711.09c			1.027		1.043		1.011		1.255
c1711.10c	SPBC1711.10c	npl4	1.262	1.455	1.213	1.134	0.895	1.068	0.944	1.11
c1711.11	SPBC1711.11			2.224				1.437	2.426
c1711.12	SPBC1711.12		4.556	4.641	2.339	2.812	1.217	2.019	0.951	1.099
c1711.15c	SPBC1711.15c		1.365	1.576		0.984		1.242		0.849
c1711.16	SPBC1711.16
c1718.02	SPBC1718.02	hop1
c1718.03	SPBC1718.03	ker1	4.296	4.494		0.714		1.016		0.426
c1718.04	SPBC1718.04			0.631		1.179		1.111		0.727
c1734.06	SPBC1734.06	rhp18;rad6		1.124		1.118		1.105	0.736	0.677
c1734.07c	SPBC1734.07c		0.855	0.673		1.017		1.021	0.877	0.976
c1734.08	SPBC1734.08		1.807	1.741	1.435	1.257	0.94	0.936	1.255	1.052
c1734.09	SPBC1734.09			0.717		1.279		1.035	0.869	0.7
c1734.10c	SPBC1734.10c		0.696	0.62	0.942	1.102		1.033	0.981	0.817
c1734.11	SPBC1734.11	spj1	0.966	0.943	0.703	0.8	1.606	1.692	0.916	1.001
c1734.12c	SPBC1734.12c	alg12		0.931	1.025	1.124		1.201	1.865	2.242
c1734.13	SPBC1734.13	atp3	1.073	1.001	1.159	1.1	1.039	0.998	1.213	1.284
c1734.18c	SPBC1709.02c		0.773	0.943	0.945	1.003	0.977	1.003	0.699	1.24
c1739.01	SPCC1739.01		0.751	0.872	0.9	0.632	0.951	0.83	0.754	1.261
c1739.02c	SPCC1739.02c	mrpl22
c1739.03	SPCC1739.03	hrr1						1.082	1.742
c1739.04c	SPCC1739.04c					1.079		1.127	2.477	2.185
c1739.05	SPCC1739.05	set5				0.811		1.328
c1739.06c	SPCC1739.06c		1.716	1.63	1.186	1.221	0.76	1.441	0.815	0.83
c1739.07	SPCC1739.07		1.276	1.275	0.774	1.203		1.462	0.926	0.755
c1739.08c	SPCC1739.08c			0.337	0.287	1.231		1.384	4.26	3.668
c1739.09c	SPCC1739.09c	cox13	1.097	0.956	1.001	0.917	1.22	1.027	1.246	1.177
c1739.10	SPCC1739.10		2.194	1.881	1.633	1.433	1.081	0.996	1.16	1.054
c1739.11c	SPCC1739.11c	pld3;cdc11		0.8		1.135		1.006		1.436
c1751.02c	SPAC1751.02c	rsm19	1	0.925	0.927	0.958	1.136	0.893	1.257	1.029
c1751.04	SPAC1751.04		1	1.107		0.788		1.017		0.962
c1753.05	SPCC1753.05	rsm1
c1773.01	SPBC1773.01							0.945		0.955
c1773.02c	SPBC1773.02c		2.395	2.197	1.227	1.235			1.085	0.992
c1773.03c	SPBC1773.03c		1	1.159		0.609		0.721	3.714	3.225
c1773.04	SPBC1773.04		0.955	1.078	1.035	0.882	0.838	0.698	0.942	1.061
c1773.06c	SPBC1773.06c		18.231	19.532		2.862		1.069
c1773.08c	SPBC1773.08c								4.207
c1773.09c	SPBC1773.09c	mug184		0.579				1.36		1.717
c1773.10c	SPBC1773.10c		1.258	1.338	0.916	0.762	0.99	0.764	0.727	0.866
c1773.11c	SPBC1773.11c			1.424		1.186		1.023	1.929	1.757
c1773.12	SPBC1773.12
c1773.13	SPBC1773.13			1.451				0.745		1.153
c1773.15	SPBC1773.15			1.085		0.871		0.879		0.713
c1773.16c	SPBC1773.16c
c1773.17c	SPBC1773.17c		0.752	0.785	1.103	0.713	1.065	0.626	0.507	0.455
c1778.01c	SPBC1778.01c	zuo1;mpp11	0.395	0.415	0.838	0.799	1.123	0.983	0.606	0.64
c1778.02	SPBC1778.02	rap1		1.83				1.397		0.978
c1778.03c	SPBC1778.03c		0.843	0.838	1.372	1.687		1	2.77	1.627
c1778.05c	SPBC1778.05c		1	1.251		1.108		0.975		2.411
c1778.07	SPBC1778.07		1.04	0.988	1.028	1.018	0.934	0.959	0.807	0.866
c1778.08c	SPBC1778.08c	arc21;arc3	1.408	1.435	1.768	1.326	1.264	0.936	0.888	0.921
c1778.09	SPBC1778.09
c1782.01	SPAC1782.01		0.897	0.913	1.005	0.871	0.881	0.835	1.175	1.297
c1782.02c	SPAC1782.02c		0.878	0.902	1.025	0.957	1.182	1.027	0.899	0.913
c1782.03	SPAC1782.03			0.667						0.722
c1782.04	SPAC1782.04
c1782.05	SPAC1782.05		0.578	0.6	1.041	0.924		0.943	1.494	1.16
c1782.06c	SPAC1782.06c		0.754	1.006	0.868	0.896	0.683	0.925	0.826	0.895
c1782.08c	SPAC1782.08c		0.75	0.775	0.949	0.952	1.037	0.915	1.837	1.835
c1782.09c	SPAC1782.09c	flp1;clp1		0.768		0.942		0.833	2.103	3.229
c1782.11	SPAC1782.11		0.316	0.292	0.804	0.631	1.147	0.826	0.46	0.453
c1782.12c	SPAC1782.12c		1.607	1.218	1.192	1.291	1.469	1.204	1.41	1.179
c1783.01	SPAC1783.01		0.995	1.128	1.121	1.449		1.313	1.323	1.103
c1783.02c	SPAC1783.02c	vps66		0.826	1.066	1.13		0.978	1.29	1.135
c1783.03	SPAC1783.03	sma2;fta2		1.204		1.295		1.244		1.247
c1783.06c	SPAC1783.06c	apg12;atg12						1.01		1.275
c1786.01c	SPAC1786.01c		0.445	0.458	1.294	1.215	0.514	0.75	0.625	0.812
c1786.02	SPAC1786.02		1.835	1.715	0.78	1.039	0.956	1.067	1.214	1.071
c1786.04	SPAC1786.04
c1795.01c	SPCC1795.01c	mad3						1.33
c1795.04c	SPCC1795.04c		0.504	0.552	1.043	0.899	0.904	0.792	1.051	1.034
c1795.05c	SPCC1795.05c
c1795.07	SPCC1795.07		1.028	1.036		0.892	1.072	0.941	1.86	1.302
c1795.08c	SPCC1795.08c
c1795.09	SPCC1795.09	yps1	2.129	1.846		1.129		1.078		0.986
c1795.10c	SPCC1795.10c		1.133	1.121		0.704		0.754	0.836	0.817
c1795.12c	SPCC1795.12c		1.095	1.089	0.659	0.847		0.91		0.584
c1795.13	SPCC1742.01							0.875
c17a2.02c	SPAC17A2.02c		0.677	0.656	1.126	1.019	0.821	0.816	1.025	1.028
c17a2.03c	SPAC17A2.03c	vma6	1.366	1.503	1.212	1.035	1.065	0.781	1.032	1.093
c17a2.04c	SPAC17A2.04c			1.333				1.144		0.753
c17a2.05	SPAC17A2.05		0.618	0.729	1.038	1.135		1.044	0.77	0.756
c17a2.06c	SPAC17A2.06c	vps8		0.662	1.088	1.135	1.012	1.182	1.483	1.235
c17a2.07c	SPAC17A2.07c					1.128		1.247	1.547
c17a2.08c	SPAC17A2.08c			1.108				0.963		1.006
c17a2.10c	SPAC17A2.10c							0.855
c17a2.11	SPAC17A2.11
c17a2.12	SPAC17A2.12			0.801		1.434		1.597	1.032	1.121
c17a2.14	SPAC17A2.14		0.869	0.958	0.942	1.093	1.084	0.879	1.259	1.153
c17a3.02	SPBC17A3.02		0.94	0.839	0.929	0.898	1.081	1.082	1.011	0.846
c17a5.01	SPAC17A5.01		0.529	0.561		1.242		0.927	1.124	1.229
c17a5.04c	SPAC17A5.04c	mde10	1.605	1.604	0.805	1.06		1.084	8.045	5.316
c17a5.05c	SPAC17A5.05c		1.393	1.438		1.223		1.058	2.892	2.891
c17a5.06	SPAC17A5.06	ercc3sp	1.137	1.136	1.081	1.244	0.804	1.103	1.632	2.14
c17a5.08	SPAC17A5.08		1.773	1.767	1.096	1.025	1.036	0.733	1.174	1.127
c17a5.09c	SPAC17A5.09c			1.206		1.635		1.076		1.07
c17a5.10	SPAC17A5.10			1.636				0.906		1.202
c17a5.12	SPAC17A5.12	ucp7		1.484		1.095		0.891		0.845
c17a5.13	SPAC17A5.13		1.622	1.575	1.153	1.254	0.994	0.936	0.591	0.615
c17a5.15c	SPAC17A5.15c		0.802	0.7	1.177	1.041	0.915	0.903	1.171	1.226
c17a5.16	SPAC17A5.16		1.135	1.21		1.038		1.094	1.5	2.443
c17a5.18c	SPAC17A5.18c	rec25;mug19			2.325
c17c9.05c	SPAC17C9.05c	pmc3
c17c9.06	SPAC17C9.06	sam50		0.738		1.466		0.939		1.158
c17c9.07	SPAC17C9.07	alg8		1.243		1.138		1.006	0.867	0.89
c17c9.08	SPAC17C9.08	nuc1;pnu1		1.128	1.24	1.071		0.94		0.821
c17c9.11c	SPAC17C9.11c		1.549	1.368	1.574	1.237	1.088	0.855	1.334	1.111
c17c9.12	SPAC17C9.12		2.051	1.41	1.35	1.313	0.962	0.86	1.063	0.968
c17c9.14	SPAC17C9.14			0.921		1.066		0.874		0.932
c17c9.15c	SPAC17C9.15c			1.009		1.072		0.997		0.756
c17c9.16c	SPAC17C9.16c							0.656
c17d1.01	SPBC17D1.01		3.156	3.134	1.167	1.127	0.961	0.779	0.813	0.945
c17d1.02	SPBC17D1.02					0.787		1.149	0.638	0.682
c17d1.03c	SPBC17D1.03c		1.067	1.132	0.681	0.894		1.011	0.919	0.714
c17d1.04	SPBC17D1.04			0.847	0.693	1.061		1.015	1.144	1.053
c17d1.05	SPBC17D1.05		1.633	1.789	0.601	0.787	0.784	1.104	0.739	0.93
c17d1.06	SPBC17D1.06		0.725	0.723	0.4	0.606	0.935	1.129	0.614	0.667
c17d1.07c	SPBC17D1.07c								17.363	16.739
c17d11.01	SPBC17D11.01	nep1	1.619	1.69	1.019	1.107		1.02	1.621	1.565
c17d11.02c	SPBC17D11.02c					1.369		1.072	1.073
c17d11.03c	SPBC17D11.03c		1.967	1.979	0.911	0.915		0.73	0.703	0.694
c17d11.04c	SPBC17D11.04c			0.592		1.261		1.183	0.828	0.863
c17d11.06	SPBC17D11.06	spp2;pri2		1.329		0.881		1.114	0.921	0.849
c17d11.08	SPBC17D11.08		1.293	1.508	1.577	1.505	0.982	1.042	1.519	1.466
c17d4.03c	SPAC17D4.03c		0.705	0.71	0.805	0.88	0.83	0.914	1.299	1.38
c17f3.03c	SPBC12C2.01c			0.681		1.213		1.017	1.311	1.252
c17g6.02c	SPAC17G6.02c		0.521	0.56	0.795	0.64		0.717	0.554	0.611
c17g6.03	SPAC17G6.03		1.837	1.849	1.455	0.85		0.68	0.651	0.559
c17g6.05c	SPAC17G6.05c		1.229	1.458	0.942	1.158		1.11	1.052	1.34
c17g6.07c	SPAC17G6.07c		1.699	1.433	1.372	1.562	1.097	1.022	1.57	1.215
c17g6.10	SPAC17G6.10		1.138	1.222	1.114	1.201	0.879	1.006	1.151	1.116
c17g6.11c	SPAC17G6.11c		0.795	0.823	0.801	1.117		1.278	1.153	1.216
c17g6.15c	SPAC17G6.15c		0.642	0.733	1.032	0.892	1.096	0.961	0.697	0.707
c17g6.16c	SPAC17G6.16c	ysh1	1.165	1.229	1.006	0.985	1.121	0.98	0.876	1.039
c17g6.17	SPAC17G6.17	pof8
c17g8.02	SPAC17G8.02		1.547	1.318	1.278	1.562		1.394	1.217	1.099
c17g8.03c	SPAC17G8.03c	dpb3	2.492	2.397		1.019		0.925	1.478	1.204
c17g8.04c	SPAC17G8.04c	arc5;arc15	1.904	1.419	1.202	1.284		0.896		1.003
c17g8.05	SPAC17G8.05			1.342		0.921		1.141		1.084
c17g8.07	SPAC17G8.07		0.961	0.786	1.049	1.189	0.935	0.996	0.918	0.813
c17g8.08c	SPAC17G8.08c		0.573	0.566	0.457	0.509	1.241	1.006	1.038	0.917
c17g8.09	SPAC17G8.09	shg1		1.241						1.593
c17g8.11c	SPAC17G8.11c		2.064	1.727	1.196	1.252	0.881	0.999	1.035	0.959
c17g8.12	SPAC17G8.12					0.945		0.906	2.41	2.36
c17g8.13c	SPAC17G8.13c	HAG604;mst2
c17g9.02c	SPBC17G9.02c			1.162				0.826		1.196
c17g9.03c	SPBC17G9.03c		0.758	0.823	0.855	0.747	1.244	0.867	0.599	0.739
c17g9.04c	SPBC17G9.04c	nup85		0.787		1.006		0.92	0.799	1.152
c17g9.05	SPBC17G9.05	cyp6
c17g9.06c	SPBC17G9.06c			0.789				0.906	1.66	1.435
c17g9.12c	SPBC17G9.12c							1.03	0.856
c17g9.13c	SPBC17G9.13c
c17h9.02	SPAC17H9.02		0.718	0.758	1.071	1.091		1.059	1.129	0.84
c17h9.03c	SPAC17H9.03c					1.208		1.245		1.172
c17h9.04c	SPAC17H9.04c		1.305	1.483	0.45	0.586	0.728	0.955	0.718	0.882
c17h9.05	SPAC17H9.05	ebp2	0.927	0.795	0.793	0.832	1.155	0.976	0.71	0.684
c17h9.06c	SPAC17H9.06c			1.208	1.173	1.024		0.903	1.29	1.163
c17h9.07	SPAC17H9.07		1.057	1.093	0.826	0.967		0.819	1.511	1.188
c17h9.08	SPAC17H9.08
c17h9.10c	SPAC17H9.10c	ddb1	1.014	1.33		1.074		1.005	1.272	1.134
c17h9.11	SPAC17H9.11		1.413	1.223	1.072	1.119	1.296	0.786	0.959	0.805
c17h9.12c	SPAC17H9.12c		0.483	0.471	1.117	1.192	0.968	0.942	1.296	1.252
c17h9.13c	SPAC17H9.13c		1.032	1.134	1.223	1.02	0.893	0.749	0.79	0.765
c17h9.14c	SPAC17H9.14c		1.324	1.258	1.388	1.171	1.159	0.838	0.861	0.955
c17h9.16	SPAC17H9.16	tom22	0.961	0.986	1.07	1.051	0.927	0.854	0.974	0.974
c17h9.17c	SPAC17H9.17c	mdm10						0.998
c17h9.18c	SPAC17H9.18c		2.488	2.303		0.597		0.51	1.061	0.833
c18.01c	SPCC18.01c	adg3	0.297	0.362	0.367	0.207	0.648	0.28	0.433	0.749
c18.02	SPCC18.02		1.512	1.727		0.669		0.89	1.116	1.207
c18.03	SPCC18.03		1.258	1.361	0.955	1.636	1.007	1.778	2.134	1.831
c18.04	SPCC18.04	pof6	1.007	1.139	1.093	1.125		1.078		0.802
c18.05c	SPCC18.05c		1.026	1.053	0.889	0.962	0.974	1.294	0.792	0.831
c18.06c	SPCC18.06c		0.642	0.724	0.87	0.96	0.813	0.928	0.991	0.883
c18.08	SPCC18.08			0.474	0.95	1.126		1.042	0.65	0.654
c18.09c	SPCC18.09c			1.12				1.091		0.857
c18.10	SPCC18.10			0.737		1.23		1.057		0.879
c18.11c	SPCC18.11c	sdc1		0.804	1.002	1.072		0.878	1.301	1.259
c18.12c	SPCC18.12c					1.06		1.096	1.119	1.07
c18.13	SPCC18.13			1.142		0.91		1.127	1.635	1.483
c18.15	SPCC18.15		1.15	1.202		1.166		1.04	0.768	0.764
c18.16c	SPCC18.16c	fmn1	2.476	2.626		0.966		0.807	0.696	0.447
c18.17c	SPCC18.17c		2.682	3.406	1.203	1.183		0.984	0.723	0.749
c1805.01c	SPAC1805.01c	ppk6		0.597		1.082		0.992	0.929	0.98
c1805.02c	SPAC1805.02c		0.954	0.966	1.384	1.189	1.052	0.942	0.828	0.843
c1805.03c	SPAC1805.03c							1.421
c1805.04	SPAC1805.04	Nup133b;nup132	0.553	0.606	1.146	1.217	0.754	1.096	0.99	1.086
c1805.07c	SPAC1805.07c	hos2;dad2
c1805.09c	SPAC1805.09c
c1805.10	SPAC1805.10
c1805.14	SPAC1805.14					0.835		0.908
c1805.15c	SPAC1805.15c	pub2	1.646	1.992						1.815
c1805.16c	SPAC1805.16c		1.267	1.08	1.259	0.936	1.074	0.756	2.181	1.959
c1827.01c	SPCC1827.01c		0.875	0.963		0.788		1.069	1.083	1.041
c1827.02c	SPCC1827.02c		1.471	1.296	0.985	1.165		0.955	1.734	1.906
c1827.03c	SPCC1827.03c		0.587	0.562	1.04	0.904	1.071	1.1	0.575	0.734
c1827.04	SPCC1827.04		1.192			1.006		0.996	0.847	0.729
c1827.05c	SPCC1827.05c		0.96	0.921	0.757	0.792		0.887	0.577	0.389
c1827.06c	SPCC1827.06c		0.823	0.806	1.344	0.691	1.282	0.757	0.692	0.634
c1827.07c	SPCC1827.07c							0.743
c1827.08c	SPCC1827.08c	pof7		1.51		1.3		1.507	1.16	0.979
c1834.05	SPAC1834.05	alg9	1.295	1.261	0.939	1.026	1.016	1.032	0.892	1.191
c1834.06c	SPAC1834.06c	pmo25	0.769	0.743	0.942	1.015	0.894	0.986	1.133	1.024
c1834.09	SPAC1834.09		2.668	2.907				1.133		0.854
c1834.10c	SPAC1834.10c			0.733				0.819		0.659
c1840.04	SPCC1840.04	mca1	0.889	0.866	1.627	1.257		0.897	0.934	0.929
c1840.05c	SPCC1840.05c		1.032	1.066	1.545	1.173	1.114	0.967	1.397	1.665
c1840.06	SPCC1840.06	atp5	1.198	1.106	1.171	1.001	1.101	0.949	1.159	1.046
c1840.07c	SPCC1840.07c			1.546		1.145		1.147		0.691
c1840.08c	SPCC1840.08c			1.423		0.929		0.946	0.71	0.703
c1840.09	SPCC1840.09		1.815	2.102		1.651		0.964	2.571	0.76
c1840.12	SPCC1840.12		2.247	2.13		1.234		0.948	1.162	1.378
c1851.02	SPAC1851.02		0.99	0.933	1.117	1.234	1.065	0.937	0.809	0.788
c186.01	SPAC186.01			0.843						1.022
c186.02c	SPAC186.02c
c186.03	SPAC186.03		2.709	3.053		0.692		0.804		0.355
c186.04c	SPAC186.04c
c186.05c	SPAC186.05c							0.275		0.066
c186.06	SPAC186.06
c186.07c	SPAC186.07c
c186.08c	SPAC186.08c
c186.09	SPAC186.09
c1861.03	SPBC1861.03	mak10		0.661	1.172	1.3	0.913	0.897	1.133	1.405
c1861.04c	SPBC1861.04c		1.02	1.111		1.173		0.996	1.619	1.386
c1861.05	SPBC1861.05		0.871	0.86	0.902	0.82	0.94	0.938	1.287	1.375
c1861.07	SPBC1861.07	elc1	0.715	0.725	0.8	0.856	1.391	1.174	1.218	1.267
c1861.08c	SPBC1861.08c	U2-A	1.432	1.37		1.173		1.139	1.835	1.518
c1861.09	SPBC1861.09	ppk22	1.28	1.322	0.88	1.167	1.032	1.08	1.64	2.205
c188.01c	SPCC11E10.09c								4.092	5.449
c188.04c	SPCC188.04c	spc25		0.56		1.173	0.975	1.061	1.324	1.285
c188.07	SPCC188.07	ccq1				1.093		1.053	1.904
c188.08c	SPCC188.08c	ubp5;ubp22		1.072		1.132		1.019	0.973	1.345
c188.09c	SPCC188.09c		0.877			0.995		1.089	0.82
c188.10c	NULL_SPCC188.10c		1.178	1.398		0.983		0.915	0.673	0.697
c1884.01	SPCC1884.01							1.802
c18a7.01	SPBC18A7.01
c18a7.02c	SPBC18A7.02c			1.545		1.147		1.085	1.649	1.448
c18b11.02c	SPAC18B11.02c							1.211
c18b11.03c	SPAC18B11.03c							0.79		0.804
c18b11.04	SPAC18B11.04	ncs1	1.207	1.153	1.318	1.094	0.846	0.761	1.337	1.263
c18b11.05	SPAC18B11.05	gpi18						1.017
c18b11.06	SPAC18B11.06			1.013		0.767		1.02	0.642	0.702
c18b11.08c	SPAC18B11.08c		1.176	1.014	1.028	1.331		0.906	0.802	0.678
c18b11.09c	SPAC18B11.09c			1.447				1.654		1.212
c18b11.10	SPAC18B11.10	tup11	1.072	1.035		0.999		0.873	0.687	0.823
c18b11.11	SPAC18B11.11			0.942		0.751		1.103		0.925
c18b5.02c	SPCC18B5.02c									0.865
c18b5.04	SPCC18B5.04	rsm18		1.165		1.467		1.148
c18b5.05c	SPCC18B5.05c			0.736	1.006	0.762		1.065	0.832	0.844
c18b5.06	SPCC18B5.06	sup45;erf1		2.693		1.312		1.359
c18b5.07c	SPCC18B5.07c	nup61	1.48	1.342	1.055	1.177		1.119	0.757	0.761
c18b5.08c	SPCC18B5.08c			0.925		1.123		1.264		1.174
c18b5.09c	SPCC18B5.09c			1.037		0.944		0.878	0.738	0.711
c18b5.10c	SPCC18B5.10c			1.231		1.234		1.073	0.858	0.987
c18b5.12	SPCC14G10.01		2.022	1.742	1.18	1.359	1.243	1.312		1.144
c18b5.13	SPCC14G10.02		0.97	1.048		0.835		1.245	0.936	0.929
c18e5.01	SPBC18E5.01
c18e5.02c	SPBC18E5.02c		1.408	1.542	1.088	0.953	0.892	0.788	1.09	1.219
c18e5.03c	SPBC18E5.03c	sim4	0.679	0.663		1.301		1.233	1.083	0.909
c18e5.05c	SPBC18E5.05c			0.961		0.883		1.046		0.702
c18e5.07	SPBC18E5.07		0.52	0.603	0.719	0.586	0.965	0.702	0.911	1.202
c18e5.08	SPBC18E5.08							1.238
c18e5.09c	SPBC18E5.09c		0.968	0.94		1.415		0.951		0.89
c18e5.10	SPBC18E5.10							1.435	1.156
c18e5.14c	SPBC18E5.14c		0.927	0.927	0.84	0.977		0.955	0.746	0.838
c18g6.01c	SPAC18G6.01c			0.775		1.281		1.148		1.546
c18g6.05c	SPAC18G6.05c		0.682	0.674	0.919	0.88	0.954	1.004	0.756	0.966
c18g6.06	SPAC18G6.06			2.245		0.707		0.938		1.179
c18g6.09c	SPAC18G6.09c		2.159	1.905	1.083	1.144	0.82	1.13	1.987	2.671
c18g6.10	SPAC18G6.10					1.109		1.075
c18g6.11c	SPAC18G6.11c	rrn3	0.862	0.776	0.603	0.558	0.837	1.035	0.747	0.737
c18g6.13	SPAC18G6.13			0.99						0.92
c18h10.01	SPBC11G11.07		0.868	0.916		0.951		1.088	1.165	1.477
c18h10.02	SPBC18H10.02	lcf1	1.886	2.004	1.234	1.048	0.784	0.983	0.796	1.111
c18h10.05	SPBC18H10.05		0.815	1.031				1.418	2.719	2.578
c18h10.06c	SPBC18H10.06c	swd2.1;swd2		1.23	1.062	1.536		1.265		0.982
c18h10.07	SPBC18H10.07							1.254
c18h10.08c	SPBC18H10.08c	ubp4;ubp25	0.718	0.77	1.122	1.361		1.024	3.056	2.36
c18h10.09	SPBC18H10.09
c18h10.10c	SPBC18H10.10c	cwc16		1.323				1.49
c18h10.11c	SPBC18H10.11c					1.476		1.412	1.091
c18h10.15	SPBC18H10.15	ppk23						1.12		0.622
c18h10.16	SPBC18H10.16		1.124	1.341	0.808	0.843		1.062		0.818
c18h10.17c	SPBC18H10.17c			0.813		1.278		0.977	1.469	1.155
c18h10.18c	SPBC18H10.18c		2.482	2.837	0.983	0.996		1.006	1.409	1.136
c18h10.19	SPBC18H10.19			1.193		1.149		1.081	1.148	1.148
c18h10.20c	SPBC18H10.20c		0.85	1.604	0.926	0.892		0.978	0.579	0.681
c18h10.21c	SPBC18H10.21c
c1906.01	SPCC1906.01	mpg1	1.255	1.21	0.715	0.681	0.84	0.75	1.129	1.339
c1906.02c	SPCC1906.02c		0.78	0.916	0.698	0.473	0.908	0.598	0.431	0.575
c191.01	SPCC191.01		5.302	4.537	3.318	3.045	0.983	1.345	1.852	1.881
c191.02c	SPCC191.02c		0.936	0.898	1.441	1.474	0.83	0.964		0.973
c191.03c	SPCC191.03c		0.945	1.096	1.714	1.757	1.027	1.052	0.941	1.473
c191.04c	SPCC191.04c
c191.05c	SPCC191.05c									0.664
c191.06	SPCC191.06
c191.08	SPCC191.08			0.543				1.213		0.757
c191.09c	SPCC191.09c	GSTI;gst1
c191.10	SPCC191.10
c191.13	SPCC1450.02		0.866	0.904	0.715	0.719	0.809	0.72	1.532	1.716
c1919.02	SPCC1919.02							0.998
c1919.03c	SPCC1919.03c		1.061	1.078	1.137	1.234	0.919	0.893	0.904	0.889
c1919.04	SPCC1919.04		0.635	0.615	0.939	1.141		0.988	1.273	1.008
c1919.05	SPCC1919.05			1.194		1.19		1.237	1.719	2.396
c1919.07	SPCC1919.07							1.017		0.651
c1919.08c	SPCC1919.08c	mrpl33	0.759	0.696			0.95	1.08	1.04	0.835
c1919.11	SPCC1919.11								30.876	48.764
c1919.12c	SPCC1919.12c							1.293	0.715
c1919.13c	SPCC1919.13c			0.73		0.85		1.102		1.291
c1919.14c	SPCC1919.14c	bdp1	2.016	3.037				1.216		1.066
c1921.02	SPBC1921.02	rad60		0.72		1.142		0.962		0.713
c1921.04c	SPBC1921.04c
c1921.06c	SPBC1921.06c	pvg3	2.914	3.479		0.989		0.948		0.757
c1952.01	SPAC1952.01			0.721		0.691		0.928	1.23	1.066
c1952.02	SPAC1952.02		0.838	0.893	0.691	0.923	1.001	0.975	0.839	0.69
c1952.03	SPAC1952.03		1.884	2.425		1.317		0.97	1.367	0.935
c1952.04c	SPAC1952.04c		1.364	1.485				1.145		0.925
c1952.05	SPAC1952.05	HAG601;gcn5	1.556	1.356		1.664				0.817
c1952.06c	SPAC1952.06c
c1952.08c	SPAC1952.08c		1.423	1.303		1.004		0.928		0.917
c1952.09c	SPAC1952.09c	ach1	1.31	1.252	1.125	1.016	0.962	1.019	1.891	2.045
c1952.10c	SPAC1952.10c			1.592				1.081		1.831
c1952.13	SPAC1952.13	ned1	0.85	0.859	1.859	1.739	0.742	1.105	2.585	2.65
c1952.14c	SPAC1952.14c	mrpl25		0.67	1.108	1.09		1.12	0.952	0.781
c1952.15c	SPAC1952.15c	mug6;rec24		0.963		1.141		1.084	1.423	1.959
c1952.16	SPAC1952.16	rga9
c19a8.02	SPAC19A8.02		1.308	1.279				1.235		0.96
c19a8.03	SPAC19A8.03			1.21		1.01		0.926	1.317	1.311
c19a8.04	SPAC19A8.04	erg5	0.481	0.491	1.392	1.093	1.176	1.09	0.888	0.93
c19a8.06	SPAC19A8.06		0.99	1.068	0.889	0.841		0.869	1.233	0.916
c19a8.07c	SPAC19A8.07c			0.867		0.719		1.184	0.734	0.61
c19a8.09	SPAC19A8.09			2.099		1.141		1.125		0.771
c19a8.10	SPAC19A8.10			1.023		1.066		1.098		2.242
c19a8.11c	SPAC19A8.11c		1.32	1.344		1.175	0.885	1.112	1.062	0.957
c19a8.12	SPAC19A8.12	dcp2		0.968	0.879	1.24		1.125		0.957
c19a8.13	SPAC19A8.13	U1-70kD		0.734		1.039		1.092		0.767
c19a8.14	SPAC19A8.14		1.262	1.34		1.206		1.013	0.947	0.798
c19a8.15	SPAC19A8.15	trp2	0.541	0.593	1.209	0.901	1.143	0.847	0.604	0.699
c19b12.01	SPAC19B12.01		0.539	0.689		0.781		1.302	0.596	0.72
c19b12.02c	SPAC19B12.02c		0.21	0.245	0.184	0.241	1.395	0.856	0.879	1.219
c19b12.05c	SPAC19B12.05c	fcp1	0.71	0.839	0.891	0.856	0.815	0.857	0.78	0.915
c19b12.06c	SPAC19B12.06c		0.564	0.576	0.694	0.759	0.973	0.826	0.949	0.872
c19b12.07c	SPAC19B12.07c			1.224				1.215		0.794
c19b12.08	SPAC19B12.08		2.351	3.792				1.455		1.238
c19b12.10	SPAC19B12.10	sst2		0.921		0.947		1.089		0.996
c19b12.11c	SPAC19B12.11c		1.138	1.23	0.635	0.719	1.108	1.152	0.994	1.062
c19c2.04c	SPBC19C2.04c	ubp32;ubp11	0.682	0.609		0.726		0.916	0.851	0.813
c19c2.06c	SPBC19C2.06c							1.021	3.634	4.118
c19c2.08	SPBC19C2.08	prp38		0.965		1.165		1.159		0.888
c19c2.09	SPBC19C2.09	sre1	1.754	1.824	1.306	1.179		1.233	1.914	2.677
c19c2.10	SPBC19C2.10			1.124		0.879		1.145	3.028	3.399
c19c2.11c	SPBC19C2.11c		0.61		1.119	0.933		0.936	2.105	2.311
c19c2.12	SPBC19C2.12	mrpl51						0.936
c19c2.13c	SPBC19C2.13c			0.936		0.844		0.914	0.833	0.694
c19c7.01	SPBC19C7.01		0.824	1.047	1.211	1.268		0.949	1.651	1.112
c19c7.02	SPBC19C7.02	ubr1	1	1.174		1.093		1.178	1.048	1.127
c19c7.04c	SPBC19C7.04c		0.317	0.35	0.321	0.601	0.507	0.71	1.798	1.721
c19c7.05	SPBC19C7.05			1.015		0.844		0.802	1.531	1.53
c19c7.06	SPBC19C7.06		0.434	0.501	0.699	0.691	0.905	0.95	0.659	0.77
c19c7.07c	SPBC19C7.07c	sen34	0.72	0.746	1.04	1.09		0.885	0.971	0.808
c19c7.08c	SPBC19C7.08c		0.864	0.965		1.034		1.075	0.862	0.879
c19c7.10	SPBC19C7.10		1.762	1.965	1.297	1.088	0.869	0.949	0.875	0.973
c19c7.11	SPBC19C7.11		0.986	0.972	1.123	1.19		1.272	1.197	1.083
c19c7.12c	SPBC19C7.12c		1.108	1.264	1.164	1.079		1.114	0.796	0.71
c19d5.02c	SPAC19D5.02c		1.349	1.507	1.367	1.459		0.899	1.311	0.912
c19d5.04	SPAC19D5.04	ptr1	0.88	0.931	0.704	0.933	0.782	1.062	0.794	0.977
c19d5.05c	SPAC19D5.05c		1.553	1.39	1.02	1.147	0.987	0.973	0.799	0.746
c19d5.07	SPAC19D5.07			1.263	0.899	1.438		1.134		0.973
c19e9.01c	SPAC19E9.01c	nup40	1.63	1.673	1.105	1.072	0.846	0.872	1.23	1.139
c19f5.02c	SPBC19F5.02c		0.94	1.036	0.661	0.813	0.925	1.072	1.034	1.139
c19f5.03	SPBC19F5.03		1.741	2.081	0.861	1.045		0.78	1.057	1.416
c19f5.04	SPBC19F5.04							1.065
c19f8.02	SPBC19F8.02		1.375	1.909	1.322	1.548		1.009		0.877
c19f8.03c	SPBC19F8.03c					1.003		1.019	1.106
c19f8.04c	SPBC19F8.04c							1.205
c19f8.05	SPBC19F8.05		1.189			1.13		1.027	1.418
c19g12.03	SPAC19G12.03	cda1	1.102	1.014	1.396	1.266	0.834	0.992	1.032	0.853
c19g12.04	SPAC19G12.04					1.94		1.56		0.925
c19g12.05	SPAC19G12.05
c19g12.08	SPAC19G12.08			2.311
c19g12.09	SPAC19G12.09		1.274	1.131	1.834	2.614		0.54	0.996	0.977
c19g12.11	SPAC19G12.11			1.393	1.225	1.709		1.026
c19g12.12	SPAC19G12.12	dlp1;coq1						0.992
c19g12.13c	SPAC19G12.13c			0.976				1.098		0.847
c19g12.17c	SPAC19G12.16c	adg2	0.176	0.183	0.277	0.198	0.619	0.263	1.164	2.143
c19g7.02	SPBC19G7.02			0.767		0.829	1.207	1.076	1.309	1.756
c19g7.04	SPBC19G7.04							0.777		3.397
c19g7.06	SPBC19G7.06	mbx1		0.551		1.501		1.182		0.839
c19g7.07c	SPBC19G7.07c
c19g7.08c	SPBC19G7.08c
c19g7.10c	SPBC19G7.10c		1.014	0.779	0.919	1.146	0.986	1.036	1.18	1.089
c19g7.11c	SPBC19G7.18c		1.483	1.329				1.072		0.713
c19g7.12c	NULL_SPBC19G7.12c			1.403				1.201		0.767
c19g7.13	SPBC19G7.13	trf1	1.417	1.456		1.001		1.207		1.04
c19g7.14c	SPBC19G7.14c			1.217				1.16		0.802
c19g7.15	SPBC19G7.15	nup44		0.715		1.176		1.019	1.003	0.842
c19g7.16	SPBC19G7.16	isw1						1.356
c1a4.04	SPBC1A4.04		1.453	1.564	1.07	1.081	1.138	0.976	0.782	0.734
c1a4.05	SPBC1A4.05		0.661	0.695	0.771	1.141	0.962	1.002	0.951	0.932
c1a4.06c	SPBC1A4.06c		1.524	1.76	1.408			1.433	0.934	0.707
c1a4.07c	SPBC1A4.07c		1.583	1.695	0.758	0.944	0.861	1.065	0.987	0.97
c1a4.09	SPBC1A4.09		0.731	0.805	0.809	0.875		0.998		0.784
c1a4.11c	SPBC1A4.11c			1.156				1.137		0.747
c1a6.01c	SPAC1A6.01c		1.241	1.152	1.313	1.266	1.114	1.119		0.918
c1a6.02	SPAC1A6.02			0.859	1.055	1.162		1.085	0.698	0.672
c1a6.03c	SPAC1A6.03c		1.816	1.684	1.017	0.891	1.021	0.91	0.884	1.1
c1a6.04c	SPAC1A6.04c	plb1	1.716	1.695	1.098	0.585	0.917	0.797	0.832	1.115
c1a6.05c	SPAC1A6.05c		1.669	1.593		1.124		1.211		0.771
c1a6.07	SPAC1A6.07		1.585	1.602		1.816		1.544	1.348	1.318
c1a6.08c	SPAC1A6.08c	mcp2		0.76				1.474	10.458	4.816
c1a6.11	SPAC1A6.11
c1b1.02c	SPAC1B1.02c		0.569	0.492	1.098	1.208		0.988	0.971	0.947
c1b1.03c	SPAC1B1.03c	kap95	0.639	0.689	0.717	0.815	0.854	0.938	1.004	1.097
c1b1.04c	SPAC1B1.04c		0.926	0.827	1.032	1.075		0.962	1.144	1.311
c1b2.02c	SPAC1B2.02c	ugo1	1.387	1.484	1.061	1.137	0.833	0.951	1.047	1.073
c1b2.03c	SPAC1B2.03c		0.74	0.782	0.646	0.601	0.841	0.825	1.094	1.509
c1b2.04	SPAC1B2.04	cox6	0.93	0.755	1.016	0.904	1.556	0.913	1.158	1.101
c1b3.01c	SPAC1B3.01c		0.935	0.907	0.917	0.915	1.014	0.927	1.483	1.357
c1b3.02c	SPAC1B3.02c		0.804	0.686	0.771	0.637	0.586	0.598	0.895	1.021
c1b3.04c	SPAC1B3.04c
c1b3.05	SPAC1B3.05
c1b3.06c	SPAC1B3.06c		1.566	1.769	1.502	1.102	1.078	0.765	0.535	0.542
c1b3.08	SPAC1B3.08		1.556	1.717	1.269	1.181	0.952	1.029	1.058	0.936
c1b3.09c	SPAC1B3.09c		0.846	0.879	0.892	1.03	0.921	1.045	1.02	0.967
c1b3.10c	SPAC1B3.10c							1.28	1.519
c1b3.13	SPAC1B3.13			0.767		0.762		1.164	0.86	1.021
c1b3.15c	SPAC1B3.15c			2.525				0.91		0.715
c1b3.16c	SPAC1B3.16c	vht1	0.612	0.703	0.636	0.236	1.117	0.412	0.26	0.337
c1b3.17	SPAC1B3.17	clr2		0.627		0.888		0.987		0.891
c1b3.18c	SPAC1B3.18c	mrps18						1.232		0.854
c1b3.20	SPAC1B3.20		2.118	2.818	0.904	1.286		0.99	2.069	1.53
c1b9.03c	SPAC1B9.03c			0.774		0.67		0.983	0.892	0.714
c1d4.02c	SPAC1D4.02c		0.929	0.881	1.054	1.051		0.994	1.181	1.072
c1d4.03c	SPAC1D4.03c		0.919	0.927	0.906	0.961	0.989	1.061	1.043	0.989
c1d4.05c	SPAC1D4.05c		1.616	1.575	1.016	1.016	0.987	0.999	0.805	0.691
c1d4.07c	SPAC1D4.07c							1.361		0.969
c1d4.08	SPAC1D4.08		1.232	1.183	0.936	1.25		0.914	0.741	0.677
c1d4.09c	SPAC1D4.09c		0.855	0.967	0.809	0.995		0.947	0.759	0.688
c1d4.10	SPAC1D4.10			1.394	0.998	1.724		1.54	1.04	1.014
c1d4.11c	SPAC1D4.11c	kic1;lkh1;katb	0.626	0.653	0.654	0.555	1.177	0.992	1.177	1.121
c1d4.14	SPAC1D4.14		1.197	1.285	0.754	0.899	1.031	1.065	0.632	0.665
c1d7.01	SPBC1D7.01			0.846		0.904		0.954		1.026
c1d7.03	SPBC1D7.03		2.33	2.713	1.592	1.254	1.245	1.09	1.919	2.513
c1e11.03	SPAC823.03	ppk15	1.486	1.496				1.185		1.024
c1e8.01	SPBC16E9.18		0.696	0.811	0.771	1.085		1.047	2.049	2.208
c1e8.02	SPBC1E8.02		0.999	1.09	0.997	1.176		1.045	1.077	1.217
c1e8.03c	SPBC1E8.03c		1.775	2.032		1.137		1.022	1.428	1.397
c1e8.04c	SPBC1E8.04	Tf2-10-pseudo	0.724	0.654	1.028	1.538	1.38	0.889	1.317	1.437
c1e8.05	SPBC1E8.05					1.669		1.251
c1f12.01c	SPAC1556.08c		1.356	1.366	0.937	0.894	1.012	0.868	0.901	0.952
c1f12.02c	SPAC1F12.02c	p23fy	0.67	0.477	0.701	0.643	1.259	0.843	0.666	0.732
c1f12.03c	SPAC1F12.03c		1.894	1.487		0.891		1.115	1.104	1.194
c1f12.04c	SPAC1F12.04c		1.56	1.554	1.416	1.057	1.328	0.801	0.785	0.67
c1f12.05	SPAC1F12.05		0.624	0.568	0.85	0.85		0.971	1	1.074
c1f12.06c	SPAC1F12.06c		1.21	1.31				1.107		0.915
c1f12.07	SPAC1F12.07		1.72	1.708	2.025	1.549	1.093	0.734	0.713	0.717
c1f12.08	SPAC1F12.08			0.807		0.733		1.122		0.867
c1f12.09	SPAC1F12.09	gpi17	0.54	0.697	0.976	1.157	0.94	1.004	0.817	0.88
c1f12.10c	SPAC1F12.10c		0.925	0.965	1.025	1.116	1.101	1.007	1.023	1.021
c1f3.03	SPAC1F3.03			0.86				1.042		1.709
c1f3.04c	SPAC1F3.04c		0.765	0.901		1.303		1.102	0.813	0.793
c1f3.05	SPAC1F3.05		0.765	0.63	1.732	1.331	0.941	0.945	0.843	1.042
c1f3.06c	SPAC1F3.06c	spo15	0.581	0.494	0.928	0.96	1.045	0.997	1.355	1.499
c1f3.07c	SPAC1F3.07c		1.419	1.396	0.963	1.06		1.007	1.249	1.125
c1f3.08c	SPAC1F3.08c		0.478	0.526	0.686	0.612	1.269	1.386	0.87	0.952
c1f3.09	SPAC1F3.09		0.7	0.653	0.979	1.086		0.713	1.623	1.887
c1f3.10c	SPAC1F3.10c	Oct-01	1.058	1.189	1.12	1.037		1.093	1.525	1.444
c1f3.11	SPAC1D4.01							1.108		1.278
c1f5.02	SPAC1F5.02		0.713	0.722	1.512	1.294	0.948	0.988	1.164	1.478
c1f5.03c	SPAC1F5.03c		1.281	1.473		0.982		0.95	0.953	0.741
c1f5.05c	SPAC1F5.05c							0.953
c1f5.06	SPAC1F5.06		0.738	0.629	1.012	1.003	1.063	1.026	0.821	1.081
c1f5.07c	SPAC1F5.07c	hem14		1.009		1.514		1.123		1.214
c1f5.11c	SPAC1F5.11c					1.227		1.133
c1f7.01c	SPAC1F7.01c	spt6	0.42	0.522	1.043	0.99	0.843	0.971	0.735	1.043
c1f7.02c	SPAC1F7.02c		1.452	1.489		0.633	0.851	1.055	0.546	0.616
c1f7.03	SPAC1F7.03	pkd2	0.473	0.538	1.018	0.976	0.933	0.909	0.72	0.784
c1f7.06	SPAC1F7.06
c1f7.09c	SPAC1F7.09c					1.253		0.904	0.839	0.882
c1f7.10	SPAC1F7.10		1.148	1.429		1.28		1.036	0.627	0.567
c1f7.11c	SPAC1F7.11c			0.886		1.154		1.118	0.872	1
c1f7.12	SPAC1F7.12	yakC	0.611	0.636	0.885	0.992	0.526	0.827	0.789	0.766
c1f8.02c	SPAC1F8.02c
c1f8.03c	SPAC1F8.03c	str3
c1f8.04c	SPAC1F8.04c
c1f8.06	SPAC1F8.06	sma5;fta5		1.585						0.763
c1f8.07c	SPAC1F8.07c		0.814	0.85	1.784	0.836	1.407	1.114	0.822	1.007
c1f8.08	SPAC1F8.08			1.773
c20f10.02c	SPBC20F10.02c					1.176		1.342	1.813	1.56
c20f10.03	SPBC20F10.03		2.491	2.312	0.854	1.524		1.796	1.059	1.177
c20f10.04c	SPBC20F10.04c	rad62;nse4	1.317	1.617		1.264	1.07	1.089	1.032	0.94
c20f10.05	SPBC20F10.05		0.868	1.051		1.458		1.169	1.239	1.325
c20f10.07	SPBC20F10.07		0.851	0.978	1.212	1.089		0.922	0.81	1.131
c20f10.08c	SPBC20F10.08c					1.27		1.09	0.96
c20f10.10	SPBC20F10.10			1.412		1.192		1.206	0.976
c20g4.01	SPAC20G4.01		0.827	0.984	1.109	1.064	1.061	0.869	1.293	1.261
c20g4.03c	SPAC20G4.03c	hri1	1.656	2.141		0.957		0.817	2.665	2.897
c20g4.05c	SPAC20G4.05c		1.017	1.172		1.175		0.883		1.17
c20g8.02	SPAC20G8.02							1.231
c20g8.04c	SPAC20G8.04c			0.462		0.382		1.128	0.703	0.877
c20g8.06	SPAC20G8.06		0.504	0.537	0.823	0.836	0.77	0.918	0.906	1.569
c20g8.07c	SPAC20G8.07c	erg2	1.338	1.358	2.107	1.75	1.497	1.086	1.341	1.212
c20g8.08c	SPAC20G8.08c							1.134
c20g8.09c	SPAC20G8.09c		0.457	0.596	0.665	0.896	0.942	1.287	0.819	1.064
c20h4.01	SPAC20H4.01		1.222	1.606		0.771		0.986	1.117	1.201
c20h4.02	SPAC20H4.02			1.794		1.204		1.009	1.616	1.498
c20h4.04	SPAC20H4.04			1.247		1.19		1.129	1.402	1.019
c20h4.05c	SPAC20H4.05c		0.702	0.77				1.179		0.712
c20h4.06c	SPAC20H4.06c			1.323		0.874		1.037		0.85
c20h4.11c	SPAC20H4.11c	rho5		3.107				1.016	4.399	4.433
c21.01	SPBC21.01	mis17						1.141		1.115
c21.02	SPBC21.02							1.512
c21.03c	SPBC21.03c							1.211
c21.04	SPBC21.04	med8;sep15						1.126
c21.07c	SPBC21.07c	ppk24	4.833	9.096				1.304
c21.08c	SPBC19F8.01c	mde8;spn7						1.123	7.932	5.835
c211.01	SPBC211.01	rsm10	1.4	1.243	1.006	1.098	1.255	0.991	1.419	1.228
c211.03c	SPBC211.03c		1.182	1.208	1.072	1.052	1.151	0.998	1.245	1.325
c211.05	SPBC211.05		0.521	0.572	0.439	0.482	1.114	0.952	0.799	0.976
c211.06	SPBC211.06	gfh1	1.364	1.127		0.832		1.012	1.553	1.645
c211.08c	SPBC211.08c		0.736	0.806	1.08	1.066	0.99	0.877	0.695	0.693
c212.01c	SPAC212.01c		2.968	2.972		1.055		0.991	5.723	6.267
c212.02	SPAC212.02
c212.03	SPAC212.03
c212.04c	SPAC212.04c		2.56	4.536					9.187	11.265
c212.05c	SPAC212.05c
c212.06c	SPAC212.06c		1.059	1.436		1.051		0.886	0.945	0.919
c212.07c	SPAC212.07c
c212.08c	SPAC212.08c
c212.09c	SPAC212.09c		0.537	0.547	0.446	0.294	0.903	0.485	0.694	0.705
c212.10	NULL_SPAC212.10		0.257	0.301	0.443	0.394	0.876	0.612	0.436	0.611
c212.11	SPAC212.11
c215.01	SPBC215.01		3.122	3.633		0.874		0.938	0.631	0.911
c215.02	SPBC215.02	bob1;gim5	1.298	1.123	1.126	0.955	1.164	1.078	1.357	1.147
c215.06c	SPBC215.06c			0.766		0.846		1.12		0.619
c215.07c	SPBC215.07c							0.892
c215.08c	SPBC215.08c	arg4	0.626	0.739	1.166	0.598	0.923	0.653	0.446	0.753
c215.09c	SPBC215.09c	erg10	0.978	1.023	1.165	1.056	0.933	0.873	0.748	0.905
c215.10	SPBC215.10		0.519	0.59	1.483	0.894	0.828	0.88	0.691	0.747
c215.11c	SPBC215.11c		2.032	1.958	1.299	1.566	0.445	0.442	0.521	0.549
c215.13	SPBC215.13		1.138	1.227	1.548	1.81	0.902	1.344	1.001	1.327
c215.14c	SPBC215.14c	vps20	4.429	4.063		0.945		0.976		1.125
c216.01c	SPBC216.01c		0.734	0.833	1.091	1.08	0.849	1.184	0.807	1.058
c216.02	SPBC216.02	mug21;mcp5
c216.03	SPBC216.03		0.821	0.862	1.36	1.236	1.121	1.268	1.091	1.11
c216.04c	SPBC216.04c		3.48	4.443		1.6		0.696		1.148
c21b10.02	SPBC21B10.02		1.582	1.412	1.349	1.443		1.416		0.839
c21b10.03c	SPBC21B10.03c		0.941	0.915	1.168	0.999	0.802	0.926	0.871	1.073
c21b10.06c	SPBC21B10.06c		1.1	1.039	1.023	1.05	1.008	1.1	1.32	1.233
c21b10.07	SPBC21B10.07		0.704	0.635		1.054		0.977	0.933	0.891
c21b10.08c	SPBC21B10.08c		1.691	1.607	1.469	0.97	1.071	0.814	0.815	0.699
c21b10.09	SPBC21B10.09			1.166	0.838	0.724		0.886	0.953	1.133
c21b10.11	SPBC21B10.11	dpm2						0.98	2.152	2.445
c21b10.13c	SPBC21B10.13c			1.817				0.382		0.672
c21c3.02c	SPBC21C3.02c					1.028		1.095
c21c3.03	SPBC21C3.03			1.46		1.035		1.213
c21c3.04c	SPBC21C3.04c		1.284	1.069	1.312	1.292	1.165	0.903	1.017	0.95
c21c3.06	SPBC21C3.06		1.077	1.19	1.219	1.231	0.935	0.982	0.797	0.827
c21c3.07c	SPBC21C3.07c					0.979		0.974	0.965	0.739
c21c3.08c	SPBC21C3.08c			0.741		1.073		1.803
c21c3.09c	SPBC21C3.09c		0.744	0.887	1.333	1.146	0.892	0.959	0.801	0.756
c21c3.10c	SPBC21C3.10c
c21c3.11	SPBC21C3.11		1.54	1.558		1.149	0.959	1.012	1.324	0.951
c21c3.12c	SPBC21C3.12c		1.729	1.429	1.485	1.28	1.199	0.765	1.213	1.018
c21c3.14c	SPBC21C3.14c		2.098	1.759	1.448	1.188	1.041	1.048	1.092	1.418
c21c3.15c	SPBC21C3.15c		1.394	1.407	1.16	1.189	0.99	0.959	0.959	1.104
c21c3.16c	SPBC21C3.16c	spt4	1.958	2.288	0.898	0.906	0.872	1.215	2.137	2.492
c21c3.17c	SPBC21C3.17c		3.332	2.872	1.122	1.116		0.849	2.224	1.735
c21c3.19	SPBC21C3.19		1.091	1.019	0.987	2.398	0.252	0.66	4.16	3.993
c21c3.20c	SPBC21C3.20c	git1		0.993		1.132		1.081		1.784
c21d10.05c	SPBC21D10.05c	soc2;ucp3						1.077
c21d10.06c	SPBC21D10.06c		0.527	0.456	0.782	0.679	1.11	0.933	1.77	1.6
c21d10.07	SPBC21D10.07
c21d10.08c	SPBC21D10.08c		1.297	1.561	0.971	1.373		1.231	10.401	6.882
c21d10.09c	SPBC21D10.09c		0.697	0.782	0.987	0.958	0.831	1.196	0.85	0.954
c21d10.10	SPBC21D10.10		1.793	1.35	1.369	1.287	1.201	1.007	0.815	0.727
c21d10.11c	SPBC21D10.11c		1.012	1.038	0.992	0.784	0.958	0.898	0.895	1.076
c21d10.13	SPBC1921.07c				1.069	1.159		1.066	0.523
c21e11.04	SPAC21E11.04	ppr1	0.621	0.566	1.027	0.619	1.083	0.555	0.823	0.794
c21e11.05c	SPAC21E11.05c	cyp8		1.368		1.067		0.964		1.078
c21h7.01c	SPBC15C4.06c			2.499				1.109
c21h7.02	SPBC21H7.02	taf10	2.319	1.766	1.213	1.464	0.985	1.05	1.128	1.003
c21h7.03c	SPBC21H7.03c		1.381	1.747		1.273		1.219		0.682
c21h7.04	SPBC21H7.04					1.023		1.289
c21h7.06c	SPBC21H7.06c							1.241
c222.01	SPAC1687.21		1.512	1.5		1.42		0.897	1.111	1.013
c222.02c	SPAC1687.22c		0.57	0.672	1.018	1.352		1.15	0.936
c222.03c	SPAC222.03c	tim10	0.808	1.021		1.026		0.86	0.814	0.628
c222.04c	SPAC222.04c			0.964				0.731		0.615
c222.05c	SPAC222.05c	mss1		1.255		1.134		1.15	1.144	1.108
c222.06	SPAC222.06		0.78	0.763	0.637	0.725	1.012	1.063	0.684	0.602
c222.07c	SPAC222.07c	hri2	0.825	0.85	0.843	1.064	1.176	1.387	0.89	0.937
c222.08c	SPAC222.08c		0.751	0.737	1.105	0.695	0.989	0.548	0.641	0.627
c222.09	SPAC222.09	seb1	0.769	0.755	1.144	1.146	1.05	1.07	0.942	1.086
c222.11	SPAC222.11	hem13	0.709	0.598	1.304	0.956	0.842	0.825	1.004	1.033
c222.13c	SPAC222.13c		1.759	1.426	1.151	1.31	0.822	1.151	0.763	0.747
c222.14c	SPAC222.14c		1.341	1.631	0.954	0.956	0.898	0.858	2.331	2.801
c227.01c	SPAC227.01c		4.062	3.781	0.874	1.5		1.131	0.946	0.802
c227.02c	SPAC227.02c			0.896		0.949		1.025	0.844	0.792
c227.03c	SPAC227.03c			1.081	0.667	1.007		1.258	1.43	1.407
c227.04	SPAC227.04							1.228		0.632
c227.05	SPAC227.05							0.64
c227.06	SPAC227.06		0.669	0.594	1.172	1.006	1.103	1.066	1.013	0.807
c227.08c	SPAC227.08c	yth1	1.041	1.058	1.131	0.918		0.953	1.05	1.042
c227.09	SPAC227.09		0.813	0.951	0.983	0.843		0.827	0.895	0.912
c227.10	SPAC227.10			1.235	1.512			0.976
c227.11c	SPAC227.11c		1.138	1.17	1.347	1.452	0.964	1.045	1.138	0.95
c227.12	SPAC227.12		1.276	1.668		0.964		1.024	0.652	0.641
c227.13c	SPAC227.13c	isu1	0.995	0.908	0.742	0.639	1.362	0.941	0.91	0.888
c227.14	SPAC227.14							0.911		1.499
c227.15	SPAC227.15		0.507	0.609	1.157	1.18	0.834	1.099	2.065	2.209
c227.16c	SPAC227.16c		0.704	0.744	0.726	0.819	1.225	0.997	0.686	0.72
c227.17c	SPAC227.17c		0.875	0.795	1.086	1.009		0.792	0.924	0.928
c22a12.01c	SPAC22A12.01c	pso2;snm1	1.96	1.91	0.689	1.065		1.17	2.042	1.869
c22a12.02c	SPAC22A12.02c								11.163	12.156
c22a12.06c	SPAC22A12.06c		0.701	0.802		0.444	1.671	0.655	0.554	0.67
c22a12.07c	SPAC22A12.07c	ogm1;oma1	2.074	2.004	1.504	1.194	1.023	1.019	0.909	1.116
c22a12.08c	SPAC22A12.08c		2.914	3.013	2.638	1.822	1.234	0.966	0.726	0.845
c22a12.10	SPAC22A12.10		0.681	0.695	1.082	1.041	1.102	0.863	1.17	1.072
c22a12.12c	SPAC22A12.12c			0.844		0.961		1.062		0.871
c22a12.13	SPAC22A12.13		1.673	1.424	0.719	1.058		1.136	1.984	1.542
c22a12.14c	SPAC22A12.14c		2.284	2.576	0.993	1.439	1.243	1.718	1.322	1.282
c22a12.16	SPAC22A12.16		0.985	0.961	1.031	0.942	1.142	1.107	0.908	1.067
c22a12.17c	SPAC22A12.17c		4.305	4.94				1.522		2.373
c22e12.01	SPAC22E12.01		2.084	2.189		0.851		0.869	0.874	0.83
c22e12.02	SPAC22E12.02			1.349				1.167		1.032
c22e12.03c	SPAC22E12.03c		2.063	1.793	1.872	1.937	0.919	0.943	1.937	1.596
c22e12.04	SPAC22E12.04	pccs;ccs1	0.681	0.638	1.769	1.137	1.174	1.106	1.031	0.749
c22e12.06c	SPAC22E12.06c	gmh3	5.08	5.485	1.181	1.475		0.958	0.873	0.815
c22e12.08	SPAC22E12.08	rrn10	0.881	0.695	1.022	0.826	1.068	1.091	0.767	0.995
c22e12.11c	SPAC22E12.11c	set3	1.781	1.824	0.792	1.002		0.95	1.162	1.129
c22e12.12	SPAC22E12.12
c22e12.14c	SPAC22E12.14c	sck2				0.991		0.973	0.798
c22e12.15	SPAC22E12.15
c22e12.16c	SPAC22E12.16c	pik1	1.294	1.276	1.078	1.139	0.909	0.937	1.406	1.578
c22e12.17c	SPAC22E12.17c	glo3	1.208	1.148	0.978	0.985		0.911	0.976	0.958
c22e12.18	SPAC22E12.18		1.292	1.369		0.895		1.059	0.671	0.658
c22e12.19	SPAC22E12.19		0.845	0.913	0.765	0.906		0.907	0.866	0.91
c22f3.03c	SPAC22F3.03c	rdh54								2.987
c22f3.04	SPAC22F3.04								8.158	14.428
c22f3.06c	SPAC22F3.06c		0.585	0.629	0.936	0.828	0.716	0.793	0.768	0.996
c22f3.07c	SPAC22F3.07c		0.911	0.83	0.888	0.862	1.144	0.974	1.082	0.967
c22f3.08c	SPAC22F3.08c		1.071	0.961	0.623	0.802		1.016	0.809	0.747
c22f3.11c	SPAC22F3.11c			1.873
c22f3.13	SPAC22F3.13	tsc1	1.007	1.135		1.295		1.022	1.297	1.825
c22f8.02c	SPAC22F8.02c	pvg5	2.527	2.99		0.645		1.175	1.201	1.26
c22f8.03c	SPAC22F8.03c
c22f8.04	SPAC22F8.04		1.804	1.764	0.838	0.737	0.944	1.169	1.232	1.197
c22f8.05	SPAC22F8.05		1.441	1.425	1.21	1.131	0.599	0.821	6.549	6.063
c22f8.07c	SPAC22F8.07c	rtf1		1.168						1.738
c22f8.09	SPAC22F8.09	rrp16;nop53	0.73	0.712		0.846		1.073	0.662	0.719
c22f8.12c	SPAC22F8.12c		0.897	1.043	1.391	1.275		1.135		1.693
c22g7.01c	SPAC22G7.01c	SPAP696.03c	1.821	2.298	1.091	0.901	0.961	0.756	0.784	0.778
c22g7.02	SPAC22G7.02	kap111		0.923		0.875		0.868	0.962	1.417
c22g7.03	SPAC22G7.03
c22g7.04	SPAC22G7.04	ubp13;pan2		1.084		0.995		1.213		1.679
c22g7.05	SPAC22G7.05			0.996		0.935		1.122		0.744
c22g7.07c	SPAC22G7.07c
c22g7.08	SPAC22G7.08	ppk8		1.085		1.205		1.522		2.481
c22g7.09c	SPAC22G7.09c	nup45	0.6	0.606	0.904	0.952	0.914	0.926	0.93	0.888
c22g7.10	SPAC22G7.10			1.026		1.02		1.049		1.066
c22g7.11c	SPAC22G7.11c		3.171	4.407
c22h10.02	SPAC22H10.02		0.903	0.785	0.948	0.949		0.94	1.052	0.948
c22h10.04	SPAC22H10.04		1.226	1.331	1.066	1.158		0.907	0.801	0.682
c22h10.05c	SPAC22H10.05c
c22h10.06c	SPAC22H10.06c			0.662		0.793		1.005	0.779	0.784
c22h10.08	SPAC22H10.08							0.943
c22h10.09	SPAC22H10.09			1.255		1.16		1.035		1.216
c22h10.11c	SPAC22H10.11c		1.695	1.685		0.883		1.027	0.749	1.07
c22h10.13	SPAC22H10.13	zym1		0.38					11.092	18.735
c22h12.01c	SPAC22H12.01c		1.052	0.854	2.16	2.525	2.217	3.033	2.351	1.991
c22h12.02	SPAC22H12.02	tfg3;taf14	1.432	1.396	1.026	1.209	1.289	1.372	0.787	0.748
c22h12.03	SPAC22H12.03			1.05	1.023	1.266		0.99	1.398	1.137
c22h12.05c	SPAC22H12.05c		1.574	1.946		1.146		1.125	3.972	3.742
c23a1.02c	SPAC23A1.02c					0.686		1.008	0.704
c23a1.03	SPAC23A1.03	apt1	0.792	0.719	0.345	0.322	1.393	0.822	0.521	0.343
c23a1.04c	SPAC23A1.04c	mnl1				0.813		1.106		1.718
c23a1.05	SPAC23A1.05		1.249	1.277	0.97	1.021		0.844	1.469	1.272
c23a1.07	SPAC23A1.07			1.255				1.098		0.802
c23a1.09	SPAC23A1.09			1.05				0.952		0.897
c23a1.12c	SPAC23A1.12c		0.633	0.706	1.222	1.213	0.927	0.882	1.199	0.742
c23a1.14c	SPAC23A1.14c		3.994	3.601	1.936	2.216	0.85	1.136	10.408	9.059
c23a1.15c	SPAC23A1.15c		1.595	1.068	1.067	1.042	0.953	1.052	1.318	1.128
c23a1.16c	SPAC23A1.16c			1.418		0.906		1.248		0.924
c23a1.17	SPAC23A1.17		0.618	0.709	1.193	1.115	0.936	0.96	0.591	0.767
c23a1.18c	SPAC23A1.18c	mrp51	1.832	1.92	1.051	1.008	0.898	0.981	0.988	0.96
c23a6.14c	SPAC26A3.14c		0.965	0.839	1.611	1.385	1.164	0.94	1.054	0.983
c23b6.01c	SPCC23B6.01c		0.952	1.027	1.254	0.96	1.068	0.684	0.843	1.06
c23b6.02c	SPCC23B6.02c			0.972		0.744		0.904		0.651
c23b6.04c	SPCC23B6.04c		0.449	0.603	1.08	1.148	1.047	0.946	0.844	1.614
c23b6.06	SPCC1322.01			0.977		1.159		1.365		2.333
c23c11.01	SPAC23C11.01
c23c11.03	SPAC23C11.03		1.018	1.038	0.758	0.682		0.809	0.847	0.9
c23c11.04c	SPAC23C11.04c	pnk1		1.094				1.08		1.126
c23c11.06c	SPAC23C11.06c		1.271	1.895
c23c11.07	SPAC23C11.07
c23c11.09	SPAC23C11.09		1.238	1.424	0.97	0.877	1.047	0.952	0.768	1.095
c23c11.10	SPAC23C11.10							1.182		0.867
c23c11.12	SPAC23C11.12	hcn1						1.086	2.128
c23c11.13c	SPAC23C11.13c		0.885	0.673	0.847	0.755	1.313	0.853	0.761	0.677
c23c11.14	SPAC23C11.14	zhf;zhf1	2.555	2.386	1.436	1.035	1.039	0.868	0.806	0.792
c23c11.17	SPAC23C11.17
c23c4.01	SPAC139.06	HAG603						0.882		0.908
c23c4.03	SPAC23C4.03		1.057	1.041	0.998	1.133	0.929	0.9	0.725	0.875
c23c4.05c	SPAC23C4.05c		2.931	2.9	1.585	1.606		0.995	1.079	1.003
c23c4.06c	SPAC23C4.06c							1.377		0.934
c23c4.07	SPAC23C4.07	tht2;mug22							2.873	4.598
c23c4.08	SPAC23C4.08	rho3
c23c4.09c	SPAC23C4.09c		1.622	1.243	0.943	0.971	1.1	0.999	1.075	0.894
c23c4.11	SPAC23C4.11	atp18	1.044	0.916	1.09	1.043	1.345	0.878	1.511	1.183
c23c4.14	SPAC23C4.14	alg1
c23c4.16c	SPAC23C4.16c	atg15	1.543	1.637	1.299	1.23		0.932	1.013	1.077
c23c4.17	SPAC23C4.17	ncl1	0.676	0.773	0.738	0.929	0.871	1.154	1.131	1.143
c23c4.19	SPAC23C4.19	spt5
c23d3.01	SPAC23D3.01			0.619		1.389		1.099	0.887	0.829
c23d3.03c	SPAC23D3.03c
c23d3.05c	SPAC23D3.05c		4.351	10.89
c23d3.06c	SPAC23D3.06c	nup146;nup159	1.264	1.349	1.101	1.143	0.947	1.191	0.843	0.883
c23d3.07	SPAC23D3.07		1.105	1.106	1.649	1.418	0.946	0.84	1.012	1.03
c23d3.08	SPAC23D3.08		0.775	0.801	1.306	1.124	1.003	1	0.938	0.967
c23d3.09	SPAC23D3.09		0.812	0.735	1.214	1.205		1.025	0.673	0.732
c23d3.11	SPAC23D3.11		4.185	6.058		1.821		0.722	1.531	1.657
c23d3.12	SPAC23D3.12		1.122	1.172	0.258	0.311	0.893	1.07	1.153	1.539
c23d3.13c	SPAC23D3.13c		0.605	0.759	0.907	1.072		1.113	1.492	1.838
c23d3.14c	SPAC23D3.14c								6.391	9.702
c23e2.02	SPAC23E2.02							0.89
c23e6.01c	SPBC23E6.01c		1.255	1.378	0.929	0.907	1.036	1.092	1.033	1.155
c23e6.02	SPBC23E6.02			0.869				1.163		1.068
c23e6.03c	SPBC23E6.03c			0.991		1.551		1.216		1.071
c23e6.04c	SPBC23E6.04c		1.103	1.042	0.767	0.875	1.008	1.178	0.91	1.023
c23e6.05	SPBC23E6.05		1.39	1.303	0.669	0.759	1.052	1.068	0.588	0.628
c23e6.06c	SPBC23E6.06c		1.442	1.409	1.125	0.777	0.988	0.606	0.514	0.522
c23e6.09	SPBC23E6.09		0.506	0.589	0.459	0.252	0.753	0.486	0.389	0.465
c23e6.10c	SPBC23E6.10c		1.639	1.573	1.281	1.436	1.172	1.417	0.789	0.653
c23g3.02c	SPAC23G3.02c	sib1	1.582	1.509	1.804	1.429	1.011	1.079	0.678	0.748
c23g3.03	SPAC23G3.03	sib2	1.869	1.802	1.696	1.518		0.521	0.671	0.688
c23g3.04	SPAC23G3.04							0.977		0.688
c23g3.05c	SPAC23G3.05c							1.043		0.938
c23g3.06	SPAC23G3.06		2.101	1.977	0.872	0.906	1.023	1.116	0.706	0.808
c23g3.07c	SPAC23G3.07c			1.368				1.157		1.023
c23g3.08c	SPAC23G3.08c	ubp26;ubp7	0.589	0.595	1.327	1.364	1.057	1	0.976	0.97
c23g3.09	SPAC23G3.09	taf4	1.005	1.147	0.889	0.994	0.762	0.969	0.96	0.991
c23g3.10c	SPAC23G3.10c		0.75	0.789	1.047	1.344	0.907	0.852	1.114	1.007
c23g3.12c	SPAC23G3.12c		1.06	1.056	0.83	0.899	0.976	1.123	0.757	0.917
c23g7.01c	SPBC18E5.11c		0.881	0.951	1.031	1.013		0.943	1.271	1.284
c23g7.02c	SPBC18E5.12c	mas2	0.85	0.889		0.951	0.874	0.951	1.441	1.313
c23g7.03	SPBC18E5.13			1.541						1.478
c23g7.06c	SPBC23G7.06c		1.529	1.514	1.189	1.239		1.031	2.152	2.102
c23g7.07c	SPBC23G7.07c			0.768		0.854		1.068	1.162	0.8
c23g7.08c	SPBC23G7.08c	rga7	0.96	1.006	1.393	1.337		0.946	1.29	1.561
c23g7.10c	SPBC23G7.10c		3.687	5.387		0.869		0.458		0.556
c23g7.11	SPBC23G7.11
c23g7.13c	SPBC23G7.13c
c23g7.14	SPBC23G7.14			1.044		1.405		1.163		1.162
c23g7.16	SPBC23G7.16	ctr6	2.277	1.926	0.909	0.727		0.729	1.306	1.043
c23h3.02	SPAC23H3.02c	ini1	2.858	3.227	0.984	0.979	0.918	0.971	1.593	1.308
c23h3.03c	SPAC23H3.03c			1.509				1.029		1.343
c23h3.04	SPAC23H3.04		2.13	3.194				1.162		1.153
c23h3.05c	SPAC23H3.05c	swd1		0.873		1.066		0.952	1.658	1.43
c23h3.07c	SPAC23H3.07c	mrp2	0.669	0.771	0.79	0.838	0.965	1.163	0.813	1.119
c23h3.08c	SPAC23H3.08c	bub3		2.398				1.117
c23h3.09c	SPAC23H3.09c	gly1	0.681	0.836	0.859	0.651	1.111	0.755	0.712	0.629
c23h3.10	SPAC23H3.10							0.806
c23h3.11c	SPAC23H3.11c		8.409	10.5		1.009		0.968		0.774
c23h3.12c	SPAC23H3.12c			0.596		1.16		1.061		1.252
c23h3.14	SPAC23H3.14		0.969	0.911	0.935	0.979	0.922	1.035	0.959	0.955
c23h4.01c	SPAC23H4.01c		0.784	0.758	1.056	0.562	0.835	0.587	0.824	0.877
c23h4.02	SPAC23H4.02	ppk9	0.911	1.009	0.992	0.93	0.713	0.835	0.855	0.875
c23h4.04	SPAC23H4.04		1.13	1.243	0.857	0.896	1.089	1.384	0.852	0.732
c23h4.05c	SPAC23H4.05c
c23h4.08	SPAC23H4.08			1.237		1.245		0.93	0.936	0.923
c23h4.11c	SPAC23H4.11c
c23h4.13c	SPAC23H4.13c			1.102				0.925		1.011
c23h4.15	SPAC23H4.15			0.749		0.701		1.133	0.789	0.843
c23h4.16c	SPAC23H4.16c			0.655		1.33		1.099		0.833
c23h4.17c	SPAC23H4.17c	srb10;prk1						1.047
c23h4.19	SPAC1705.03c		0.311	0.335	0.456	0.538	0.924	0.733	1.095	1.327
c244.02c	SPBC244.02c		0.965	0.925		0.792	0.975	1.001	1.144	1.113
c24b10.02c	SPCC24B10.02c		1.601	1.527	1.468	1.656		1.234		1.429
c24b10.03	SPCC24B10.03			1.245				1.024		1.014
c24b10.04	SPCC24B10.04
c24b10.05	SPCC24B10.05	tim9	0.83	0.815	1.149	1.164	0.93	0.907	0.959	0.9
c24b10.06	SPCC24B10.06		0.972	0.999	0.709	0.609	1.063	1.032	1.085	1.281
c24b10.07	SPCC24B10.07	gad8	2.691	3.073	1.071	1.028	0.812	1.04	0.904	1.069
c24b10.08c	SPCC24B10.08c			1.183		1.643		1.417		0.852
c24b10.10c	SPCC24B10.10c		2.162	3.201		0.866		1.093		0.84
c24b10.11c	SPCC24B10.11c		0.611	0.628	0.527	0.613	1.084	1.063	0.854	1.043
c24b10.12	SPCC24B10.12		2.038			1.06		1.615	1.019
c24b10.14c	SPCC24B10.14c		0.757	0.83	0.732	0.878	1.058	1.136	1.31	1.43
c24b10.15	SPCC24B10.15		1.185	1.211	1.003	1.004	1.169	1.032	2.241	1.502
c24b10.16c	SPCC24B10.16c		3.288	3.939		1.077		1.269		0.775
c24b10.18	SPCC24B10.18		1.64	1.739	0.832	0.763	1.229	1.028	0.809	0.734
c24b10.19c	SPCC24B10.19c			0.882		1.055		1.092	1.402	1.426
c24b10.20	SPCC24B10.20			0.962		0.967		1.078	1.159	1.591
c24b11.02	SPAC13G6.13
c24b11.04c	SPAC13G6.15c		2.269	4.108				0.729	1.894	1.602
c24b11.05	SPAC24B11.05			0.948				0.923	2.918	3.883
c24b11.07c	SPAC24B11.07c			1.92		0.894		1.186	0.889
c24b11.08c	SPAC24B11.08c					1.081		0.972	0.859	0.912
c24b11.09	SPAC24B11.09		1.391	1.438	0.891	0.743	0.998	0.825	1.061	1.222
c24b11.10c	SPAC24B11.10c	cfh1		1.032		1.233		1.365	1.074	1.281
c24b11.12c	SPAC24B11.12c		1.147	1.415	0.826	0.616	0.722	0.879		1.11
c24c6.02	SPBC24C6.02							1.315
c24c6.03	SPBC24C6.03			0.805				1.206	1.159	1.189
c24c6.04	SPBC24C6.04		0.523	0.553	0.958	1.057	1.14	1.001	0.727	0.863
c24c6.08c	SPBC24C6.08c							1.114
c24c6.09c	SPBC24C6.09c			1.661				1.485
c24c6.10c	SPBC24C6.10c
c24c6.11	SPBC24C6.11	cwf14	0.839	0.792	1.19	1.254	0.994	1.005	1.407	1.486
c24c9.02c	SPAC24C9.02c			0.513		0.982		1.005		0.515
c24c9.03	SPAC24C9.03	mvd1	1.626	1.545	1.307	1.114	1.453	0.973	0.736	0.815
c24c9.04	SPAC24C9.04			0.749		1.848		0.993		0.974
c24c9.05c	SPAC24C9.05c			0.762		0.807		0.925	3.434	3.363
c24c9.06c	SPAC24C9.06c		0.542	0.525	0.784	0.47	1.501	0.857	1.148	1.422
c24c9.08	SPAC24C9.08		2.002	1.681	1.741	0.995	1.001	0.799	0.664	0.818
c24c9.09	SPAC24C9.09							1.234
c24c9.10c	SPAC24C9.10c	mrp4	0.674	0.706	1.183	1.094	0.961	0.968	0.839	0.732
c24c9.11	SPAC24C9.11			0.94		0.798		1.157	0.774	0.794
c24c9.12c	SPAC24C9.12c		0.857	0.868	0.881	0.986	0.907	0.852	0.591	0.607
c24c9.13c	SPAC24C9.13c	mrp10	1.408	1.357	1.227	1.098	0.915	0.831	1.105	0.944
c24c9.14	SPAC24C9.14		1.762	1.875	1.245	1.262	1.149	1.574	3.205	3.76
c24c9.16c	SPAC24C9.16c	cox8	0.951	0.654	1.099	1.065	1.254	0.927	1.31	0.994
c24h6.01c	SPAC24H6.01c			2.086		0.725		0.775	1.95	2.172
c24h6.02c	SPAC24H6.02c		2.009	2.277				1.054		0.772
c24h6.06	SPAC24H6.06	sld3						1.188
c24h6.08	SPAC24H6.08
c24h6.09	SPAC24H6.09	gef1	1.528	1.52	1.096	1.249		1.024	1.148	1.294
c24h6.10c	SPAC24H6.10c		0.941	0.98	1.161	0.932	1.19	1.038	0.443	0.482
c24h6.11c	SPAC24H6.11c					0.856		1.117
c24h6.13	SPAC24H6.13
c25a8.01c	SPAC25A8.01c	snf2SR;snf2		0.795		0.834		0.855	0.973	1.18
c25a8.02	SPAC25A8.02		0.721	0.754	1.621	1.144		0.987	1.859	1.217
c25a8.03c	SPAC25A8.03c
c25b2.01	SPBC25B2.01		1.277	1.351	1.276	1.631	1.166	1.196	0.866	0.898
c25b2.03	SPBC25B2.03		1.15	1.355	1.456	0.913	0.971	0.795	0.921	0.965
c25b2.04c	SPBC25B2.04c			0.817		1.183		1.081		1.059
c25b2.06c	SPBC25B2.06c	btb2	1.161	0.863	1.068	0.899	1.254	0.943	1.268	1.014
c25b2.07c	SPBC25B2.07c		0.536	0.578	0.829	0.828	0.922	0.86	1.728	1.923
c25b2.08	SPBC25B2.08			0.502		0.595		0.804	1.054	0.891
c25b2.09c	SPBC25B2.09c		0.509	0.587	0.689	0.744	0.933	0.902	1.336	1.528
c25b2.10	SPBC25B2.10		0.838	0.926	1.133	1.04	0.908	1.052	1.189	1.601
c25b2.11	SPBC25B2.11	pof2
c25b2.12.c	SPBC1826.01c	btaf1;mot1	0.574	0.597	0.562	0.408	0.974	0.736	0.981	1.098
c25b8.02	SPAC25B8.02			1.731				0.981		0.819
c25b8.03	SPAC25B8.03		1.791	1.661	1.511	1.433	0.713	0.854	1.106	1.58
c25b8.04c	SPAC25B8.04c			0.717						0.736
c25b8.05	SPAC25B8.05		1.262	1.231	1.009	1.352		1.075		0.627
c25b8.06c	SPAC25B8.06c			0.86		0.941				0.691
c25b8.07c	SPAC25B8.07c		1.149	1.076		1.283		1.016		0.936
c25b8.08	SPAC25B8.08
c25b8.09	SPAC25B8.09			1.24		1.145		0.828		0.739
c25b8.10	SPAC25B8.10		1.049	1.076	1.958	1.141	1.386	0.989	0.902	0.985
c25b8.11	SPAC25B8.11		0.91	1.108		1.039	0.925	0.97	0.984	1.172
c25b8.12c	SPAC25B8.12c		0.453	0.33	0.454	0.323	1.422	0.823	0.692	0.669
c25b8.15c	SPAC25B8.15c			0.61				1.015		0.829
c25b8.16	SPAC25B8.16			0.973		1.072		1.023	1.611	1.892
c25b8.17	SPAC25B8.17		0.556	0.672	0.907	1.106		0.931	1.756	1.345
c25b8.18	SPAC25B8.18			1.257						1.287
c25b8.19c	SPAC25B8.19c			1.219		1.424		0.902		1.442
c25d12.01c	SPBC19F5.05c	ppp1	0.555	0.563	0.648	0.69	0.925	1.14	0.609	0.679
c25d12.02c	SPBC25D12.02c		0.634	0.781	0.984	1.106		0.859	0.765	0.751
c25d12.06	SPBC25D12.06
c25g10.01	SPAC25G10.01		2.069	2.036	1.287	1.299		0.88	0.86	0.81
c25g10.02	SPAC25G10.02	ydc2;cce1
c25g10.03	SPAC25G10.03	zip1	0.542	0.477	1.523	1.205	0.997	0.799	0.69	0.666
c25g10.08	SPAC25G10.08	prt1;tif34;eif3b	0.748	0.661	0.841	0.809	0.972	0.991	0.774	0.975
c25h1.01c	SPAC23H3.15c		1.097	1.035	0.245	0.868	0.191	0.895	0.746	0.593
c25h1.02	SPAC25H1.02	jmj1	1.267			1.305		1.118	1.148	0.956
c25h1.03	SPAC25H1.03	mug66	0.967	0.996	0.916	1.303	1.242	1.716	7.842	5.922
c25h1.04	SPAC25H1.04		0.902	1.026		0.945	1.145	1.409	3.743	2.932
c25h1.06	SPAC25H1.06		0.856	0.954	0.863	1.108	0.939	0.997	0.89	0.984
c25h1.07	SPAC25H1.07		0.579	0.575	1.077	1.055	0.874	0.972	0.966	1.332
c25h1.08c	SPAC25H1.08c		1.169	1.373	0.807	0.815	1.032	0.979	1.034	1.095
c25h2.03	SPBC25H2.03							1.392
c25h2.04c	SPBC25H2.04c	tim22						0.953
c25h2.05	SPBC25H2.05	ucp15;egd2;alpha-nac	0.574	0.503	1.021	0.677	1.147	0.811	0.729	0.719
c25h2.06c	SPBC25H2.06c	hrf1	0.949	0.953	1.156	1.194		0.893	0.889	0.89
c25h2.08c	SPBC25H2.08c	mrs2
c25h2.09	SPBC25H2.09							1.224
c25h2.10c	SPBC25H2.10c		0.924	1.184	0.939	1.099		0.891	0.834	0.858
c25h2.11c	SPBC25H2.11c					1.369		1.099	1.169
c25h2.14	SPBC25H2.14			0.892				1.324		2.557
c25h2.15	SPBC25H2.15							1.233	2.006	1.459
c25h2.16c	SPBC25H2.16c			0.667		1.385		0.946	0.91	0.793
c26a3.03c	SPAC26A3.03c	rmi1						1.002		3.452
c26a3.06	SPAC26A3.06							1.348
c26a3.08	SPAC26A3.08	smb';smb;smb1	1.767	1.825	0.952	0.84		0.949	0.874	0.845
c26a3.09c	SPAC26A3.09c	rga2	0.77	0.904	0.822	0.955		1.085	1.134	0.92
c26a3.10	SPAC26A3.10			0.654		1.127		1.005	0.783	0.681
c26a3.11	SPAC26A3.11		1.146	0.979	1.394	1.028	1.099	0.717	0.947	0.871
c26a3.15c	SPAC26A3.15c			0.764		1.13		1.006	1.128	1.238
c26a3.16	SPAC26A3.16	dph1;ucp5
c26f1.02	SPAC26F1.02		1.792	1.852		1.174		1.055		0.559
c26f1.04c	SPAC26F1.04c	mrf1;etr1	3.055	3.792	1.446	1.395	0.411	0.749	1.647	1.514
c26f1.05	SPAC26F1.05			1.081				1.444		1.314
c26f1.07	SPAC26F1.07		1.127	1.038	0.847	0.794	0.747	0.796	0.76	0.817
c26f1.08c	SPAC26F1.08c			0.679		1.241		1.278		1.01
c26f1.09	SPAC26F1.09	gyp51	0.775	0.758		0.923		0.971	1.042	1.496
c26f1.11	SPAC26F1.11
c26f1.12c	SPAC26F1.12c
c26f1.13c	SPAC26F1.13c			0.891		0.975		1.062	0.771	0.904
c26f1.14c	SPAC26F1.14c	aif1	1.18	1.304	1.133	1.342	0.584	0.967	1.626	1.712
c26h5.01c	SPAC23A1.19c
c26h5.02c	SPAC26H5.02c			0.691		1.374		0.969	1.553	1.615
c26h5.03	SPAC26H5.03		1.307	1.561		1.117		1.177	1.017	1.205
c26h5.04	SPAC26H5.04							1.406
c26h5.05	SPAC26H5.05		3.133	2.75	1.049	0.949	0.893	0.989	0.862	0.981
c26h5.06	SPAC26H5.06	pot1				1.35		1.194	0.762	0.826
c26h5.07c	SPAC26H5.07c		1.462	1.34	1.264	1.17	1.02	0.94	0.746	0.765
c26h5.09c	SPAC26H5.09c		0.227	0.22	0.292	0.2	0.773	0.469	0.456	0.496
c26h5.11	SPAC26H5.11			0.736		1.001		1.146	3.049	3.25
c26h5.12	SPAC26H5.12	rpo41		0.608		0.857		1.056	1.233	1.505
c26h5.13c	SPAC26H5.13c		1.907	1.792	0.949	1.28	0.942	1.165	1.774	1.489
c26h5.15	SPAC25B8.01			2.501		1.503		1.069	2.272	1.802
c26h8.04c	SPBC26H8.04c			0.911				1.089		1.214
c26h8.05c	SPBC26H8.05c			2.044		1.031		1.046		0.729
c26h8.06	SPBC26H8.06	grx5;grx4						1.169
c26h8.08c	SPBC26H8.08c		0.812	0.811	0.664	0.715	1.024	1.131	0.554	0.591
c26h8.09c	SPBC26H8.09c			1.239	0.766	0.997		1.027	0.92	0.857
c26h8.11c	SPBC26H8.11c		0.95	0.664	0.696	0.465	0.881	0.425	0.332	0.333
c26h8.12	SPBC26H8.12		0.765	0.812	1.113	1.112	0.68	1.088	0.968	1.026
c26h8.13c	SPBC26H8.13c					0.663		1.029	1.54	1.422
c26h8.14c	SPBC26H8.14c	cox17		0.489	1.152	1.227		0.997		0.65
c27.01c	SPBC27.01c			0.912		0.771	0.907	0.927	0.695	0.676
c27.02c	SPBC27.02c	ask1;mug181		1.422					2.951	2.448
c27.04	SPBC27.04			0.249	0.317	0.29	0.67	0.365	1.195	1.356
c27.05	SPBC27.05		0.282	0.28	0.296	0.33	0.709	0.406	1.266	1.367
c27.06c	SPBC27.06c			0.703		1.218		1.037		0.942
c27b12.01c	SPBC27B12.01c	mmm1;pi076						1.261		1.122
c27b12.02	SPBC27B12.02							1.35
c27b12.03c	SPBC27B12.03c	pi075	1.075	1.255	2.608	1.977	1.424	0.943	0.773	0.823
c27b12.04c	SPBC27B12.04c	pi074		0.673		1.222		1.147	1.886	1.811
c27b12.05	SPBC27B12.05	pi073	0.967	1.253				1.174	2.357	1.89
c27b12.06	SPBC27B12.06	pi072;gpi13		0.923		1.223		1.054	3.05	3.184
c27b12.07	SPBC27B12.07	pi071	1.275	1.384		1.238		1.091	0.894	0.901
c27b12.08	SPBC27B12.08	pi070	0.624	0.671	0.878	0.921	0.783	0.95	0.799	0.826
c27b12.09c	SPBC27B12.09c	pi069;flx1	0.503	0.547	0.554	0.806		1.024	0.88	0.824
c27b12.10c	SPBC27B12.10c	tom7	0.877	0.884	0.954	0.953	0.87	0.896	0.811	0.823
c27b12.11c	SPBC27B12.11c	pi067	0.609	0.767		1.137		1.023	0.718	0.933
c27b12.12c	SPBC27B12.12c	pi066	1.013	1.235	1.276	1.321	0.936	1.21	0.773	1.262
c27b12.14	SPBC27B12.14		1.301	1.338	1.145	1.228	1.045	1.088	0.822	0.751
c27d7.01c	SPAC1851.04c		1.154	1.11	1.227	1.303		1.1	1.014	1.026
c27d7.02c	SPAC27D7.02c		1.789	1.607		1.037	0.85	0.923	0.773	0.824
c27d7.04	SPAC27D7.04	omt2		1.931				0.939		2.163
c27d7.05c	SPAC27D7.05c	apc14;omt1		1.298				1.214	6.96	4.375
c27d7.06	SPAC27D7.06		0.808	0.654		0.962	0.727	0.861	0.862	0.984
c27d7.08c	SPAC27D7.08c			0.612				1.221		0.638
c27d7.09c	SPAC27D7.09c		0.688	0.533	0.277	0.385	0.463	0.587	0.737	0.595
c27d7.10c	SPAC27D7.10c		2.073	1.489	0.419	0.397	0.631	0.666	0.419	0.547
c27d7.11c	SPAC27D7.11c		0.305	0.261	0.236	0.422	0.436	0.596	0.914	0.83
c27d7.12c	SPAC27D7.12c	SPAC27D7.12;but1							2.216	3.05
c27e2.01	SPAC27E2.01
c27e2.02	SPAC27E2.02			1.053				1.085		0.889
c27e2.03c	SPAC27E2.03c		1.063	1.051	1.025	0.838	0.964	0.897	0.965	1.123
c27e2.04c	SPAC27E2.04c
c27e2.06c	SPAC27E2.06c		1.591	1.645	1.032	1.277		1.115	1.19	1.03
c27e2.07	SPAC27E2.07	pvg2	4.576	7.726		1.522		1.064	1.148	0.903
c27e2.11c	SPAC27E2.11c		0.702	0.694	0.404	0.5	1.144	0.93	1.091
c27f1.01c	SPAC25G10.09c		0.813	0.718	1.299	1.284	0.926	1.014	1.053	1.192
c27f1.05c	SPAC27F1.05c
c27f1.06c	SPAC27F1.06c	fkbp39	0.851	1.078	0.586	0.791	1.013	1.365	0.613	0.655
c27f1.07	SPAC27F1.07		0.855	0.833	1.018	1.109	0.927	1	1.076	1.167
c27f1.08	SPAC27F1.08	pdt1		1.92		1.246		1.251
c27f1.10	SPAC27F1.10
c285.01c	SPCC1442.16c		2.168	2.066	1.476	1.484	1.084	1.371	0.591	0.638
c285.03	SPCC285.03							0.984
c285.04	SPCC285.04		1.219	0.965		0.779	1.241	1.198	1.312	0.934
c285.05	SPCC285.05			0.938		0.328	1.832	1.16	0.404	0.37
c285.10c	SPCC285.10c			1.942				1.078
c285.11	SPCC285.11	ucp10	3.814	3.943	1.435	1.41	0.877	0.922	1.52	1.143
c285.13c	SPCC285.13c			0.523		1.1		0.957	0.759
c285.14	SPCC285.14			0.651		0.868		1.131	2.247	2.341
c285.17	SPCC285.17	spp27;uaf30	0.835	0.865	1.119	1.061	0.841	0.874	1.338	1.461
c28e12.03	SPBC28E12.03	rga4	0.924	1.049	0.988	1.081	1.097	1.122	1.912	1.48
c28e12.04	SPBC28E12.04			0.906		1.226		1.262	1.155	1.126
c28f2.01c	SPBC27.08c	asp1;sua1	0.185	0.197	0.25	0.31	0.823	1.233	0.592	0.687
c28f2.02	SPBC28F2.02	mep33	1.108	1.131		0.832		0.997	0.941	0.86
c28f2.05c	SPBC28F2.05c		0.801	0.828	1.044	1.065	0.915	0.993	0.678	0.756
c28f2.07	SPBC28F2.07	sfr1;dds20;mug13		2.12				0.912		1.485
c28f2.08c	SPBC28F2.08c		1.031	1.27	1.265	1.182		1.435	1.308	1.67
c28f2.09	SPBC28F2.09		1.441	1.437	1.01	1.013	0.994	0.916	1.107	1.098
c28f2.10c	SPBC28F2.10c	kap1
c28f2.11	SPBC28F2.11		0.93	0.961	0.877	0.71	0.898	0.736	1.056	0.983
c290.01c	SPCC18.18c	fum1	0.582	0.561	1.398	0.857	1.289	0.834	0.86	0.891
c290.03c	SPCC290.03c	nup186		0.593		0.812		1.058	1.037	1
c290.04	SPCC290.04	ams2	2.171	2.552		0.625		0.494	1.232	1.007
c297.04c	SPCC297.04c	set7						0.968
c297.05	SPCC297.05
c29a10.02	SPBC29A10.02	mug12							3.782	5.174
c29a10.03c	SPBC29A10.03c	rkf2	0.568	0.58	1.08	1.211	0.927	1.056	0.785	0.834
c29a10.06c	SPBC29A10.06c		1.475	1.518	1.379	1.552	1.115	1.02	2.077	1.614
c29a10.07	SPBC29A10.07		0.668	0.81	1.051	1.099	0.851	1.151	0.894	1.433
c29a10.08	SPBC29A10.08		0.532	0.622	1.341	1.654	0.946	1.672	1.135	1.366
c29a10.09c	SPBC29A10.09c
c29a10.10c	SPBC29A10.10c			0.678		0.985		1.257	0.939	0.896
c29a10.12	SPBC29A10.12		2.629	2.458	1.358	1.477		0.814	0.859	0.655
c29a10.13	SPBC29A10.13	atp7	0.954	0.971	1.076	0.973	1.141	0.915	1.252	1.011
c29a10.16c	SPBC29A10.16c		0.903	0.945	1.386	1.099	1.373	0.928	1.142	1.118
c29a3.01	SPBC29A3.01		2.076	1.881	1.477	1.38	0.882	1.037	0.665	0.797
c29a3.03c	SPBC29A3.03c		2.116	2.965		1.075		1.171	0.873	1.141
c29a3.05	SPBC29A3.05			0.713						1.004
c29a3.06	SPBC29A3.06		1.222	1.202	0.594	0.772	0.907	0.997	0.575	0.585
c29a3.07c	SPBC29A3.07c		0.582	0.549	0.795	0.749	1.34	0.915	0.69	0.601
c29a3.08	SPBC29A3.08	pof4				0.958		1.209	1.655	1.09
c29a3.09c	SPBC29A3.09c		0.992	0.973	1.139	1.194	0.909	0.988	0.765	0.886
c29a3.10c	SPBC29A3.10c	atp14	1.45	1.159	1.336	1.201	1.085	0.896	1.615	1.139
c29a3.11c	SPBC29A3.11c		1.12	1.071	0.925	0.794		1	0.794	0.797
c29a3.13	SPBC29A3.13		0.422	0.5	0.977	1.324	0.799	1.121		0.761
c29a3.15c	SPBC29A3.15c	rsm23	0.632	0.695	0.971	1.069	1.055	0.901	0.839	0.798
c29a3.16	SPBC29A3.16		0.943	0.858		0.774	1.099	1.079	0.736	0.589
c29a3.17	SPBC29A3.17	gef3						1.054
c29a3.18	SPBC29A3.18	cyt1						1.245
c29a3.21	SPBC29A3.21		0.451	0.48	0.402	0.42	0.972	0.76	1.164	1.221
c29a4.03c	SPAC29A4.03c	rto9	1.122	1.021	1.163	1.081	0.914	0.955	0.94	0.873
c29a4.04c	SPAC29A4.04c		0.524	0.605	0.61	0.603	0.924	0.941	0.56	0.716
c29a4.05	SPAC29A4.05	cam2		1.419				0.94
c29a4.06c	SPAC29A4.06c					0.971		1.082		0.869
c29a4.07	SPAC29A4.07	srb6;med22				1.279		0.992		0.835
c29a4.09	SPAC29A4.09			1.07		0.946		1.067	0.785	0.595
c29a4.10	SPAC29A4.10	rrn5				1.008		1.117		0.984
c29a4.11	SPAC29A4.11	rga3		1.591		1.073		1.548		1.129
c29a4.12c	SPAC29A4.12c	ureF;ure3
c29a4.13	SPAC29A4.13			0.809		1.299		1.216		1.218
c29a4.14c	SPAC29A4.14c		0.822	0.819		1.044		1.023	2.309	1.715
c29a4.15	SPAC29A4.15		0.737	0.743	1.023	0.909	1.011	0.93	1.142	1.364
c29a4.16	SPAC29A4.16	hal4;sat4;ppk10	1.829	2.109	0.795	0.98	0.805	1.108	1.059	1.333
c29a4.17c	SPAC29A4.17c							1.325		1.55
c29a4.18	SPAC29A4.18	prw1		1.805		1.134		1.076	0.923
c29a4.19c	SPAC29A4.19c			0.871		1.416		1.338	1.081	1.546
c29a4.20	SPAC29A4.20	HAG602	0.866	0.905	0.787	0.896	0.898	1.05	0.739	0.754
c29b12.01	SPAC29B12.01		0.728	0.739	0.786	0.93		1.059	0.943	1.039
c29b12.02c	SPAC29B12.02c	set2	0.907	0.873		0.878	0.765	0.982	0.725	1.041
c29b12.04	SPAC29B12.04	snz1	0.733	0.686	0.635	0.521	0.947	0.954	1.104	1.116
c29b12.05c	SPAC29B12.05c			0.82		0.878		1.046	0.943	1.135
c29b12.08	SPAC29B12.08		0.534	0.559	0.79	0.853		0.798	0.778	0.641
c29b12.10c	SPAC29B12.10c		0.39	0.589		0.366		1.002	0.391	0.582
c29b12.11c	SPAC29B12.11c		1.486	1.461	1.085	1.016		1.056	1.85	1.168
c29b12.12	SPAC29B12.12
c29b12.13	SPAC29B12.13		3.083	2.851	1.505	1.768	0.923	1.058	1.447	0.972
c29b12.14c	SPAC29B12.14c		0.78	0.704	0.822	0.755	1.193	1.033	0.876	0.936
c29b5.04c	SPBC29B5.04c			1.285		1.021		1.186	0.693	1.198
c29e6.01	SPAC29E6.01	pof11	1.026	1.089	1.037	1.177		1.017	3.324	3.415
c29e6.02	SPAC29E6.02	prp3		0.645	1.05	1.22	1.014	1.052	0.976	0.963
c29e6.04	SPAC29E6.04	nnf1
c29e6.05c	SPAC29E6.05c		2.212	2.295		1.412		0.974		0.8
c29e6.06c	SPAC29E6.06c		0.523	0.643	0.725	0.782	0.712	0.951	1.437	1.892
c29e6.07	SPAC29E6.07		1.968	2.424				1.28
c29e6.09	SPAC29E6.09			1.071				1.014	0.78	0.762
c29e6.10c	SPAC29E6.10c		1.401	1.545	0.942	0.876	0.738	1.083	0.757	0.887
c2a9.02	SPBC2A9.02		1.518	1.474	1.353	0.772	0.266	0.261	0.466	0.453
c2a9.03	SPBC2A9.03			1.087		1.479		1.475		0.868
c2a9.04c	SPBC2A9.04c		0.945	0.98	1.303	1.7	0.926	1.564	2.295	1.9
c2a9.05c	SPBC2A9.05c					1.184		1.07		0.723
c2a9.06c	SPBC2A9.06c					1.143		0.991	1.084	0.9
c2a9.07c	SPBC2A9.07c							0.494
c2a9.09	SPBC2A9.09		0.921	0.9	1.232	1.094	1.101	0.942	1.576	1.4
c2a9.10	SPBC2A9.10
c2a9.13	SPBC2A9.13									0.854
c2c4.01	SPAC21E11.07		0.656	0.729	0.748	0.765		0.902	1.156	1.182
c2c4.04c	SPAC2C4.04c		3.191	3.102	0.773	1.114		1.342	1.233	0.809
c2c4.05	SPAC2C4.05		3.469	2.898	1.48	1.224	1.022	1.068	1.312	0.991
c2c4.06c	SPAC2C4.06c
c2c4.07c	SPAC2C4.07c							1.057
c2c4.08	SPAC2C4.08
c2c4.09	SPAC2C4.09			1.155				1.112	2.141	1.391
c2c4.10c	SPAC2C4.10c		0.802	0.921	0.93	1.014		1.384	0.913	0.889
c2c4.11c	SPAC2C4.11c	rbp28	1.407	1.481		0.829		1.114	0.589	0.57
c2c4.12c	SPAC2C4.12c			1.262						0.807
c2c4.13	SPAC2C4.13	vma16	1.146	1.125	1.273	1.485	0.964	0.952	1.111	0.989
c2c4.14c	SPAC2C4.14c	ppk11	0.594	0.667		1.162		1.018	1.19	1.171
c2c4.15c	SPAC2C4.15c	ucp13;ubx2	1.767	1.981	1.047	1.463		0.951	2.422	1.979
c2c4.17c	SPAC2C4.17c			0.574	1.081	1.513		1.465		1.529
c2d10.01c	SPBC2A9.11c							1.137		0.702
c2d10.02	SPBC2A9.12	orc6		0.789		0.945		0.85		1.56
c2d10.03c	SPBC2D10.03c			0.665		0.976		0.827		0.736
c2d10.04	SPBC2D10.04			1.965		0.896		0.795	1.57
c2d10.07c	SPBC2D10.07c
c2d10.08c	SPBC2D10.08c					1.205		1.062	0.913	1.167
c2d10.09	SPBC2D10.09		1.056	1.066	1.011	1.152	0.977	1.069	1.563	1.4
[truncated: 3,089 more rows]
