# Supplementary material for: Transcriptional regulatory network for sexual differentiation in fission yeast
Source: Genome Biol. 2007 Oct 10;8(10):R217. doi: 10.1186/gb-2007-8-10-r217 (PMC2246291; doi:10.1186/gb-2007-8-10-r217)
Supplement: Additional data file 6 — Middle genes classified into three groups according to the effect of mei4Δ and Mei4p overexpression on their expression. [file gb-2007-8-10-r217-S6.xls]

## Sheet: Sheet1
# Analysis of Mei4p-dependency of middle genes
# Middle genes were classified according to their dependency of Mei4p for full induction (based on the mei4 deletion experiment)
# Mei4-dependent genes were further divided into those whose expression is increased in Mei4p-overexpressing cells and those in which it is not
# The last list shows gene whose expression is increased by Mei4p-overexpression but not decreased in mei4∆
# Annotations are from GeneDB (www.genedb.org)
Middle genes reduced in mei4∆ and increased in Mei4p overexpression
Systematic name	Common name	Description
SPAC1A6.06c	meu31	sequence orphan
SPBC16A3.13	meu7	alpha-amylase homolog Aah4
SPBC32H8.11	pi013;mei4	meiotic forkhead transcription factor Mei4
SPAC25H1.09	meu30;mde5	alpha-amylase homolog Mde5
SPBC646.06c	agn2	glucan endo-1,3-alpha-glucosidase Agn2
SPBC342.03		1,3-beta-glucanosyltransferase
SPBC428.07	meu6	meiotic chromosome segregation protein Meu6
SPAC1610.03c	crp79;meu5	poly(A) binding protein Crp79
SPCC1919.11		BAR adaptor protein
SPCC63.04	mok14	alpha-1,3-glucan synthase Mok14
SPBC146.11c	mug97;meu33	meiotically upregulated gene Mug97
SPCC1235.13	ght6;meu12	hexose transporter Ght6
SPBC4C3.08		acetylglucosaminyltransferase
SPAC1F8.05	meu4;isp3	sequence orphan
SPBC1347.03	meu14	sporulation protein Meu14
SPNCRNA.29		non-coding RNA
SPBC27.03	meu25	sequence orphan
SPBC16E9.08	mcp4	sequence orphan
SPAC607.10	spo3	sporulation protein Spo3
SPCC285.07c	wtf5;wtf18	wtf element Wtf18
SPCC188.12	spn6	septin Spn6
SPCC31H12.02c		membrane transporter
SPAC22F3.02	atf31	transcription factor Atf31
SPAC8F11.05c		sequence orphan
SPCC584.02	cuf2	Cu metalloregulatory transcription factor Cuf2
SPBC17D1.07c		GTPase regulator
SPBC1348.01		S. pombe specific DUF999 protein family 5
SPAC4F10.16c		P-type ATPase
SPBC1348.07		S. pombe specific DUF999 protein family 6
SPBPB2B2.07c		S. pombe specific DUF999 protein family 7
SPCC1620.02	wtf10;wtf23	wtf element Wtf23
SPAC1039.11c		alpha-glucosidase
SPBC16E9.17c	rem1	meiosis-specific cyclin Rem1
SPAC24C9.15c	mde9;meu28;spn5	septin Spn5
SPBC14C8.05c	meu17	glucan-alpha-1,4-glucosidase
SPAC16E8.05c	mde1	sequence orphan
SPBC3H7.09	mug142	palmitoyltransferase
SPCC1906.03	wtf1;wtf19	wtf element Wtf19
SPAC10F6.15		S. pombe specific UPF0300 family protein 1
SPBC1778.04	spo6	Spo4-Spo6 kinase complex regulatory subunit Spo6
SPBC28E12.02		RNA-binding protein
SPAC977.06		S. pombe specific DUF999 family protein 3
SPAC22A12.02c		sequence orphan
SPAC1610.02c		mitochondrial ribosomal protein subunit L1
SPAC11G7.06c		S. pombe specific UPF0300 family protein 3
SPBC1861.06c		S. pombe specific UPF0300 family protein 4
SPBC15D4.12c		sequence orphan
SPAC8C9.16c		TLDc domain protein 1
SPAC22F3.04		AMP binding enzyme
SPAC2E1P5.02c		sequence orphan
SPAC959.05c		protein disulfide isomerase
SPAC212.04c		S. pombe specific DUF999 family protein 1
SPCC162.04c	wtf12;SPCC162.04;wtf13	wtf element Wtf13
SPBC21C3.18	spo4	serine/threonine protein kinase Spo4
SPAC343.07	mug28	RNA-binding protein Mug28
SPCC1739.15	wtf21;wtf3	wtf element Wtf21
SPAC23A1.14c		cystathionine gamma-synthase
SPAC24C9.07c	pgs2;bgs2;meu21;gls2	1,3-beta-glucan synthase subunit Bgs2
SPAC1527.01	mok11	alpha-1,3-glucan synthase Mok11
SPCC895.05	for3	formin For3
SPCC1906.04	wtf6;wtf20	wtf element Wtf20
SPAC4G9.05		meiotic PUF family protein 1
SPBC16D10.05	mok13	alpha-1,3-glucan synthase Mok13
SPAC23D3.10c	eng2	endo-1,3-beta-glucanase Eng2
SPBC21D10.08c		sequence orphan
SPAC1250.02		sequence orphan
SPBPB2B2.12c		UDP-glucose 4-epimerase
SPBC2F12.09c	atf21	transcription factor Atf21
SPAC23D3.14c		alpha-amylase homolog Aah2
SPCC1259.14c	B8647-6;meu27	S. pombe specific UPF0300 family protein 5
SPBC2G2.10c		sequence orphan
SPAC1556.06	meu1	sequence orphan
SPCC338.02		sequence orphan
SPBC1683.07	mal1	alpha-glucosidase Mal1
SPNCRNA.17		non-coding RNA
SPAC1A6.08c	mcp2	sequence orphan
SPCC74.09		RNA-binding protein
SPAC3F10.07c		dubious
SPAC25H1.03	mug66	meiotically upregulated gene Mug66
SPBC19F8.01c	mde8;spn7	septin Spn7
SPBC56F2.03		actin-like protein Arp10
SPAC17A5.04c	mde10	spore wall assembly peptidase Mde10
SPAC5D6.08c	mes1	meiosis II protein Mes1
SPBC1198.12	mfr1;fzr1	fizzy-related protein Mfr1
SPBC32H8.06	pi018	TPR repeat protein, meiotically spliced
SPAC22F8.05		alpha,alpha-trehalose-phosphate synthase
SPAC13G6.08		Cdc20/Fizzy family WD repeat protein
SPCC970.11c	wtf2;wtf9	wtf element, Wtf2, pseudo
SPAC15A10.10	mde6	Muskelin homolog
SPACUNK4.12c	irp1	metallopeptidase
SPAC212.01c		S. pombe specific DUF999 family protein 2
SPAC17G8.10c	dma1	mitotic spindle checkpoint protein Dma1
SPCC417.06c	ppk35;mug27	serine/threonine protein kinase Ppk35
SPAC4H3.11c		spindle pole body protein Ppc89
SPAC6B12.08		DNAJ domain protein Jjj family
SPCC1682.08c		RNA-binding protein Mcp2
SPAC27D7.05c	apc14;omt1	anaphase-promoting complex subunit Apc14
SPBC1685.06	cid11	poly(A) polymerase Cid11
SPAC1006.04c	mcp3	sequence orphan
SPBC577.12		endoribonuclease
SPAC6C3.07		sequence orphan
SPAC6G9.04	mug79	meiotically upregulated gene Mug79
SPAC4G9.07	B8647-3	S. pombe specific UPF0300 family protein 2
SPBC16E9.07		sequence orphan
SPBPB2B2.13		galactokinase Gal1
SPAC4F10.08		sequence orphan
SPAC3A12.03c		ubiquitin-protein ligase E3
SPAC13G7.10		transcription factor
SPBP8B7.24c	atg8	autophagy associated protein Atg8
SPCC11E10.09c		alpha-amylase homolog
SPCC320.07c	mde7	RNA-binding protein Mde7
SPAC3F10.06c		initiator methionine tRNA 2'-O-ribosyl phosphate transferase
SPCC338.04	cid2	caffeine induced death protein Cid2
SPAC20H4.11c	rho5	Rho family GTPase Rho5
SPAC806.07	ndk1	nucleoside diphosphate kinase
SPAC821.06	spn2	septin Spn2
SPAPYUG7.06	hag1	PPPDE peptidase family
SPBC1773.08c		mannosyltransferase complex subunit
SPCC1020.13c		phospholipase
SPAC959.09c	apc5	anaphase-promoting complex subunit Apc5
SPBC19C2.06c		sequence orphan
SPAC13C5.05c		N-acetylglucosamine-phosphate mutase
SPAC13C5.06c		sequence orphan
SPBC12C2.04		NAD binding dehydrogenase family protein
SPAC3A12.06c		sodium/calcium exchanger
SPAC17C9.01c	nuc2;nuc2B7C9.02c	anaphase-promoting complex subunit Apc3
SPBC26H8.02c	sec9	SNAP-25 homologue, t-SNARE component Sec9
SPCC1259.15c	ubc11;ubcdp;ubcp4	ubiquitin conjugating enzyme E2-C
SPBP23A10.04	apc2	anaphase-promoting complex subunit Apc2
SPBC8D2.19	pi046;mde3	serine/threonine protein kinase Mde3
SPAC23C4.07	tht2;mug22	meiotically upregulated gene Mug22
SPBC14C8.01c	cut2;cut2B7G9.13c	securin
SPAC56E4.05		DUF788 family protein
SPAC10F6.07c		sequence orphan
SPBC354.14c	vac8	vacuolar protein Vac8
SPAC24C9.14		ubiquitin-specific protease
SPBC32F12.10		phosphoglucomutase
SPAC17G8.14c	pkc1;pck1	protein kinase C (PKC)-like Pck1
SPCC1902.02		ketopantoate reductase
SPAC24C9.05c		conserved protein (fungal and plant)
SPBC19G7.04		HMG box protein
SPBC32H8.07	gpb1;gbp1;pi017;git5	heterotrimeric G protein beta subunit Git5
SPBC530.14c	dsk1	SR protein-specific kinase Dsk1
SPCC285.16c	msh6	MutS protein homolog
SPAC29E6.01	pof11	F-box protein Pof11
SPAC24B11.05		pyrimidine 5'-nucleotidase
SPAC19G12.01c	apc4;cut20;lid1	anaphase-promoting complex subunit Apc4
SPBC13G1.11	ykt6	SNARE Ykt6
SPBC119.17		metallopeptidase
SPAC25H1.04		DUF1671 family protein
SPBC1685.15c	sot2;klp6	kinesin-like protein Klp6
SPBC83.04	apc16;apc15	anaphase-promoting complex subunit Apc15
SPCC645.11c	mug117	meiotically upregulated gene Mug117
SPBC13G1.10c		ATP-dependent RNA helicase Slh1
SPAC328.03	tps1;ggs1	alpha,alpha-trehalose-phosphate synthase [UDP-forming]
SPAC22H10.12c	sec19;gdi1	GDP dissociation inhibitor Gdi1
SPAC5D6.02c		sequence orphan
SPBC725.12		sequence orphan
SPAC1610.04	mug99	meiotically upregulated gene Mug99
SPCC330.04c		DUF1773 family protein 3
SPBC947.15c		NADH dehydrogenase
SPAC26H5.11		spore wall assembly protein
SPBC27B12.06	pi072;gpi13	pig-O
SPBC29A10.05	exo1;mut2	exonuclease I Exo1
SPACUNK4.15		2',3'-cyclic-nucleotide 3'-phosphodiesterase
SPBC1921.05	ape1	aminopeptidase Ape1
SPAC4A8.02c		conserved protein (broad species distribution)
SPAC750.06c		S. pombe specific DUF999 protein family 4
SPAC1296.04		spore wall assembly protein
SPAC11H11.02c		sequence orphan
SPAC589.12		cell wall organization membrane protein
SPCC74.01	sly1	SNARE binding protein Sly1
SPAC144.10c	gwt1	pig-W
SPCC4B3.02c		Golgi transport protein Got1
SPBC28E12.01c	apc13	anaphase-promoting complex subunit Apc13
SPBC2F12.13	klp5;sot1	kinesin-like protein Klp5
SPAC1006.01	psp3	serine protease Psp3
SPCC965.08c	alr1	alanine racemase Alr1
SPBC146.10	mug57	meiotically upregulated gene Mug57
SPBC30D10.07c		biotin-protein ligase
SPAC6F12.14	pld9;cut23;apc8	anaphase-promoting complex subunit Apc8
SPAC9G1.10c		inositol polyphosphate phosphatase
SPBC660.14	mik1	mitotic inhibitor kinase Mik1
SPAC6F6.12		autophagy associated protein Atg24
SPAC3A12.14	cam1	calmodulin Cam1
SPAC3A11.02	cps3;scp3	zinc finger protein Cps3
SPCC1259.13	chk1;rad27	Chk1 protein kinase
SPAC13G7.05		acyl-coA-sterol acyltransferase
SPAC4D7.03	pop2;sud1	F-box/WD repeat protein Pop2
SPCC1682.12c	ubp27;ubp16	ubiquitin C-terminal hydrolase Ubp16
SPBC6B1.04	mde4	monopolin-like complex subunit Mde4
SPAC19G12.15c	tpp1	trehalose-6-phosphate phosphatase Tpp1
SPAC12B10.01c		ubiquitin-protein ligase E3
SPAC1687.10	mcp1	sequence orphan
SPAC3F10.05c		DUF1766 family protein
SPCC794.02	wtf5;wtf4	wtf element Wtf5
SPBC27.02c	ask1;mug181	DASH complex subunit Ask1
SPAC17G6.08	vac1;pep7	prevacuole/endosomal FYVE tethering component Pep7
SPBC1709.01	chs2	chitin synthase homolog Chs2
SPCC1682.15		PX/PXA domain protein
SPAC4G8.04		GTPase activating protein
SPAC6C3.06c		P-type ATPase, calcium transporting
SPAC12B10.16c		conserved protein (fungal and bacterial)
SPAC1782.09c	flp1;clp1	Cdc14-related protein phosphatase Clp1/Flp1
SPCC338.16	pof3	F-box protein Pof3
SPAC27D7.12c	SPAC27D7.12;but1	neddylation pathway protein But1
SPBC530.01	gyp1	GTPase activating protein Gyp1
SPBC582.03	cdc13B2.02;cdc13	cyclin Cdc13
SPBC3B9.17	isa2	iron-sulfur protein Isa2
SPCC1450.15		pig-F
SPCC736.14	dis1	microtubule-associated protein Dis1
SPAC222.14c		GTP binding protein Sey1
SPCC1442.12		CDP-diacylglycerol--serine O-phosphatidyltransferase
SPBC8E4.05c		fumarate lyase superfamily
SPAC1565.02c		GTPase activating protein
SPBC2D10.14c	myo5;myo51	myosin type V
SPBC32F12.01c	css1	inositol phosphosphingolipid phospholipase C
SPAP14E8.03	bos1	SNARE Bos1
SPAC23C11.16	plo1	Polo kinase Plo1
SPAC14C4.10c		Nudix family hydrolase
SPBC1711.11		autophagy associated protein
SPBC3H7.03c		2-oxoglutarate dehydrogenase (lipoamide) (e1 component of oxoglutarate dehydrogenase complex)
SPCC4G3.12c		ubiquitin-protein ligase E3
SPBC947.11c	elg1	DNA replication factor C complex subunit Elg1
SPBC30D10.09c		HVA22/TB2/DP1 family protein
SPAC24H6.05	sal2;cdc25	serine/threonine protein phosphatase Cdc25
SPAC31F12.01	zds1	zds family protein Zds1
SPAC17G8.12		sequence orphan
SPCC1223.04c		lysine methyltransferase
SPAC6G9.03c		histone chaperone Rtt106-like
SPBC2G2.07c		mitochondrial ribosomal protein subunit L51-b
SPBC776.04	sec23B;sec23-b;sec2302	GTPase activating protein Sec23b
SPAC23C4.13	bet1	SNARE Bet1
SPBC14C8.17c		SAGA complex subunit Spt8
SPCC1322.01		3'-5' exonuclease for RNA 3' ss-tail
SPAC11G7.03	idh1;glu3	isocitrate dehydrogenase (NAD+) subunit 1 Idh1
SPAC6G9.06c	pcp1	pericentrin Pcp1
SPBC14F5.11c		sorting nexin Snx41
SPBC336.15	pic1	INCENP-like
SPCC285.14		TRAPP complex subunit Trs130
SPCC61.01c	str2;str1	siderophore-iron transporter Str2
SPAC3G6.03c		Maf-like protein
SPBC83.05		RNA-binding protein
SPCC1183.09c		plasma membrane proteolipid Pmp31
SPCC320.13c	sex1;aim1;ark1	aurora-B kinase Ark1
SPAC1002.11	gaa1	GPI-anchor transamidase complex subunit Gaa1
SPCC1682.11c		DUF580 family protein
SPAC19A8.10		ubiquitin-protein ligase E3 Rfp1
SPAC630.09c		glycerate kinase
SPCC1620.11		nucleoporin Nic96 homolog
SPAC9E9.12c	abc1	ABC transporter Ybt1
SPAC5D6.04		auxin family
SPBC19C2.11c		mitochondrial outer membrane protein
SPAC589.09		sec14 cytosolic factor family
SPBC1D7.03		cyclin Clg1
SPBC30D10.11	gpi1	pig-Q
SPBC31F10.10c		zf-MYND type zinc finger protein
SPBC146.03c	smc4;cut3	condensin subunit Cut3
SPCC1281.08	meu24;wtf11	wtf element Wtf11
SPAP27G11.03		D123 family
SPCC16A11.16c		ARM1 family
SPAC227.15	reg1	protein phosphatase regulatory subunit Reg1
SPAC23C11.12	hcn1	anaphase-promoting complex subunit Hcn1
SPBC16E9.18		phosphatidylserine decarboxylase
SPAC1142.08	fhl1	fork head transcription factor Fhl1
SPBC1778.03c		NADH pyrophosphatase
SPBC725.14	arg6	acetylglutamate synthase Arg6
SPBC27B12.05	pi073	WD repeat protein
SPBC146.05c	cwf25	complexed with Cdc5 protein Cwf25
SPBC2D10.12	rhp23;ucp4	Rad23 homolog Rhp23
SPAC16C9.01c		carbohydrate kinase
SPCC4B3.13		MatE family transporter
SPBC651.06		sequence orphan
SPAC6F6.16c		sequence orphan
SPBC11C11.03	ndc80;tid3;ndc10	spindle pole body protein Ndc80
SPBC839.08c	its8	pig-N
SPAC24H6.01c		membrane bound O-acyltransferase, MBOAT
SPAC105.02c		ankyrin repeat protein, unknown biological role
SPBC649.05	stf1;cut12	spindle pole body protein Cut12
SPAC4F10.13c	mpd2	GYF domain
SPAC1006.08	etd1	ethanol-hypersensitive mutant protein
SPBC3D6.07	gpi3	pig-A
SPAC343.11c	msc1	multi-copy suppressor of Chk1
SPAC7D4.11c	sec39	secretory pathway protein Sec39
SPAC4F8.01	did4	vacuolar sorting protein Did4
SPAC25B8.01	dap1	cytochrome P450 regulator Dap1
SPAC3G9.08	png1	ING family homolog Png1
SPCC645.03c	isa1	iron-sulfur protein Isa1
SPAC6B12.09	trm10	tRNA m(1)G methyltransferase Trm10
SPAPB2B4.04c	pmc1	P-type ATPase, calcium transporting Pmc1
SPBC13E7.06	msd1	spindle pole body protein Msd1
Middle genes reduced in mei4∆ but not increased in Mei4p overexpression
Systematic name	Common name	Description
SPAC22F3.05c	alp41	ADP-ribosylation factor Alp41
SPBC582.05c	brc1	BRCT domain protein Brc1
SPCC31H12.08c	ccr4	CCR4-Not complex subunit Ccr4
SPBC1347.10	cdc23;mcm10	MCM-associated protein Mcm10
SPBP35G2.05c	sst3;cki2	serine/threonine protein kinase Cki2
SPCC162.05	coq3	hexaprenyldihydroxybenzoate methyltransferase
SPAC1805.17	caf2;bar1;crm1;caf7;crm1BB1.04c	nuclear export receptor Crm1
SPBC17G9.05	cyp6	RRM-containing cyclophilin regulating transcription Rct1
SPBPJ4664.01	dps;dps1	decaprenyl diphosphate synthase subunit Dps1
SPBC776.12c	hsk1;hsk1B76.1C;hsk1B76.11	serine/threonine protein kinase Hsk1
SPBC839.11c	hut1	uridine diphosphate-N-acetylglucosamine transporter Hut1
SPBC947.12	kms2	spindle pole body protein Kms2
SPBC31F10.08	mde2	Mde2 protein
SPAC25H1.05	meu29	sequence orphan
SPCC24B10.22	Pol-gamma;mip1	mitochondrial DNA polymerase gamma catalytic subunit
SPBC32H8.09	pi015	WD repeat protein, human WDR8 family
SPBC32H8.04c	pi019	rRNA processing protein Fcf1
SPAC19D5.01	pyp2	tyrosine phosphatase Pyp2
SPAC29E6.08	tbp1;tdf1;tbp;TFIID;TBP	TATA-binding protein (TBP)
SPAC23H4.07c	srp102	signal recognition particle receptor beta subunit Srp102
SPAC17C9.10	stm1	G-protein coupled receptor Stm1
SPBC660.11	tcg1	single-stranded telomeric binding protein Tgc1
SPBC649.04	uvi15	UV-induced protein Uvi15
SPBC4B4.10c	atg5;mug77	autophagy associated protein Atg5
SPAC29A4.05	cam2	myosin I light chain Cam2
SPAC589.11		translation release factor
SPAC13F5.03c		glycerol dehydrogenase
SPBC3E7.15c		sphingosine N-acyltransferase Lac1
SPAC22A12.13		pig-P
SPCC16C4.01	sif2	Sad1 interacting factor 2
SPBC1773.09c	mug184	meiotically upregulated gene Mug184
SPAC6G10.06		amino acid oxidase
SPBC30D10.08	mgm101	mitochondrial nucleoid protein
SPAC31A2.03	mrpl11	mitochondrial ribosomal protein subunit L11
SPAC4F8.06		mitochondrial ribosomal protein subunit S12
SPAC23H3.07c	mrp2	mitochondrial ribosomal protein subunit S14
SPBC119.12		Golgi matrix protein
SPAC11D3.10		nifs homolog
SPBC83.11		triose phosphate transporter
SPBC11G11.01	fis1	mitochondrial fission protein Fis1
SPAC1952.09c	ach1	acetyl-CoA hydrolase
SPAC513.05	mns2	alpha-mannosidase
SPAC589.06c		pho88 family protein
SPAC328.02	ucp11	Ariadne homolog
SPCC16A11.04		sorting nexin Snx12
SPBC3E7.04c		pseudo
SPAC212.05c		pseudogene
SPBC2D10.09		3-hydroxyisobutyryl-CoA hydrolase
SPBC17G9.06c		N-acetyltransferase
SPAC27E2.01		alpha-amylase homolog
SPCC569.07		aromatic aminotransferase
SPAC9.05		ATP-dependent DNA helicase Mfh1
SPCC1827.02c		cholinephosphate cytidylyltransferase
SPAC23C11.04c	pnk1	DNA kinase/phosphatase Pnk1
SPAC1782.08c		exonuclease Rex3
SPAC4G9.12	gnk;cdl3	gluconokinase
SPAC5D6.09c		acetate transporter
SPAC20H4.02		conserved fungal protein
SPAC11G7.05c		[acyl-carrier protein] S-malonyltransferase Mct1
SPCC1322.06	kap113	karyopherin Kap113
SPAC22F8.07c	rtf1	replication termination factor Rtf1
SPAC29E6.04	nnf1	kinetochore protein Nnf1
SPBC19F8.04c		nuclease
SPCC11E10.05c	ynd1	nucleoside diphosphatase
SPBC1778.10c	ppk21	serine/threonine protein kinase Ppk21
SPAC144.12	ppi	ribose 5-phosphate isomerase
SPBC15C4.06c		ubiquitin-protein ligase E3
SPAC12G12.05c	taf9	transcription initiation factor Taf9
SPAC890.03	ppk16	serine/threonine protein kinase Ppk16
SPBC1773.11c		CDC50 domain protein
SPCC1739.11c	pld3;cdc11	SIN component scaffold protein Cdc11
SPAC30.03c	tsn1;tsn	translin
SPBC713.11c		plasma membrane proteolipid Pmp3
SPAC688.06c	slx4	structure-specific endonuclease subunit
SPAC23H3.05c	swd1	COMPASS complex subunit Swd1
SPAC3H5.08c		WD repeat protein Wdr44 family
SPBC2F12.15c		palmitoyltransferase
SPBC4.03c		COPII-coated vesicle component Sfb3
SPAC6B12.06c		conserved fungal protein
SPBC365.15	alp4	gamma tubulin complex Spc97/GCP2 subunit Alp4
SPBC1A4.01	apc1;apc10	anaphase-promoting complex subunit Apc10
SPBC106.08c	B13958-1	DUF1773 family protein 1
SPAC1006.05c	och1	alpha-1,6-mannosyltransferase Och1
SPAC1006.06	rgf2	RhoGEF Rgf2
SPBC119.16c		conserved fungal protein
SPBC1271.06c		sequence orphan
SPCC1322.04		UTP-glucose-1-phosphate uridylyltransferase
SPBP19A11.07c		human down-regulated in multiple cancers-1 homolog 2
SPBC13E7.05	gpi14	pig-M
SPAC20H4.09		ATP-dependent RNA helicase, spliceosomal
SPAC14C4.05c		Sad1 interacting factor
SPBC14C8.11c		sequence orphan
SPBC1539.02		sequence orphan
SPCC1620.03		sequence orphan
SPCC1620.07c		lunapark homolog
SPAC1639.01c		GNS1/SUR4 family protein
SPCC1682.03c	mug174	meiotically upregulated gene Mug174
SPAC16A10.04	rho4	Rho family GTPase Rho4
SPCC16C4.17	mug123	meiotically upregulated gene Mug123
SPBC16E9.13	ksp1;ppk20	serine/threonine protein kinase Ksp1
SPBC16G5.15c	fkh2	fork head transcription factor Fkh2
SPAC1782.04		mitochondrial mRNA processing protein Cox24
SPAC17H9.03c		RAD51D-like protein 1
SPCC18.03		shuttle craft like transcriptional regulator
SPCC1840.05c		phosphomannomutase
SPBC1861.07	elc1	elongin C
SPAC1B2.03c		GNS1/SUR4 family protein
SPAC1F3.09		CwfJ family protein
SPAC20H4.01		U3 snoRNP-associated protein Utp5
SPAC212.02		sequence orphan
SPBC21C3.17c		conserved fungal protein
SPAC22A12.01c	pso2;snm1	DNA 5' exonuclease
SPAC22E12.16c	pik1	phosphatidylinositol kinase Pik1
SPAC23C4.14	alg1	mannosyltransferase complex subunit Alg1
SPCC24B10.14c		xrcc4 like factor
SPAC24H6.06	sld3	pre-initiation complex subunit Sld3
SPBC25B2.07c		microtubule-associated protein
SPBC1826.01c	btaf1;mot1	TATA-binding protein associated factor Mot1
SPAC26F1.05		sequence orphan
SPAC27E2.11c		sequence orphan
SPAC29A4.12c	ureF;ure3	sequence orphan
SPAC29A4.14c		peroxin-3
SPAC2E1P3.02c		ammonium transporter Amt3
SPAC16C9.07	ppk5	serine/threonine protein kinase Ppk5
SPCC306.02c		Rab GTPase binding
SPCC306.05c	ins1	INSIG domain protein
SPAC30C2.08		conserved fungal protein
SPBC31F10.17c		sequence orphan
SPCC31H12.06		sequence orphan
SPBC32F12.08c	duo1	DASH complex subunit Duo1
SPBC32F12.12c		conserved fungal protein
SPAC343.03	apc11	anaphase-promoting complex subunit Apc11
SPBC36B7.02		Svf1 family protein Svf2
SPBC36B7.03	sec63	ER protein translocation subcomplex subunit Sec63
SPAC3A12.13c		translation initiation factor eIF3 complex subunit
SPBC3E7.13c		splicing factor, SYF2 family
SPAC3H1.03		transcriptional regulator, HCNGP-like
SPBC3H7.14		BRCT domain protein
SPAC458.06		phosphoinositide binding protein
SPBC4C3.04c		guanyl-nucleotide exchange factor
SPCC4F11.04c		mannosyltransferase complex subunit
SPAC4F8.08		sequence orphan
SPCC548.06c		hexose transporter Ght8
SPBC56F2.10c	alg5	dolichyl-phosphate beta-glucosyltransferase Alg5
SPAC56F8.05c		conserved fungal protein
SPAC56F8.14c		sequence orphan
SPAC57A7.05		conserved protein (fungal and plant)
SPCC584.14		conserved eukaryotic protein
SPAC16A10.08c		sequence orphan
SPAC5D6.10c		sequence orphan
SPCC622.03c		dubious
SPBC651.07	csa1	COP9/signalosome associated
SPBC660.08		sequence orphan
SPBC660.09		sequence orphan
SPCC663.15c		conserved fungal protein
SPAC694.03		conserved fungal protein
SPAC6F6.18c		sequence orphan
SPAC6G10.03c		abhydrolase family protein, unknown biological role
SPAC823.16c	mug179	WD repeat protein Mug179
SPCC830.04c		sequence orphan
SPBC1706.03	fzo1	mitochondrial fusion GTPase protein
SPAC8C9.09c		sequence orphan
SPAC8F11.06		nuclear envelope protein
SPBC947.06c		spermidine family transporter
SPAC959.06c		sequence orphan
SPAC110.03	cdc42	Rho family GTPase Cdc42
SPAC23C11.11	orb5;cka1	serine/threonine protein kinase Cka1
SPBC776.13	cnd1	condensin subunit Cnd1
SPCC306.03c	cnd2	condensin subunit Cnd2
SPBC839.06	cta3	P-type ATPase, calcium transporting Cta3
SPBP4H10.06c	smc2;cut14	condensin subunit Cut14
SPCC962.02c	pbh1;bir1;cut17	survivin homolog
SPBC106.09	cut4	anaphase-promoting complex subunit Apc1
SPAC6F12.15c	cut9;dre1	anaphase-promoting complex subunit Cut9
SPCC24B10.17	emp24	COPII-coated vesicle component Emp24
SPAC12B10.11	exg2	glucan 1,3-beta-glucosidase Exg2
SPAC19E9.02	fin1	serine/threonine protein kinase Fin1
SPCC1235.14	ght5	hexose transporter Ght5
SPBC3H7.15	hhp1	serine/threonine protein kinase Hhp1
SPAC23C4.12	hhp2	serine/threonine protein kinase Hhp2
SPAC4C5.02c	hos1;ryh1	GTPase Ryh1
SPBC4F6.06	kin1	microtubule affinity-regulating kinase Kin1
SPBC19F8.06c	meu22	amino acid permease, unknown 11
SPCC613.11c	meu23;B13958-2	DUF1773 family protein 2
SPAC1687.20c	mis6	inner centromere protein Mis6
SPNCRNA.97		non-coding RNA
SPNCRNA.75		non-coding RNA
SPCP1E11.03		arrestin
SPBP35G2.03c	sgo1	shugoshin Sgo1
SPBP8B7.30c	thi5	transcription factor Thi5
SPAPB17E12.09		sequence orphan
SPAPB1A11.04c		transcription factor
SPBPB2B2.02		esterase/lipase
SPCC1235.08c	pdh1	DUF1751 family protein
SPBC32H8.02c	nep2;pi021	nedd8 protease Nep2
SPBP22H7.04	pi027	sequence orphan
SPBC691.02c	pi034	RINT1 family protein
SPBC1289.04c	pob1	Boi family protein
SPBC409.05	skp1;sph1;shp1;psh1	SCF ubiquitin ligase complex subunit Skp1
SPBP4H10.09	rsv1	transcription factor Rsv1
SPBC12D12.01	sta1;sad1	spindle pole body protein Sad1
SPAC29B12.07	sec16	multidomain vesicle coat component Sec16
SPAC821.08c	slp1	sleepy homolog Slp1
SPAC6G9.11	syb1;snc1	synaptobrevin
SPCC825.03c	sso1;psy1	SNARE Psy1
SPCC297.03	ssp1	serine/threonine protein kinase Ssp1
SPAC17H9.09c	ste5;SPRAS;ras1	GTPase Ras1
SPBC1198.09	ubc16	ubiquitin conjugating enzyme Ubc16
SPAC10F6.05c	ubc6	ubiquitin conjugating enzyme Ubc6
SPAC20H4.10	ufd2	ubiquitin-protein ligase E4
SPCC895.04c	ufe1	SNARE Ufe1
SPBC21C3.01c	vps13a;vps1301;vps13A	chorein homolog
SPAC15E1.06	vps29	retromer complex subunit Vps29
SPAC1142.07c	snf7;vps32	vacuolar sorting protein Vps32
SPBC29A10.11c	vps902;vps9b;vps9B	guanyl-nucleotide exchange factor Vps902
SPCC1183.10	wtf7;wtf10	wtf element Wtf10
SPCC1450.08c	wtf8;wtf16	wtf element Wtf16
SPCC1919.06c	wtf25	wtf element
SPAC2E12.05	wtf1	wtf element Wtf1, pseudo
SPAC18G6.03	its5;ypt3	GTPase Ypt3
Middle genes not reduced in mei4∆ but increased by Mei4p overexpression
Systematic name	Common name	Description
SPBC3E7.02c	hsp16	heat shock protein Hsp16
SPCC417.12		carboxylesterase-lipase family
SPCC126.07c		human CTD-binding SR-like protein rA9 homolog
SPAC4F10.07c	apg13;mug78;atg13	autophagy associated protein Atg13
SPBC30D10.14		dienelactone hydrolase family
SPBC119.05c	csh3	Wiskott-Aldrich syndrome homolog binding protein Lsb1
SPAC1952.13	ned1	lipin
SPBC21B10.11	dpm2	dolichol-phosphate mannosyltransferase subunit 2
SPBC15D4.02		transcription factor
SPBC337.08c	ubi4	ubiquitin
SPBC19F8.07	mcs6;mcs2;crk1;mop1	cyclin-dependent kinase activating kinase Crk1
SPBP8B7.29		para-aminobenzoate synthase
