# Supplementary material for: Transcriptional regulatory network for sexual differentiation in fission yeast
Source: Genome Biol. 2007 Oct 10;8(10):R217. doi: 10.1186/gb-2007-8-10-r217 (PMC2246291; doi:10.1186/gb-2007-8-10-r217)
Supplement: Additional data file 7 — Genes induced by Atf21p, Atf31p and Atf21p/Atf31p overexpression and genes induced by Atf21p/Atf31p overexpression that are also reduced in atf21Δ meiotic cells. [file gb-2007-8-10-r217-S7.xls]

## Sheet: Sheet1
# Selected genes were induced at least two-fold compared with vector-only controls in both independent repeats
# Annotations are from GeneDB (www.genedb.org)
Genes induced at least tow-fold by Atf overexpression
Systematic name	Common name	Description
Atf21p overexpression
SPAC11D3.01c		conserved fungal protein
SPBC16D10.08c		heat shock protein Hsp104
SPAC10F6.06	vip1	RNA-binding protein Vip1
SPAC1565.01		conserved fungal protein
SPAPB2B4.04c		P-type ATPase, calcium transporting Pmc1
SPCC794.01c		glucose-6-phosphate 1-dehydrogenase
SPCC338.12		protease inhibitor
SPBC11C11.06c		sequence orphan
SPAC9E9.04		bcap family homolog
SPBC14F5.13c		alkaline phosphatase
SPCC191.01		sequence orphan
SPBC32F12.03c	gpx1	glutathione peroxidase Gpx1
SPBC1711.12		serine peptidase
SPAC4H3.03c		glucan 1,4-alpha-glucosidase
SPCC306.08c		malate dehydrogenase
SPCP31B10.06		C2 domain protein Tcb3
SPBC660.07	ntp1	alpha,alpha-trehalase Ntp1
SPAC29B12.03	spd1	ribonucleotide reductase (RNR) inhibitor
SPBC2F12.09c	atf21	transcription factor Atf21
SPBC725.10		tspO homolog
SPAC22H12.01c		sequence orphan
SPBC106.02c	srx1	sulphiredoxin
SPBC660.06		conserved fungal protein
SPNCRNA.10		non-coding RNA
SPBC725.03		conserved fungal protein
SPCC830.08c		Golgi membrane protein
Atf31p overexpression
SPCC830.07c	psi;psi1	DNAJ domain protein Psi1
SPBC3B9.01		Hsp70 nucleotide exchange factor
SPBC16D10.08c		heat shock protein Hsp104
SPBC1711.08		chaperone activator Aha1
SPBC3E7.02c	hsp16	heat shock protein Hsp16
SPAC926.04c	hsp90;swo1	heat shock protein Hsp90
SPAC22F3.02	atf31	transcription factor Atf31
SPBC4F6.17c		mitochondrial matrix chaperone Hsp78
SPAC9E9.13	wos2	p23 homolog
SPAC17G6.13	slt1	sequence orphan
SPAC1B3.03c	cyp5;wis2	cyclophilin family peptidyl-prolyl cis-trans isomerase Wis2
SPAC22H12.01c		sequence orphan
Atf21p/Atf31p overexpression
SPAPB8E5.10		sequence orphan
SPBC29A3.03c		ubiquitin-protein ligase E3
SPAC4G8.10	gos1	SNARE Gos1
SPBC16D10.08c		heat shock protein Hsp104
SPCC330.02	rad7;rhp7	Rad7 homolog Rhp7
SPCC1739.15	wtf21;wtf3	wtf element Wtf21
SPCC794.02	wtf5;wtf4	wtf element Wtf5
SPCC285.07c	wtf5;wtf18	wtf element Wtf18
SPBC1718.03	ker1	RNA polymerase I transcription factor subunit Ker1
SPCC1906.03	wtf1;wtf19	wtf element Wtf19
SPBC29A10.04	psm1;smc1	mitotic cohesin complex subunit Psm1
SPAC10F6.09c	psm3;smc3	mitotic cohesin complex subunit Psm3
SPBC21B10.05c	pop3;wat1	WD repeat protein Pop3
SPAC4F8.10c	stg1	SM22/transgelin-like actin modulating protein Stg1
SPBC32H8.13c	mok12;pi011	alpha-1,3-glucan synthase Mok12
SPAC26H5.05		IPT/TIG ankyrin repeat protein
SPBC651.11c	apm3;apm2	AP-3 adaptor complex subunit Apm3
SPCC970.11c	wtf2;wtf9	wtf element, Wtf2, pseudo
SPAPJ691.02	SPAP691.02	yippee-like protein
SPBC409.17c		DUF1769 family protein
SPAC4G9.14		Mvp17/PMP22 family
SPBC1604.01		sulfatase modifying factor 1 related
SPAC23C11.14	zhf;zhf1	zinc ion transporter Zhf1
SPBC3B9.01		Hsp70 nucleotide exchange factor
SPBC3B9.17	isa2	iron-sulfur protein Isa2
SPCC285.09c	pde1;cgs2	cAMP-specific phosphodiesterase Cgs2
SPAC2C4.04c		conserved eukaryotic protein
SPCC1281.07c		glutathione S-transferase Gst3
SPAC2E12.05	wtf1	wtf element Wtf1, pseudo
SPAC18G6.12c	B22918-1	hypothetical protein
SPCC1450.08c	wtf8;wtf16	wtf element Wtf16
SPCC1919.06c	wtf25	wtf element
SPAC1834.09		conserved fungal protein
SPAC16E8.03	spgna1;SPGNA1;gna1	glucosamine-phosphate N-acetyltransferase
SPCC1906.04	wtf6;wtf20	wtf element Wtf20
SPBC11C11.05		KRE9 family cell wall biosynthesis protein
SPCC330.08	gmd3;alg11	alpha-1,2-mannosyltransferase Alg11
SPBC1703.06	pof10	F-box protein Pof10
SPCC1183.10	wtf7;wtf10	wtf element Wtf10
SPAC22F8.02c	pvg5	PvGal biosynthesis protein Pvg5
SPBC21B10.04c	nrf1	GTPase regulator Nrf1
SPAC644.14c	rhp51;rad51	recombinase Rhp51
SPAC6F12.03c	fsv1	SNARE Fsv1
SPAC6C3.08		gankyrin
SPBP8B7.24c	atg8	autophagy associated protein Atg8
SPBC2F12.15c		palmitoyltransferase
SPBC1685.08		histone deacetylase complex subunit Cti6
SPAC328.04		AAA family ATPase, unknown biological role
SPBC23G7.10c		NADH-dependent flavin oxidoreductase
SPCC594.04c		steroid oxidoreductase superfamily protein
SPCC594.06c		SNARE Vam7
SPBC4C3.09		acetylglucosaminyltransferase
SPBC28E12.02		RNA-binding protein
SPBC1683.04		glycosyl hydrolase family 3
SPBC14F5.07		ER-localized ubiquitin ligase
SPBC17D1.01		sequence orphan
SPBC20F10.03		conserved eukaryotic protein
SPAC343.09	mug39;ubx3	UBX domain protein Ubx3
SPCC11E10.06c		RNA polymerase II elongator complex subunit Elp4
SPBC119.08	pmk1;spm1	MAP kinase Pmk1
SPCC1223.03c	gut2	glycerol-3-phosphate dehydrogenase Gut2
SPBC1921.06c	pvg3	beta-1,3-galactosyltransferase
SPAC1687.08		sequence orphan
SPAC23D3.05c		alcohol dehydrogenase pseudogene
SPAC688.04c	gst3;GSTIII	glutathione S-transferase
SPAPB24D3.08c		NADP-dependent oxidoreductase
SPBC1921.05	ape1	aminopeptidase Ape1
SPBC1198.01		glutathione-dependent formaldehyde dehydrogenase
SPCC320.13c	sex1;aim1;ark1	aurora-B kinase Ark1
SPBC32F12.15	tfb5	transcription factor TFIIH complex subunit Tfb5
SPBC146.11c	mug97;meu33	meiotically upregulated gene Mug97
SPCC1322.08	srk1;mkp1	MAPK-activated protein kinase Srk1
SPCC1322.10		conserved fungal protein
SPCC16A11.09c		mitochondrial inner membrane presequence translocase complex subunit Tim23
SPAC26F1.04c	mrf1;etr1	enoyl-[acyl-carrier protein] reductase
SPAC11D3.01c		conserved fungal protein
SPBC119.11c	snm1;pac1;hcs	double-strand-specific ribonuclease Pac1
SPAC688.03c		human AMMECR1 homolog
SPCC645.14c	sti1	chaperone activator Sti1
SPAC17G6.13	slt1	sequence orphan
SPCC4G3.03		WD repeat protein
SPAC23H3.02c	ini1	RING finger-like protein Ini1
SPAC23H3.04		conserved fungal protein
SPAC22E12.01		triose phosphate transporter
SPBC16G5.06		sequence orphan
SPAC15A10.07		sequence orphan
SPAC13A11.06		pyruvate decarboxylase
SPAC12G12.12		NST UDP-galactose transporter
SPAC589.04		metaxin 1
SPAC4F8.04		Brix domain protein Rpf1
SPCC553.02		glutamine-dependent NAD(+) synthetase
SPAC922.07c		aldehyde dehydrogenase
SPAC22E12.06c	gmh3	alpha-1,2-galactosyltransferase Gmh3
SPBC713.08	tom13	mitochondrial TOM complex subunit Tom13
SPBC336.12c	cdc10	MBF transcription factor complex subunit Cdc10
SPCC1442.16c		quinone oxidoreductase
SPCC1840.12		OPT oligopeptide transporter family
SPBC16G5.04	mrpl23	mitochondrial ribosomal protein subunit L13
SPCC962.01		C2 domain protein
SPBC3H7.05c		sequence orphan
SPAC16E8.02		conserved protein (broad species distribution)
SPCC965.07c	gst2;GSTII	glutathione S-transferase Gst2
SPBC1711.08		chaperone activator Aha1
SPBC1711.12		serine peptidase
SPCC16C4.11	pef1	Pho85/PhoA-like cyclin-dependent kinase Pef1
SPBC215.04	git11	heterotrimeric G protein gamma subunit Git11
SPBC1347.06c	cki1	serine/threonine protein kinase Cki1
SPAC637.03		conserved fungal protein
SPCC1223.11	ptc2	protein phosphatase 2C Ptc2
SPCC1682.06		sequence orphan
SPBC1709.10c		metallochaperone
SPBC15D4.05		conserved protein
SPBC3E7.02c	hsp16	heat shock protein Hsp16
SPAC23H3.11c		glucosidase
SPAC1142.07c	snf7;vps32	vacuolar sorting protein Vps32
SPAC2E1P3.01		zinc binding dehydrogenase
SPBPB2B2.12c		UDP-glucose 4-epimerase
SPBC947.13		RNA polymerase II associated protein
SPAC16E8.11c	tfb1	transcription factor TFIIH complex subunit Tfb1
SPBC31E1.04	pep12	SNARE Pep12
SPBC32F12.01c	css1	inositol phosphosphingolipid phospholipase C
SPBC146.02		sequence orphan
SPAC10F6.16		endosulphine family protein
SPBP4H10.12		conserved protein (fungal and bacterial)
SPAPB1E7.08c		membrane transporter
SPCC663.11		ww domain binding protein 11 (wbp11) ortholog
SPBC21.07c	ppk24	serine/threonine protein kinase Ppk24
SPAC8C9.07		rRNA processing protein Fyv7
SPAC1006.05c	och1	alpha-1,6-mannosyltransferase Och1
SPAC12B10.11	exg2	glucan 1,3-beta-glucosidase Exg2
SPAC29E6.05c		peptide methionine sulfoxide reductase
SPCC191.01		sequence orphan
SPBC1347.07	rex2	RNA exonuclease
SPBC36.02c		spermidine family transporter
SPBC1347.09		hexaprenyldihydroxybenzoate methyltransferase
SPBC29B5.01	mts1;sss1;atf1;gad7	transcription factor Atf1
SPCPJ732.03	meu15	sequence orphan
SPAC513.07		flavonol reductase/cinnamoyl-CoA reductase family
SPAC15A10.04c	zpr1	zinc finger protein Zpr1
SPAC8C9.04		sequence orphan
SPAC27E2.07	pvg2	galactose residue biosynthesis protein Pvg2
SPAC23D3.11		1-acyldihydroxyacetone phosphate reductase
SPBC29A10.12		HMG-box variant
SPCP20C8.03		pseudogene
SPAC31G5.14	gcv1;n313	glycine decarboxylase T subunit
SPAC977.06		S. pombe specific DUF999 family protein 3
SPCC1020.05		phosphoprotein phosphatase
SPBC4F6.09	str1	siderophore-iron transporter Str1
SPCC1235.03		SMR and CUE domain protein
SPBC1685.14c		Vid27 family protein
SPBC18H10.18c		sequence orphan
SPBPB2B2.07c		S. pombe specific DUF999 protein family 7
SPBPJ4664.06	gpt1	UDP-glucose-glycoprotein glucosyltransferase Gpt1
SPAC2C4.05		cornichon family protein
SPBC725.05c		nucleotide pyrophosphatase
SPBC14F5.10c		ubiquitin-protein ligase E3
SPCC1450.13c	rib5	riboflavin synthase
SPCC290.04	ams2	cell cycle regulated GATA-type transcription factor Ams2
SPAC16C9.05		PHD finger containing protein
SPCC830.07c	psi;psi1	DNAJ domain protein Psi1
SPBC3B8.07c	dsd1	dihydroceramide delta-4 desaturase
SPAC9E9.11	plr1;plr	pyridoxal reductase
SPBC6B1.03c		Pal1 family protein
SPCC306.02c		Rab GTPase binding
SPAC24H6.02c		TIM23 translocase complex subunit Tim15
SPAC2F3.04c	rim1	mitochondrial single-stranded DNA binding protein Rim1
SPAC56E4.02c	alg13	N-acetylglucosaminyldiphosphodolichol N-acetylglucosaminyltransferase Alg13
SPCC663.14c		TRP-like ion channel
SPCC285.11	ucp10	UBA/UAS domain protein Ucp10
SPAC10F6.05c	ubc6	ubiquitin conjugating enzyme Ubc6
SPBC16E9.01c		CCAAT-binding factor complex subunit Php4
SPCC663.13c		N-acetyltransferase
SPAC186.03		L-asparaginase
SPBC1D7.03		cyclin Clg1
SPBC21D10.12	hob1	BAR adaptor protein Hob1
SPBC215.14c	vps20	vacuolar sorting protein Vps20
SPBC428.04		sequence orphan
SPAPB8E5.04c		phosphatidylglycerol/phosphatidylinositol transfer protein
SPBC337.06c	cwf15	complexed with Cdc5 protein Cwf15
SPACUNK4.12c	irp1	metallopeptidase
SPBP35G2.12		nucleoside diphosphate-sugar hydrolase
SPBC725.09c	hob3	BAR adaptor protein Hob3
SPAC22A12.17c		short chain dehydrogenase
SPBC337.08c	ubi4	ubiquitin
SPBC11C11.11c		ATP-dependent DNA helicase Irc3
SPAC22A12.14c		BSD domain protein, unknown biological role
SPCC74.09		RNA-binding protein
SPBC660.05		conserved fungal protein
SPAC31G5.18c		ubiquitin family, human C1ORF55 related
SPCC1281.02c	spf30	splicing factor Spf30
SPBC11B10.10c	pi001;pht1;cdc2L	histone H2A variant
SPCC1620.08		succinate-CoA ligase
SPCC970.06		cargo receptor for soluble proteins
SPBC800.03	clr3;hoc2	histone deacetylase (class II) Clr3
SPAC4H3.03c		glucan 1,4-alpha-glucosidase
SPBC215.01		GTPase activating protein
SPBC211.07c	ubc8	ubiquitin conjugating enzyme Ubc8
SPBC609.01		ribonuclease II (RNB) family
SPBC609.04	caf5	spermine family transmembrane transporter Caf5
SPAC4G8.04		GTPase activating protein
SPCC970.02		mannan endo-1,6-alpha-mannosidase
SPBP19A11.02c		sequence orphan
SPBC12C2.03c		FAD binding protein
SPAC22A12.09c	sap114	splicing factor Sap114
SPCC1020.01c	pma2B32.04c;pma2	P-type proton ATPase Pma2
SPAC22A12.07c	ogm1;oma1	protein O-mannosyltransferase Ogm1
SPCC736.13		short chain dehydrogenase
SPBC1773.02c		thioredoxin peroxidase
SPBC2F12.11c	rep2	transcriptional activator Rep2
SPAC9E9.13	wos2	p23 homolog
SPBC409.18		phosphatidic acid phosphatase
SPAC5H10.02c		ThiJ domain protein
SPBC1773.06c		alcohol dehydrogenase
SPAP8A3.06	U2AF25;U2AF23	U2AF small subunit, U2AF-23
SPAC5H10.11	gmh1	alpha-1,2-galactosyltransferase Gmh1
SPAC4A8.03c	ptc4	protein phosphatase 2C Ptc4
SPCC663.05c	cia1	histone chaperone Cia1
SPAC869.09		conserved fungal protein
SPAC3F10.11c		glutathione S-conjugate-exporting ATPase Abc2
SPAC22A12.08c		cardiolipin synthase/ hydrolase fusion protein
SPAC3H8.10	sec14;spo20	sec14 cytosolic factor family Sec14
SPAC3A11.10c		dipeptidyl aminopeptidase
SPAC8C9.16c		TLDc domain protein 1
SPCC584.11c		Svf1 family protein Svf1
SPAC227.01c		Erd1 homolog
SPAC22F3.02	atf31	transcription factor Atf31
SPBC649.03	rhp14	XP-A family homolog Rhp14
SPAC212.04c		S. pombe specific DUF999 family protein 1
SPCC962.03c	cut15	karyopherin Cut15
SPCC24B10.07	gad8	serine/threonine protein kinase Gad8
SPAC212.01c		S. pombe specific DUF999 family protein 2
SPCC1494.08c		conserved fungal protein
SPAC1399.04c		uracil phosphoribosyltransferase
SPBC4F6.17c		mitochondrial matrix chaperone Hsp78
SPCC576.04		bax inhibitor-like protein
SPCC736.05	wtf7	wtf element Wtf7
SPBC1289.06c		sequence orphan
SPAC17H9.19c	sev1;cdt2	WD repeat protein Cdt2
SPBC2F12.09c	atf21	transcription factor Atf21
SPAC22G7.11c		conserved fungal protein
SPAC3C7.02c	mfp1	protein kinase inhibitor
SPCC757.03c		ThiJ domain protein
SPBC36B7.02		Svf1 family protein Svf2
SPBC13E7.11		mitochondrial rhomboid protease
SPBP8B7.13		conserved fungal protein
SPBC685.03		sequence orphan
SPBC776.05		membrane transporter
SPBP4H10.16c		phosphatase activator
SPAC589.06c		pho88 family protein
SPCC1672.12c		DUF410 family protein
SPCC830.08c		Golgi membrane protein
SPBC1778.10c	ppk21	serine/threonine protein kinase Ppk21
SPCC18.17c		sequence orphan
SPBC29A3.02c	his7	phosphoribosyl-AMP cyclohydrolase/phosphoribosyl-ATP pyrophosphohydrolase His7
SPBC2F12.05c		sterol binding ankyrin repeat protein
SPCC63.14		conserved fungal protein
SPAC15E1.02c		DUF1761 family protein
SPCC126.09		vacuolar membrane zinc transporter
SPBC354.07c		oxysterol binding protein
SPBP8B7.27		ubiquitin-protein ligase E3
SPCC18.16c	fmn1	riboflavin kinase Fmn1
SPAC32A11.02c		conserved fungal protein
SPAC57A7.08	phz1;pzh1	serine/threonine protein phosphatase Pzh1
SPAC750.01		pseudogene
SPBC8D2.02c	pi063	vacuolar sorting protein Vps68
SPCC162.04c	wtf12;SPCC162.04;wtf13	wtf element Wtf13
SPBC3F6.02c	erg26	3 beta-hydroxysteroid dehydrogenase/delta 5-->4-isomerase
SPCC1919.14c	bdp1	transcription factor TFIIIB complex subunit Bdp1
SPAC8C9.03	cgs1	cAMP-dependent protein kinase regulatory subunit Cgs1
SPCC1450.16c		triacylglycerol lipase
SPAC1B3.20		sequence orphan
SPAC23A1.14c		cystathionine gamma-synthase
SPBP23A10.09		GINS complex subunit Psf1
SPBC1105.08		EMP70 family
SPAC17G8.03c	dpb3	DNA polymerase epsilon subunit Dpb3
SPAC144.13c	srw1;ste9	CDK inhibitor Srw1
SPAC13G6.15c		calcipressin
SPCC1620.02	wtf10;wtf23	wtf element Wtf23
SPCC1281.08	meu24;wtf11	wtf element Wtf11
SPBC3D6.13c		protein disulfide isomerase
SPCC794.01c		glucose-6-phosphate 1-dehydrogenase
SPAC17H9.18c		dubious
SPAC29B12.13		carbon-sulfur lyase
SPAC15F9.01c		sequence orphan
SPBC365.09c		human KIN homolog
SPAC977.14c		aldo/keto reductase, unknown biological role
SPBC106.02c	srx1	sulphiredoxin
SPAC4G9.11c	cmb1	cytosine-mismatch binding protein 1
SPCC24B10.10c		mitochondrial outer membrane ATPase Msp1
SPBC216.04c		methionine sulfoxide
SPAC3H1.14		cytoplasmic vesicle protein, Vid24 family
SPAC1B3.03c	cyp5;wis2	cyclophilin family peptidyl-prolyl cis-trans isomerase Wis2
SPCC320.07c	mde7	RNA-binding protein Mde7
SPBC725.01		aspartate aminotransferase
SPBC725.04		oxalyl-CoA decarboxylase
SPNCRNA.65	prl65	non-coding RNA
SPAC1399.05c		transcription factor
SPBC1773.05c	tms1	hexitol dehydrogenase
SPCC1235.12c	mug146	meiotically upregulated gene Mug46
SPAC4F10.17		conserved fungal protein
SPBC11B10.01	alg2;pi010	mannosyltransferase complex subunit Alg2
SPCC16C4.10	pgl	6-phosphogluconolactonase
SPAC4F10.04		protein phosphatase type 2A, intrinsic regulator
SPAC19B12.08		peptidase family C54
SPAC3A12.17c	cys12;cys1b	cysteine synthase Cys12
SPAC3H8.06	aur1	inositol phosphorylceramide synthase
SPAC23C4.05c		LEA domain protein
SPBC16G5.18	erg24	C-14 sterol reductase Erg24
SPAC25G10.01		RNA-binding protein
SPCC126.04c		SAGA complex subunit Sgf73
SPCC320.06		sequence orphan
SPBC649.04	uvi15	UV-induced protein Uvi15
SPCC569.03		DUF1773 family protein 4
SPBC17A3.05c	hlj1;pi041	DNAJ/DUF1977 DNAJB12 homolog
SPAPB1A10.08		sequence orphan
SPBC1348.01		S. pombe specific DUF999 protein family 5
SPAC4F10.08		sequence orphan
SPAC13G7.06		phosphoadenosine phosphosulfate reductase
SPAC1002.02		nucleoporin Pom34
SPAC1002.19		GTP cyclohydrolase
SPCC777.05	gtr2	Gtr1/RagA G protein Gtr2
SPBC21C3.17c		conserved fungal protein
SPCC24B10.16c		sequence orphan
SPBC1348.07		S. pombe specific DUF999 protein family 6
Genes induced by Atf21p/Atf31p overexpression that are also reduced in atf21∆ mutants during meiosis
SPAC8C9.03	cgs1	cAMP-dependent protein kinase regulatory subunit Cgs1
SPBC20F10.03		conserved eukaryotic protein
SPBC215.04	git11	heterotrimeric G protein gamma subunit Git11
SPAC4A8.03c	ptc4	protein phosphatase 2C Ptc4
SPAC22A12.17c		short chain dehydrogenase
SPCC1682.06		sequence orphan
SPBC3B8.07c	dsd1	dihydroceramide delta-4 desaturase
SPBC14F5.10c		ubiquitin-protein ligase E3
SPAC15E1.02c		DUF1761 family protein
SPBC18H10.18c		sequence orphan
SPCC1450.16c		triacylglycerol lipase
SPAC16E8.02		conserved protein (broad species distribution)
SPBC428.04		sequence orphan
SPAC328.04		AAA family ATPase, unknown biological role
SPBC4F6.09	str1	siderophore-iron transporter Str1
SPBC1347.07	rex2	RNA exonuclease
SPBC216.04c		methionine sulfoxide
SPAC16E8.03	spgna1;SPGNA1;gna1	glucosamine-phosphate N-acetyltransferase
SPAPB24D3.08c		NADP-dependent oxidoreductase
SPCC1450.13c	rib5	riboflavin synthase
SPCC1450.08c	wtf8;wtf16	wtf element Wtf16
SPCC1183.10	wtf7;wtf10	wtf element Wtf10
SPBC1773.05c	tms1	hexitol dehydrogenase
SPAC688.04c	gst3;GSTIII	glutathione S-transferase
SPCC1919.06c	wtf25	wtf element
SPAC23H3.11c		glucosidase
SPBC36B7.02		Svf1 family protein Svf2
SPCC1281.07c		glutathione S-transferase Gst3
SPAC12B10.11	exg2	glucan 1,3-beta-glucosidase Exg2
SPBC409.17c		DUF1769 family protein
SPBC28E12.02		RNA-binding protein
SPBC1711.12		serine peptidase
SPAC2E12.05	wtf1	wtf element Wtf1, pseudo
SPAC15A10.07		sequence orphan
SPCC594.04c		steroid oxidoreductase superfamily protein
SPAPB8E5.10		sequence orphan
SPCC320.07c	mde7	RNA-binding protein Mde7
SPAPB1A10.08		sequence orphan
SPCC4G3.03		WD repeat protein
SPCC965.07c	gst2;GSTII	glutathione S-transferase Gst2
SPCC970.02		mannan endo-1,6-alpha-mannosidase
SPAC5H10.02c		ThiJ domain protein
SPBC32H8.13c	mok12;pi011	alpha-1,3-glucan synthase Mok12
SPAC4F10.08		sequence orphan
SPCC757.03c		ThiJ domain protein
SPCC1020.01c	pma2B32.04c;pma2	P-type proton ATPase Pma2
SPCC736.05	wtf7	wtf element Wtf7
SPAC23D3.05c		alcohol dehydrogenase pseudogene
SPAC4F10.17		conserved fungal protein
SPBC3E7.02c	hsp16	heat shock protein Hsp16
SPCC663.13c		N-acetyltransferase
SPCC1281.08	meu24;wtf11	wtf element Wtf11
SPAC3C7.02c	mfp1	protein kinase inhibitor
SPBC609.01		ribonuclease II (RNB) family
SPAC32A11.02c		conserved fungal protein
SPBC1773.06c		alcohol dehydrogenase
SPCC74.09		RNA-binding protein
SPCC1235.12c	mug146	meiotically upregulated gene Mug46
SPBP8B7.27		ubiquitin-protein ligase E3
SPAC22G7.11c		conserved fungal protein
SPCC663.14c		TRP-like ion channel
SPAC11D3.01c		conserved fungal protein
SPBC1198.01		glutathione-dependent formaldehyde dehydrogenase
SPAC869.09		conserved fungal protein
SPBC21.07c	ppk24	serine/threonine protein kinase Ppk24
SPBC6B1.03c		Pal1 family protein
SPAC15F9.01c		sequence orphan
SPBC2F12.09c	atf21	transcription factor Atf21
SPBP19A11.02c		sequence orphan
SPBC685.03		sequence orphan
SPAC13A11.06		pyruvate decarboxylase
