# Supplementary material for: Transcriptional regulatory network for sexual differentiation in fission yeast
Source: Genome Biol. 2007 Oct 10;8(10):R217. doi: 10.1186/gb-2007-8-10-r217 (PMC2246291; doi:10.1186/gb-2007-8-10-r217)
Supplement: Additional data file 8 — Genes induced by Mei4p overexpression, classified according to their expression profiles. [file gb-2007-8-10-r217-S8.xls]

## Sheet: Sheet1
# Genes induced by Mei4p overexpression were selected as those showing an increase of at least two fold in both microarrays compared to cells carrying an empty plasmid
# Genes were classified according to their expression profiles as described in Mata et al. 2002 Nature Genetics
# Unclassified genes were further divided into two groups according to whether their expression was dependent on Mei4p (based on the deletion time course)
# Annotations are from GeneDB (www.genedb.org)
Genes induced at least two-fold by mei4 overexpression
Systematic name	Common name	Description
Part of the nitrogen starvation response
SPBC1604.01		sulfatase modifying factor 1 related
SPAC1002.17c		uracil phosphoribosyltransferase
SPAC3G9.11c		pyruvate decarboxylase
SPBC56F2.06		sequence orphan
SPAC167.06c		sequence orphan
SPAC1F5.09c	shk2;pak2	PAK-related kinase Shk2
SPNCRNA.103	sme2	non-coding RNA
SPCC1442.01	ste6;ste6B3B11.02c	guanyl-nucleotide exchange factor Ste6
SPCC1739.08c		short chain dehydrogenase
SPAC1296.03c	sxa2	serine carboxypeptidase Sxa2
SPBC1773.03c		aminotransferase class-III, unknown specificty
SPCP31B10.06		C2 domain protein Tcb3
SPAC1039.10	hpm1;mmf2;hpf1	homologous Pmf1p factor 1
SPBPB2B2.10c		galactose-1-phosphate uridylyltransferase
SPAC20G4.03c	hri1	eIF2 alpha kinase Hri1
SPBPJ4664.03	mfm3	M-factor precursor Mfm3
SPAC27D7.03c	mei2	RNA-binding protein involved in meiosis Mei2
SPBC18H10.05		WD repeat protein Wdr44 family, WD repeat protein
SPAC30D11.01c		alpha-glucosidase
SPAPB8E5.05	mfm1	M-factor precursor Mfm1
SPAC2G11.13		autophagy associated protein Atg22
SPCC1223.09		uricase
SPAC22F3.12c	rgs1;YA8c	regulator of G-protein signaling Rgs1
SPCC417.02	hos3;hsk3;dad5	DASH complex subunit Dad5
SPCC1450.01c		pseudogene
SPAC1399.01c		purine permease
SPBC725.10		tspO homolog
SPAP8A3.04c	hsp9;scf1	heat shock protein Hsp9
SPBC1652.01		conserved fungal protein
SPAC4A8.04	isp6;prb1	vacuolar serine protease Isp6
SPBC13A2.04c	ptr2-a;ptr2	PTR family peptide transporter
SPAC27D7.04	omt2	4-alpha-hydroxytetrahydrobiopterin dehydratase
SPAC1805.16c		purine nucleoside phosphorylase
SPBC16E9.16c		sequence orphan
SPCC338.18		sequence orphan
Early genes
SPCC1223.12c	meu10	GPI anchored cell surface protein
SPNCRNA.07	meu3	non-coding RNA
SPAC22H10.13	zym1	metallothionein
SPBC119.14	rti1;rad22B	Rad22 homolog Rti1
SPCC1393.07c		sequence orphan
SPCC794.01c		glucose-6-phosphate 1-dehydrogenase
SPAC6C3.05		sequence orphan
SPNCRNA.30	meu20	non-coding RNA
SPBC29A10.02	mug12	meiotic RNA-binding protein 1
SPCC1739.08c		short chain dehydrogenase
SPBC36B7.06c		sequence orphan
SPCC584.12		sequence orphan
SPAC22F3.03c	rdh54	ATP-dependent DNA helicase Rdh54
SPAC57A10.06		sequence orphan
SPBP8B7.04		sequence orphan
SPBC25H2.14		UNC-50 family protein
SPCC338.08		sequence orphan
SPBC359.06		adducin
SPAC22H12.01c		sequence orphan
Middle genes
SPAC1A6.06c	meu31	sequence orphan
SPBC16A3.13	meu7	alpha-amylase homolog Aah4
SPBC32H8.11	pi013;mei4	meiotic forkhead transcription factor Mei4
SPAC25H1.09	meu30;mde5	alpha-amylase homolog Mde5
SPBC646.06c	agn2	glucan endo-1,3-alpha-glucosidase Agn2
SPBC342.03		1,3-beta-glucanosyltransferase
SPBC428.07	meu6	meiotic chromosome segregation protein Meu6
SPAC1610.03c	crp79;meu5	poly(A) binding protein Crp79
SPCC1919.11		BAR adaptor protein
SPCC63.04	mok14	alpha-1,3-glucan synthase Mok14
SPBC146.11c	mug97;meu33	meiotically upregulated gene Mug97
SPCC1235.13	ght6;meu12	hexose transporter Ght6
SPBC4C3.08		acetylglucosaminyltransferase
SPAC1F8.05	meu4;isp3	sequence orphan
SPBC1347.03	meu14	sporulation protein Meu14
SPNCRNA.29	meu19	non-coding RNA
SPBC27.03	meu25	sequence orphan
SPBC16E9.08	mcp4	sequence orphan
SPAC607.10	spo3	sporulation protein Spo3
SPCC285.07c	wtf5;wtf18	wtf element Wtf18
SPCC188.12	spn6	septin Spn6
SPCC31H12.02c		membrane transporter
SPAC22F3.02	atf31	transcription factor Atf31
SPAC8F11.05c		sequence orphan
SPCC584.02	cuf2	Cu metalloregulatory transcription factor Cuf2
SPBC17D1.07c		GTPase regulator
SPBC1348.01		S. pombe specific DUF999 protein family 5
SPAC4F10.16c		P-type ATPase
SPBC1348.07		S. pombe specific DUF999 protein family 6
SPBPB2B2.07c		S. pombe specific DUF999 protein family 7
SPCC1620.02	wtf10;wtf23	wtf element Wtf23
SPAC1039.11c		alpha-glucosidase
SPBC16E9.17c	rem1	meiosis-specific cyclin Rem1
SPAC24C9.15c	mde9;meu28;spn5	septin Spn5
SPBC14C8.05c	meu17	glucan-alpha-1,4-glucosidase
SPAC16E8.05c	mde1	sequence orphan
SPBC3H7.09	mug142	palmitoyltransferase
SPCC1906.03	wtf1;wtf19	wtf element Wtf19
SPAC10F6.15		S. pombe specific UPF0300 family protein 1
SPBC1778.04	spo6	Spo4-Spo6 kinase complex regulatory subunit Spo6
SPBC28E12.02		RNA-binding protein
SPAC977.06		S. pombe specific DUF999 family protein 3
SPAC22A12.02c		sequence orphan
SPAC1610.02c		mitochondrial ribosomal protein subunit L1
SPAC11G7.06c		S. pombe specific UPF0300 family protein 3
SPBC1861.06c		S. pombe specific UPF0300 family protein 4
SPBC15D4.12c		sequence orphan
SPAC8C9.16c		TLDc domain protein 1
SPAC22F3.04		AMP binding enzyme
SPAC2E1P5.02c		sequence orphan
SPAC959.05c		protein disulfide isomerase
SPAC212.04c		S. pombe specific DUF999 family protein 1
SPCC162.04c	wtf12;SPCC162.04;wtf13	wtf element Wtf13
SPBC21C3.18	spo4	serine/threonine protein kinase Spo4
SPAC343.07	mug28	RNA-binding protein Mug28
SPCC1739.15	wtf21;wtf3	wtf element Wtf21
SPAC23A1.14c		cystathionine gamma-synthase
SPAC24C9.07c	pgs2;bgs2;meu21;gls2	1,3-beta-glucan synthase subunit Bgs2
SPAC1527.01	mok11	alpha-1,3-glucan synthase Mok11
SPCC895.05	for3	formin For3
SPCC1906.04	wtf6;wtf20	wtf element Wtf20
SPAC4G9.05		meiotic PUF family protein 1
SPBC16D10.05	mok13	alpha-1,3-glucan synthase Mok13
SPAC23D3.10c	eng2	endo-1,3-beta-glucanase Eng2
SPBC21D10.08c		sequence orphan
SPAC1250.02		sequence orphan
SPBPB2B2.12c		UDP-glucose 4-epimerase
SPBC2F12.09c	atf21	transcription factor Atf21
SPAC23D3.14c		alpha-amylase homolog Aah2
SPCC1259.14c	B8647-6;meu27	S. pombe specific UPF0300 family protein 5
SPBC2G2.10c		sequence orphan
SPAC1556.06	meu1	sequence orphan
SPCC338.02		sequence orphan
SPBC1683.07	mal1	alpha-glucosidase Mal1
SPNCRNA.17	meu11	non-coding RNA
SPBC3E7.02c	hsp16	heat shock protein Hsp16
SPAC1A6.08c	mcp2	sequence orphan
SPCC74.09		RNA-binding protein
SPNCRNA.18	meu16	non-coding RNA
SPAC3F10.07c		dubious
SPAC25H1.03	mug66	meiotically upregulated gene Mug66
SPBC19F8.01c	mde8;spn7	septin Spn7
SPBC56F2.03		actin-like protein Arp10
SPAC17A5.04c	mde10	spore wall assembly peptidase Mde10
SPAC5D6.08c	mes1	meiosis II protein Mes1
SPBC1198.12	mfr1;fzr1	fizzy-related protein Mfr1
SPBC32H8.06	pi018	TPR repeat protein, meiotically spliced
SPAC22F8.05		alpha,alpha-trehalose-phosphate synthase
SPAC13G6.08		Cdc20/Fizzy family WD repeat protein
SPCC970.11c	wtf2;wtf9	wtf element, Wtf2, pseudo
SPAC15A10.10	mde6	Muskelin homolog
SPACUNK4.12c	irp1	metallopeptidase
SPAC212.01c		S. pombe specific DUF999 family protein 2
SPAC17G8.10c	dma1	mitotic spindle checkpoint protein Dma1
SPCC417.06c	ppk35;mug27	serine/threonine protein kinase Ppk35
SPAC4H3.11c		spindle pole body protein Ppc89
SPAC6B12.08		DNAJ domain protein Jjj family
SPCC1682.08c		RNA-binding protein Mcp2
SPAC27D7.05c	apc14;omt1	anaphase-promoting complex subunit Apc14
SPBC1685.06	cid11	poly(A) polymerase Cid11
SPAC1006.04c	mcp3	sequence orphan
SPBC577.12		endoribonuclease
SPAC6C3.07		sequence orphan
SPAC6G9.04	mug79	meiotically upregulated gene Mug79
SPAC4G9.07	B8647-3	S. pombe specific UPF0300 family protein 2
SPBC16E9.07		sequence orphan
SPBPB2B2.13		galactokinase Gal1
SPAC4F10.08		sequence orphan
SPAC3A12.03c		ubiquitin-protein ligase E3
SPAC13G7.10		transcription factor
SPBP8B7.24c	atg8	autophagy associated protein Atg8
SPCC11E10.09c		alpha-amylase homolog
SPCC320.07c	mde7	RNA-binding protein Mde7
SPAC3F10.06c		initiator methionine tRNA 2'-O-ribosyl phosphate transferase
SPCC338.04	cid2	caffeine induced death protein Cid2
SPAC20H4.11c	rho5	Rho family GTPase Rho5
SPAC806.07	ndk1	nucleoside diphosphate kinase
SPAC821.06	spn2	septin Spn2
SPAPYUG7.06	hag1	PPPDE peptidase family
SPBC1773.08c		mannosyltransferase complex subunit
SPCC1020.13c		phospholipase
SPAC959.09c	apc5	anaphase-promoting complex subunit Apc5
SPBC19C2.06c		sequence orphan
SPAC13C5.05c		N-acetylglucosamine-phosphate mutase
SPAC13C5.06c		sequence orphan
SPBC12C2.04		NAD binding dehydrogenase family protein
SPAC3A12.06c		sodium/calcium exchanger
SPAC17C9.01c	nuc2;nuc2B7C9.02c	anaphase-promoting complex subunit Apc3
SPBC26H8.02c	sec9	SNAP-25 homologue, t-SNARE component Sec9
SPCC1259.15c	ubc11;ubcdp;ubcp4	ubiquitin conjugating enzyme E2-C
SPBP23A10.04	apc2	anaphase-promoting complex subunit Apc2
SPBC8D2.19	pi046;mde3	serine/threonine protein kinase Mde3
SPAC23C4.07	tht2;mug22	meiotically upregulated gene Mug22
SPBC14C8.01c	cut2;cut2B7G9.13c	securin
SPAC56E4.05		DUF788 family protein
SPAC10F6.07c		sequence orphan
SPBC354.14c	vac8	vacuolar protein Vac8
SPAC24C9.14		ubiquitin-specific protease
SPBC32F12.10		phosphoglucomutase
SPAC17G8.14c	pkc1;pck1	protein kinase C (PKC)-like Pck1
SPCC1902.02		ketopantoate reductase
SPAC24C9.05c		conserved protein (fungal and plant)
SPBC19G7.04		HMG box protein
SPBC32H8.07	gpb1;gbp1;pi017;git5	heterotrimeric G protein beta subunit Git5
SPBC530.14c	dsk1	SR protein-specific kinase Dsk1
SPCC285.16c	msh6	MutS protein homolog
SPAC29E6.01	pof11	F-box protein Pof11
SPAC24B11.05		pyrimidine 5'-nucleotidase
SPAC19G12.01c	apc4;cut20;lid1	anaphase-promoting complex subunit Apc4
SPBC13G1.11	ykt6	SNARE Ykt6
SPBC119.17		metallopeptidase
SPAC25H1.04		DUF1671 family protein
SPBC1685.15c	sot2;klp6	kinesin-like protein Klp6
SPBC83.04	apc16;apc15	anaphase-promoting complex subunit Apc15
SPCC645.11c	mug117	meiotically upregulated gene Mug117
SPBC13G1.10c		ATP-dependent RNA helicase Slh1
SPAC328.03	tps1;ggs1	alpha,alpha-trehalose-phosphate synthase [UDP-forming]
SPAC22H10.12c	sec19;gdi1	GDP dissociation inhibitor Gdi1
SPAC5D6.02c		sequence orphan
SPBC725.12		sequence orphan
SPAC1610.04	mug99	meiotically upregulated gene Mug99
SPCC330.04c		DUF1773 family protein 3
SPBC947.15c		NADH dehydrogenase
SPAC26H5.11		spore wall assembly protein
SPCC417.12		carboxylesterase-lipase family
SPBC27B12.06	pi072;gpi13	pig-O
SPBC29A10.05	exo1;mut2	exonuclease I Exo1
SPACUNK4.15		2',3'-cyclic-nucleotide 3'-phosphodiesterase
SPBC1921.05	ape1	aminopeptidase Ape1
SPCC126.07c		human CTD-binding SR-like protein rA9 homolog
SPAC4A8.02c		conserved protein (broad species distribution)
SPAC750.06c		S. pombe specific DUF999 protein family 4
SPAC1296.04		spore wall assembly protein
SPAC11H11.02c		sequence orphan
SPAC589.12		cell wall organization membrane protein
SPCC74.01	sly1	SNARE binding protein Sly1
SPAC144.10c	gwt1	pig-W
SPCC4B3.02c		Golgi transport protein Got1
SPBC28E12.01c	apc13	anaphase-promoting complex subunit Apc13
SPBC2F12.13	klp5;sot1	kinesin-like protein Klp5
SPAC4F10.07c	apg13;mug78;atg13	autophagy associated protein Atg13
SPAC1006.01	psp3	serine protease Psp3
SPCC965.08c	alr1	alanine racemase Alr1
SPBC146.10	mug57	meiotically upregulated gene Mug57
SPBC30D10.07c		biotin-protein ligase
SPAC6F12.14	pld9;cut23;apc8	anaphase-promoting complex subunit Apc8
SPAC9G1.10c		inositol polyphosphate phosphatase
SPBC660.14	mik1	mitotic inhibitor kinase Mik1
SPAC6F6.12		autophagy associated protein Atg24
SPBC30D10.14		dienelactone hydrolase family
SPAC3A12.14	cam1	calmodulin Cam1
SPAC3A11.02	cps3;scp3	zinc finger protein Cps3
SPCC1259.13	chk1;rad27	Chk1 protein kinase
SPAC13G7.05		acyl-coA-sterol acyltransferase
SPAC4D7.03	pop2;sud1	F-box/WD repeat protein Pop2
SPCC1682.12c	ubp27;ubp16	ubiquitin C-terminal hydrolase Ubp16
SPBC6B1.04	mde4	monopolin-like complex subunit Mde4
SPAC19G12.15c	tpp1	trehalose-6-phosphate phosphatase Tpp1
SPAC12B10.01c		ubiquitin-protein ligase E3
SPAC1687.10	mcp1	sequence orphan
SPAC3F10.05c		DUF1766 family protein
SPCC794.02	wtf5;wtf4	wtf element Wtf5
SPBC119.05c	csh3	Wiskott-Aldrich syndrome homolog binding protein Lsb1
SPBC27.02c	ask1;mug181	DASH complex subunit Ask1
SPAC17G6.08	vac1;pep7	prevacuole/endosomal FYVE tethering component Pep7
SPBC1709.01	chs2	chitin synthase homolog Chs2
SPCC1682.15		PX/PXA domain protein
SPAC4G8.04		GTPase activating protein
SPAC6C3.06c		P-type ATPase, calcium transporting
SPAC12B10.16c		conserved protein (fungal and bacterial)
SPAC1952.13	ned1	lipin
SPAC1782.09c	flp1;clp1	Cdc14-related protein phosphatase Clp1/Flp1
SPCC338.16	pof3	F-box protein Pof3
SPAC27D7.12c	SPAC27D7.12;but1	neddylation pathway protein But1
SPBC530.01	gyp1	GTPase activating protein Gyp1
SPBC582.03	cdc13B2.02;cdc13	cyclin Cdc13
SPBC3B9.17	isa2	iron-sulfur protein Isa2
SPCC1450.15		pig-F
SPCC736.14	dis1	microtubule-associated protein Dis1
SPAC222.14c		GTP binding protein Sey1
SPCC1442.12		CDP-diacylglycerol--serine O-phosphatidyltransferase
SPBC8E4.05c		fumarate lyase superfamily
SPAC1565.02c		GTPase activating protein
SPBC2D10.14c	myo5;myo51	myosin type V
SPBC32F12.01c	css1	inositol phosphosphingolipid phospholipase C
SPAP14E8.03	bos1	SNARE Bos1
SPAC23C11.16	plo1	Polo kinase Plo1
SPAC14C4.10c		Nudix family hydrolase
SPBC1711.11		autophagy associated protein
SPBC3H7.03c		2-oxoglutarate dehydrogenase (lipoamide) (e1 component of oxoglutarate dehydrogenase complex)
SPCC4G3.12c		ubiquitin-protein ligase E3
SPBC947.11c	elg1	DNA replication factor C complex subunit Elg1
SPBC30D10.09c		HVA22/TB2/DP1 family protein
SPAC24H6.05	sal2;cdc25	serine/threonine protein phosphatase Cdc25
SPAC31F12.01	zds1	zds family protein Zds1
SPAC17G8.12		sequence orphan
SPCC1223.04c		lysine methyltransferase
SPAC6G9.03c		histone chaperone Rtt106-like
SPBC2G2.07c		mitochondrial ribosomal protein subunit L51-b
SPBC776.04	sec23B;sec23-b;sec2302	GTPase activating protein Sec23b
SPAC23C4.13	bet1	SNARE Bet1
SPBC14C8.17c		SAGA complex subunit Spt8
SPCC1322.01		3'-5' exonuclease for RNA 3' ss-tail
SPAC11G7.03	idh1;glu3	isocitrate dehydrogenase (NAD+) subunit 1 Idh1
SPAC6G9.06c	pcp1	pericentrin Pcp1
SPBC14F5.11c		sorting nexin Snx41
SPBC336.15	pic1	INCENP-like
SPBC21B10.11	dpm2	dolichol-phosphate mannosyltransferase subunit 2
SPCC285.14		TRAPP complex subunit Trs130
SPCC61.01c	str2;str1	siderophore-iron transporter Str2
SPAC3G6.03c		Maf-like protein
SPBC83.05		RNA-binding protein
SPCC1183.09c	pmp31	plasma membrane proteolipid Pmp31
SPCC320.13c	sex1;aim1;ark1	aurora-B kinase Ark1
SPAC1002.11	gaa1	GPI-anchor transamidase complex subunit Gaa1
SPCC1682.11c		DUF580 family protein
SPAC19A8.10		ubiquitin-protein ligase E3 Rfp1
SPAC630.09c		glycerate kinase
SPCC1620.11		nucleoporin Nic96 homolog
SPBC15D4.02		transcription factor
SPAC9E9.12c	abc1	ABC transporter Ybt1
SPAC5D6.04		auxin family
SPBC19C2.11c		mitochondrial outer membrane protein
SPAC589.09		sec14 cytosolic factor family
SPBC1D7.03		cyclin Clg1
SPBC337.08c	ubi4	ubiquitin
SPBC30D10.11	gpi1	pig-Q
SPBC31F10.10c		zf-MYND type zinc finger protein
SPBC146.03c	smc4;cut3	condensin subunit Cut3
SPCC1281.08	meu24;wtf11	wtf element Wtf11
SPAP27G11.03		D123 family
SPCC16A11.16c		ARM1 family
SPBC19F8.07	mcs6;mcs2;crk1;mop1	cyclin-dependent kinase activating kinase Crk1
SPAC227.15		protein phosphatase regulatory subunit Reg1
SPAC23C11.12	hcn1	anaphase-promoting complex subunit Hcn1
SPBC16E9.18		phosphatidylserine decarboxylase
SPAC1142.08	fhl1	fork head transcription factor Fhl1
SPBC1778.03c		NADH pyrophosphatase
SPBC725.14		acetylglutamate synthase Arg6
SPBC27B12.05	pi073	WD repeat protein
SPBC146.05c	cwf25	complexed with Cdc5 protein Cwf25
SPBC2D10.12	rhp23;ucp4	Rad23 homolog Rhp23
SPAC16C9.01c		carbohydrate kinase
SPCC4B3.13		MatE family transporter
SPBC651.06		sequence orphan
SPAC6F6.16c		sequence orphan
SPBC11C11.03	ndc80;tid3;ndc10	spindle pole body protein Ndc80
SPBC839.08c	its8	pig-N
SPAC24H6.01c		membrane bound O-acyltransferase, MBOAT
SPAC105.02c		ankyrin repeat protein, unknown biological role
SPBC649.05	stf1;cut12	spindle pole body protein Cut12
SPAC4F10.13c	mpd2	GYF domain
SPAC1006.08	etd1	ethanol-hypersensitive mutant protein
SPBC3D6.07	gpi3	pig-A
SPAC343.11c	msc1	multi-copy suppressor of Chk1
SPAC7D4.11c	sec39	secretory pathway protein Sec39
SPAC4F8.01	did4	vacuolar sorting protein Did4
SPAC25B8.01		cytochrome P450 regulator Dap1
SPAC3G9.08	png1	ING family homolog Png1
SPBP8B7.29		para-aminobenzoate synthase
SPCC645.03c	isa1	iron-sulfur protein Isa1
SPAC6B12.09	trm10	tRNA m(1)G methyltransferase Trm10
SPAPB2B4.04c	pmc1	P-type ATPase, calcium transporting Pmc1
SPBC13E7.06	msd1;mug172	spindle pole body protein Msd1
Late genes
SPAC4F10.17		conserved fungal protein
SPBPB2B2.19c		S. pombe specific 5Tm protein family
SPBC21C3.19		DUF1960 family protein
SPBC1348.02		S. pombe specific 5Tm protein family
SPAC1002.19		GTP cyclohydrolase
SPAC750.05c		S. pombe specific 5Tm protein family
SPAC22G7.08	ppk8	serine/threonine protein kinase Ppk8
SPAC22A12.17c		short chain dehydrogenase
SPAC18G6.09c		sequence orphan
SPBC14F5.10c		ubiquitin-protein ligase E3
SPBC1105.14	rsv2	transcription factor Rsv2
SPBP8B7.27		ubiquitin-protein ligase E3
SPAC977.01		S. pombe specific 5Tm protein family
Unclassfied, Mei4-dependent
SPAPB17E12.10c		SAM-dependent methyltransferase
SPBC3B8.10c		NLI interacting factor family
SPAC26A3.03c	rmi1	RecQ mediated genome instability protein Rmi1
SPBPB2B2.18		dubious
SPBC19C2.10		BAR adaptor protein
SPCC1672.06c	asp1	inositol hexakisphosphate kinase/inositol pyrophosphate synthase
SPAC17A5.05c		conserved fungal protein
SPBC428.13c	mob1	protein kinase regulator Mob1
SPAC11E3.14		conserved protein
SPAC8C9.04		sequence orphan
SPBC18H10.08c	ubp4;ubp25	ubiquitin C-terminal hydrolase Ubp4
SPBC887.12		P-type ATPase
SPAC4G8.07c		tRNA (m5U54) methyltransferase Trm2
SPAC1D4.12	rhp3;rad15	transcription factor TFIIH complex subunit Rad15
SPBC3B8.07c	dsd1	dihydroceramide delta-4 desaturase
SPBC1734.16c	pst3	SIN3 family co-repressor
SPBC1778.05c		sequence orphan
SPAC13G6.03	gpi7	GPI anchor biosynthesis protein Gpi7
SPAC13G7.11		mitochondrial inner membrane protein
SPBP35G2.02		DUF1000 family protein
SPBC21C3.16c	spt4	transcription elongation factor complex subunit Spt4
SPAC4G8.12c		alpha-1,2-mannosyltransferase
SPBC4F6.12		LIM domain
SPBP8B7.26		sequence orphan
SPAC7D4.14c		sequence orphan
SPAC57A7.07c		homocysteine methyltransferase
SPBC106.02c	srx1	sulphiredoxin
SPAC3C7.12	noc1;tip1	CLIP170 family protein Tip1
SPAC6C3.02c		CHCH domain protein
SPBC354.03	swd3	WD repeat protein Swd3
SPBC211.04c	mcm6;mis5	MCM complex subunit Mcm6
SPAP27G11.02		TPR repeat protein, unknown biological role
SPBP23A10.03c		ACN9 family mitochondrial protein
SPBC354.08c		DUF221 family protein
SPBC1734.12c	alg12	dolichyl pyrophosphate Man7GlcNAc2 alpha-1,3-glucosyltransferase Alg12
SPBC11C11.02	imp2	contractile ring protein Imp2
SPAC4F10.15c	wsp1	WASp homolog
Unclassfied, Mei4p-independent
SPBC16D10.08c		heat shock protein Hsp104
SPCC162.06c		vacuolar sorting protein Vps60
SPAC22H12.05c		fasciclin domain protein
SPCC330.10	pcm1	mRNA capping methyltransferase
SPAC16A10.03c	pep5;vps11	zinc finger protein Pep5/Vps11
SPAC30D11.06c		DUF300 family protein
SPBC36.02c		spermidine family transporter
SPCC645.09	mrpl37	mitochondrial ribosomal protein subunit L37
SPCC777.10c	ubc12	ubiquitin conjugating enzyme Ubc12
SPBC4F6.17c		mitochondrial matrix chaperone Hsp78
SPCC191.11	inv3;inv1	beta-fructofuranosidase
SPBP4G3.02	pho1	acid phosphatase Pho1
SPAPB1E7.06c	eme1	Holliday junction resolvase subunit Eme1
SPBC146.04		sulfhydryl oxidase
SPCC330.11	btb1	BTB/POZ domain protein Btb1
SPCC1739.04c		sequence orphan
SPBC146.01		mediator complex subunit Med15
SPBC19C2.09	sre1	sterol regulatory element binding protein Sre1
SPAC17G6.13	slt1	sequence orphan
SPBC56F2.07c		AAA family ATPase, unknown biological role
SPAPB21F2.02		Dopey family protein
SPAC2C4.15c	ucp13;ubx2	UBX domain protein Ubx2
SPAC24B11.14		sequence orphan
SPBC16D10.04c	dna2	DNA replication endonuclease-helicase Dna2
SPCC550.04c	gpi2	pig-C
SPBC23G7.06c		conserved eukaryotic protein
SPBC1105.03c	mrpl16	mitochondrial ribosomal protein subunit L16
SPCC70.06		nuclear export factor
SPBC2A9.04c		sir antagonist ortholog
SPAC26F1.01	sec74;SPAP691.01c	guanyl-nucleotide exchange factor Sec74
SPAP7G5.03		conjugation protein
SPCC736.06		aspartate-tRNA ligase
SPBC19C2.15c		phosphoprotein phosphatase
SPCC1919.05		TPR repeat protein Ski3
SPAC56F8.07		dubious
SPCC1919.10c	myo52;myp5;myo4	myosin type V
SPBC365.01		sec14 cytosolic factor family
