# Supplementary material for: Transcriptional regulatory network for sexual differentiation in fission yeast
Source: Genome Biol. 2007 Oct 10;8(10):R217. doi: 10.1186/gb-2007-8-10-r217 (PMC2246291; doi:10.1186/gb-2007-8-10-r217)
Supplement: Additional data file 9 — Mei4p-dependent and Mei4p-independent middle genes based on the mei4Δ time course experiment. [file gb-2007-8-10-r217-S9.xls]

## Sheet: Sheet1
# Mei4p-dependent genes were selected as those showing an induction at least two fold lower that wild type cells in at least one time point between 3 and 7 hours
# Annotations are from GeneDB (www.genedb.org)
Mei4-dependent middle genes
Systematic name	Common name	Description
SPAC9E9.12c	abc1	ABC transporter Ybt1
SPAC22F3.05c	alp41	ADP-ribosylation factor Alp41
SPBC1921.05	ape1	aminopeptidase Ape1
SPBC582.05c	brc1	BRCT domain protein Brc1
SPAC3A12.14	cam1	calmodulin Cam1
SPCC31H12.08c	ccr4	CCR4-Not complex subunit Ccr4
SPBC1347.10	cdc23;mcm10	MCM-associated protein Mcm10
SPCC1259.13	chk1;rad27	Chk1 protein kinase
SPBC1685.06	cid11	poly(A) polymerase Cid11
SPCC338.04	cid2	caffeine induced death protein Cid2
SPBP35G2.05c	sst3;cki2	serine/threonine protein kinase Cki2
SPCC162.05	coq3	hexaprenyldihydroxybenzoate methyltransferase
SPAC1805.17	caf2;bar1;crm1;caf7	nuclear export receptor Crm1
SPBC17G9.05	cyp5;rct1	RRM-containing cyclophilin regulating transcription Rct1
SPAC17G8.10c	dma1	mitotic spindle checkpoint protein
SPBPJ4664.01	dps;dps1	decaprenyl diphosphate synthase subunit Dps1
SPAC23D3.10c	eng2	endo-1,3-beta-glucanase Eng2
SPAC1006.08	etd1	ethanol-hypersensitive mutant protein
SPBC32H8.07	gpb1;gbp1;pi017;git5	heterotrimeric G protein beta subunit Git5
SPBC776.12c	hsk1	serine/threonine protein kinase Hsk1
SPBC839.11c	hut1	uridine diphosphate-N-acetylglucosamine transporter
SPAC11G7.03	idh1;glu3	isocitrate dehydrogenase (NAD+) subunit 1 Idh1
SPAC1F8.05	meu4;isp3	sequence orphan
SPBC947.12	kms2	spindle pole body protein Kms2
SPBC31F10.08	mde2	Mde2 protein
SPBC6B1.04	mde4	monopolin-like complex subunit Mde4
SPAC25H1.09	meu30;mde5	alpha-amylase homolog Mde5
SPAC15A10.10	mde6	Muskelin homolog
SPAC1556.06	meu1	Protein whose expression is induced during meiosis, meu2 is possible alternative splice form
SPBC1347.03	meu14	sporulation protein Meu14
SPBC14C8.05c	meu17	glucan-alpha-1,4-glucosidase
SPBC27.03	meu25	sequence orphan
SPCC1259.14c	B8647-6;meu27	S. pombe specific UPF0300 family protein 5
SPAC25H1.05	meu29	sequence orphan
SPAC1A6.06c	meu31	sequence orphan
SPAC1610.03c	crp79;meu5	poly(A) binding protein Crp79
SPBC428.07	meu6	meiotic chromosome segregation protein Meu6
SPBC16A3.13	meu7	alpha-amylase homolog Aah4
SPBC660.14	mik1	mitotic inhibitor kinase Mik1
SPCC24B10.22	Pol-gamma;mip1	mitochondrial DNA polymerase gamma catalytic subunit
SPBC2D10.14c	myo5;myo51	myosin type V
SPBC11C11.03	ndc80;tid3;ndc10	spindle pole body protein Ndc80
SPAC806.07	ndk1	nucleoside diphosphate kinase
SPAC6G9.06c	pcp1	pericentrin Pcp1
SPBC32H8.09	pi015	WD repeat protein, human WDR8 family
SPBC32H8.06	pi018	TPR repeat protein, meiotically spliced
SPBC32H8.04c	pi019	rRNA processing protein Fcf1
SPAC3G9.08	png1	ING family homolog Png1
SPAC19D5.01	pyp2	tyrosine phosphatase Pyp2
SPAC29E6.08	tbp1;tdf1;tbp;TFIID;TBP	TATA-binding protein (TBP)
SPAC3A11.02	cps3;scp3	zinc finger protein Cps3
SPAC23H4.07c	srp102	signal recognition particle receptor beta subunit Srp102
SPAC17C9.10	stm1	G-protein coupled receptor Stm1
SPBC660.11	tcg1	single-stranded telomeric binding protein Tgc1
SPBC649.04	uvi15	UV-induced protein Uvi15
SPBC3H7.03c		2-oxoglutarate dehydrogenase (lipoamide) (e1 component of oxoglutarate dehydrogenase complex)
SPBC725.14		acetylglutamate synthase Arg6
SPBC56F2.03		actin-like protein Arp10
SPAC13G7.05		acyl-coA-sterol acyltransferase
SPAC23D3.14c		alpha-amylase homolog Aah2
SPBC1683.07	mal1	alpha-glucosidase Mal1
SPBC4B4.10c	atg5;mug77	autophagy associated protein Atg5
SPAC29A4.05	cam2	myosin I light chain Cam2
SPAC6G9.04	mug79	meiotically upregulated gene Mug79
SPBC1D7.03		cyclin Clg1
SPBC13G1.10c		ATP-dependent RNA helicase Slh1
SPAC589.11		translation release factor
SPAC13F5.03c		glycerol dehydrogenase (Phlippen, Stevens, Wolf, Zimmermann manuscript in preparation)
SPAC222.14c		GTP binding protein Sey1
SPBC3E7.15c		sphingosine N-acyltransferase Lac1
SPAC22A12.13		pig-P
SPCC16C4.01	sif2	Sad1 interacting factor 2
SPBC1773.09c	mug184	meiotically upregulated gene Mug184
SPAC13G7.10		transcription factor
SPAC6G10.06		amino acid oxidase
SPBC3H7.09	mug142	palmitoyltransferase
SPCC1183.09c		plasma membrane proteolipid Pmp31
SPAC4A8.02c		conserved protein (broad species distribution)
SPAC19A8.10		ubiquitin-protein ligase E3 Rfp1
SPAC24C9.14		ubiquitin-specific protease
SPBC30D10.08	mgm101	mitochondrial nucleoid protein
SPAC1610.02c		mitochondrial ribosomal protein subunit L1
SPAC31A2.03	mrpl11	mitochondrial ribosomal protein subunit L11
SPAC4F8.06		mitochondrial ribosomal protein subunit S12
SPAC23H3.07c	mrp2	mitochondrial ribosomal protein subunit S14
SPBC119.12		Golgi matrix protein
SPAC11D3.10		nifs homolog
SPBC83.11		triose phosphate transporter
SPBC17D1.07c		GTPase regulator
SPBC11G11.01	fis1	mitochondrial fission protein Fis1
SPAC1952.09c	ach1	acetyl-CoA hydrolase
SPAC513.05	mns2	alpha-mannosidase
SPBC1773.08c		mannosyltransferase complex subunit
SPAC589.06c		pho88 family protein
SPAC17A5.04c	mde10	spore wall assembly peptidase Mde10
SPACUNK4.12c	irp1	metallopeptidase
SPAC328.02	ucp11	Ariadne homolog
SPBC3B9.17	isa2	iron-sulfur protein Isa2
SPCC645.03c	isa1	iron-sulfur protein Isa1
SPCC16A11.04		sorting nexin Snx12
SPBC3E7.04c		pseudo
SPAC212.05c		pseudogene
SPBC2D10.09		3-hydroxyisobutyryl-CoA hydrolase
SPBC17G9.06c		N-acetyltransferase
SPBC8E4.05c		fumarate lyase superfamily
SPCC965.08c	alr1	alanine racemase Alr1
SPCC11E10.09c		alpha-amylase homolog
SPAC27E2.01		alpha-amylase homolog
SPCC569.07		aromatic aminotransferase
SPAC9.05		ATP-dependent DNA helicase Mfh1
SPBC30D10.07c		biotin-protein ligase
SPCC1827.02c		cholinephosphate cytidylyltransferase
SPAC23A1.14c		cystathionine gamma-synthase
SPAC959.05c		protein disulfide isomerase
SPAC23C11.04c	pnk1	DNA kinase/phosphatase Pnk1
SPAC6B12.08		DNAJ domain protein Jjj family
SPAC1782.08c		exonuclease Rex3
SPAC1039.11c		alpha-glucosidase
SPBPB2B2.12c		UDP-glucose 4-epimerase
SPBPB2B2.13		galactokinase Gal1
SPBC646.06c	agn2	glucan endo-1,3-alpha-glucosidase Agn2
SPAC4G9.12	gnk;cdl3	gluconokinase
SPAC1002.11	gaa1	GPI-anchor transamidase complex subunit Gaa1
SPAC5D6.09c		acetate transporter
SPAC20H4.02		conserved fungal protein
SPAC24B11.05		pyrimidine 5'-nucleotidase
SPAC3F10.06c		initiator methionine tRNA 2'-O-ribosyl phosphate transferase
SPAC9G1.10c		inositol polyphosphate phosphatase
SPAC11G7.05c		[acyl-carrier protein] S-malonyltransferase Mct1
SPAC25B8.01		cytochrome P450 regulator Dap1
SPCC1322.06	kap113	karyopherin Kap113
SPCC16A11.16c		ARM1 family
SPCC584.02	cuf2	Cu metalloregulatory transcription factor Cuf2
SPBC947.15c		NADH dehydrogenase
SPAC22F8.07c	rtf1	replication termination factor Rtf1
SPBC1778.03c		NADH pyrophosphatase
SPBC1711.11		autophagy associated protein
SPAC6F6.12		autophagy associated protein Atg24
SPAC29E6.04	nnf1	kinetochore protein Nnf1
SPBC19F8.04c		nuclease
SPCC1620.11		nucleoporin Nic96 homolog
SPCC11E10.05c	ynd1	nucleoside diphosphatase
SPBC1778.10c	ppk21	serine/threonine protein kinase Ppk21
SPCC1020.13c		phospholipase
SPCC1322.01		3'-5' exonuclease for RNA 3' ss-tail
SPAC144.12	ppi	ribose 5-phosphate isomerase
SPBC83.05		RNA-binding protein
SPBC15C4.06c		ubiquitin-protein ligase E3
SPBC14F5.11c		sorting nexin Snx41
SPAC12G12.05c	taf9	transcription initiation factor Taf9
SPAC343.11c	msc1	multi-copy suppressor of Chk1
SPAC890.03	ppk16	serine/threonine protein kinase Ppk16
SPBC31F10.10c		zf-MYND type zinc finger protein
SPBC119.17		metallopeptidase
SPAC31F12.01	zds1	zds family protein Zds1
SPCC4G3.12c		ubiquitin-protein ligase E3
SPBC1773.11c		CDC50 domain protein
SPBC947.11c	elg1	DNA replication factor C complex subunit Elg1
SPAC227.15		protein phosphatase regulatory subunit Reg1
SPCC1682.11c		DUF580 family protein
SPCC1739.11c	pld3;cdc11	SIN component scaffold protein Cdc11
SPBC530.01	gyp1	GTPase activating protein Gyp1
SPAC30.03c	tsn1;tsn	translin
SPBC713.11c		plasma membrane proteolipid Pmp3
SPAC3F10.07c		dubious
SPAC688.06c	slx4	structure-specific endonuclease subunit
SPAC23H3.05c	swd1	COMPASS complex subunit Swd1
SPBC27B12.05	pi073	WD repeat protein
SPAC3H5.08c		WD repeat protein Wdr44 family
SPBC1198.12	mfr1;fzr1	fizzy-related protein Mfr1
SPAC16C9.01c		carbohydrate kinase
SPBC2F12.15c		palmitoyltransferase
SPCC1223.04c		lysine methyltransferase
SPBC4.03c		COPII-coated vesicle component Sfb3
SPAC6B12.06c		conserved fungal protein
SPBC365.15	alp4	gamma tubulin complex Spc97/GCP2 subunit Alp4
SPBC1A4.01	apc1;apc10	anaphase-promoting complex subunit Apc10
SPAC959.09c	apc5	anaphase-promoting complex subunit Apc5
SPBC2F12.09c	atf21	transcription factor Atf21
SPAC22F3.02	atf31	transcription factor Atf31
SPBC106.08c	B13958-1	DUF1773 family protein 1
SPCC330.04c		DUF1773 family protein 3
SPBC4C3.08		acetylglucosaminyltransferase
SPBC1861.06c		S. pombe specific UPF0300 family protein 4
SPAC11G7.06c		S. pombe specific UPF0300 family protein 3
SPAC4G9.07	B8647-3	S. pombe specific UPF0300 family protein 2
SPAC10F6.15		S. pombe specific UPF0300 family protein 1
SPAC23C4.13	bet1	SNARE Bet1
SPAC24C9.07c	pgs2;bgs2;meu21;gls2	1,3-beta-glucan synthase subunit Bgs2
SPAP14E8.03	bos1	SNARE Bos1
SPAC1006.01	psp3	serine protease Psp3
SPAC1006.04c	mcp3	sequence orphan
SPAC1006.05c	och1	alpha-1,6-mannosyltransferase Och1
SPAC1006.06	rgf2	RhoGEF Rgf2
SPAC105.02c		ankyrin repeat protein, unknown biological role
SPAC10F6.07c		sequence orphan
SPBC119.16c		conserved fungal protein
SPAC11H11.02c		sequence orphan
SPAC1250.02		sequence orphan
SPBC1271.06c		sequence orphan
SPAC1296.04		spore wall assembly protein
SPAC12B10.01c		ubiquitin-protein ligase E3
SPAC12B10.16c		conserved protein (fungal and bacterial)
SPBC12C2.04		NAD binding dehydrogenase family protein
SPCC1322.04		UTP-glucose-1-phosphate uridylyltransferase
SPBP19A11.07c		human down-regulated in multiple cancers-1 homolog 2
SPBC1348.01		S. pombe specific DUF999 protein family 5
SPBC1348.07		S. pombe specific DUF999 protein family 6
SPAC13C5.05c		N-acetylglucosamine-phosphate mutase
SPAC13C5.06c		sequence orphan
SPBC13E7.05	gpi14	pig-M
SPBC13E7.06		spindle pole body protein Msd1
SPAC13G6.08		Cdc20/Fizzy family WD repeat protein
SPAC144.10c	gwt1	pig-W
SPCC1442.12		CDP-diacylglycerol--serine O-phosphatidyltransferase
SPAC20H4.09		ATP-dependent RNA helicase, spliceosomal
SPCC1450.15		pig-F
SPBC146.05c	cwf25	complexed with Cdc5 protein Cwf25
SPBC146.10	mug57	meiotically upregulated gene Mug57
SPBC146.11c	mug97;meu33	meiotically upregulated gene Mug97
SPAC14C4.05c		Sad1 interacting factor
SPAC14C4.10c		Nudix family hydrolase
SPBC14C8.11c		sequence orphan
SPBC14C8.17c		SAGA complex subunit Spt8
SPBC1539.02		sequence orphan
SPAC1565.02c		GTPase activating protein
SPBC15D4.12c		sequence orphan
SPAC1610.04	mug99	meiotically upregulated gene Mug99
SPCC1620.03		sequence orphan
SPCC1620.07c		lunapark homolog
SPAC1639.01c		GNS1/SUR4 family protein
SPCC1682.03c	mug174	meiotically upregulated gene Mug174
SPCC1682.08c		RNA-binding protein Mcp2
SPCC1682.12c	ubp27;ubp16	ubiquitin C-terminal hydrolase Ubp16
SPCC1682.15		PX/PXA domain protein
SPAC1687.10	mcp1	sequence orphan
SPAC16A10.04	rho4	Rho family GTPase Rho4
SPCC16C4.17	mug123	meiotically upregulated gene Mug123
SPBC16E9.07		sequence orphan
SPBC16E9.08	mcp4	sequence orphan
SPBC16E9.13	ksp1;ppk20	serine/threonine protein kinase Ksp1
SPBC16G5.15c	fkh2	fork head transcription factor Fkh2
SPAC1782.04		mitochondrial mRNA processing protein Cox24
SPAC1782.09c	flp1;clp1	Cdc14-related protein phosphatase Clp1/Flp1
SPAC17G8.12		sequence orphan
SPAC17H9.03c		RAD51D-like protein 1
SPCC18.03		shuttle craft like transcriptional regulator
SPCC1840.05c		phosphomannomutase
SPBC1861.07	elc1	elongin C
SPCC1919.11		BAR adaptor protein
SPBC19C2.06c		sequence orphan
SPBC19C2.11c		mitochondrial outer membrane protein
SPBC19G7.04		HMG box protein
SPAC1A6.08c	mcp2	sequence orphan
SPAC1B2.03c		GNS1/SUR4 family protein
SPBC16E9.18		phosphatidylserine decarboxylase
SPAC1F3.09		CwfJ family protein
SPAC20H4.01		U3 snoRNP-associated protein Utp5
SPAC20H4.11c	rho5	Rho family GTPase Rho5
SPBC19F8.01c	mde8;spn7	septin Spn7
SPAC212.01c		S. pombe specific DUF999 family protein 2
SPAC212.02		sequence orphan
SPAC212.04c		S. pombe specific DUF999 family protein 1
SPBC21C3.17c		conserved fungal protein
SPBC21D10.08c		sequence orphan
SPAC22A12.01c	pso2;snm1	DNA 5' exonuclease
SPAC22A12.02c		sequence orphan
SPAC22E12.16c	pik1	phosphatidylinositol kinase Pik1
SPAC22F3.04		AMP binding enzyme
SPAC22F8.05		alpha,alpha-trehalose-phosphate synthase
SPAC23C11.12	hcn1	anaphase-promoting complex subunit Hcn1
SPAC23C4.07	tht2;mug22	meiotically upregulated gene Mug22
SPAC23C4.14	alg1	mannosyltransferase complex subunit Alg1
SPCC24B10.14c		xrcc4 like factor
SPAC24C9.05c		conserved protein (fungal and plant)
SPAC24H6.01c		membrane bound O-acyltransferase, MBOAT
SPAC24H6.06	sld3	pre-initiation complex subunit Sld3
SPBC25B2.07c		microtubule-associated protein
SPBC1826.01c	btaf1;mot1	TATA-binding protein associated factor Mot1
SPAC25H1.03	mug66	meiotically upregulated gene Mug66
SPAC25H1.04		DUF1671 family protein
SPAC26F1.05		sequence orphan
SPAC26H5.11		spore wall assembly protein
SPBC27.02c	ask1;mug181	DASH complex subunit Ask1
SPBC27B12.06	pi072;gpi13	pig-O
SPAC27D7.05c	apc14;omt1	anaphase-promoting complex subunit Apc14
SPAC27D7.12c	SPAC27D7.12;but1	neddylation pathway protein But1
SPAC27E2.11c		sequence orphan
SPCC285.14		TRAPP complex subunit Trs130
SPAC29A4.12c	ureF;ure3	sequence orphan
SPAC29A4.14c		peroxin-3
SPAC29E6.01	pof11	F-box protein Pof11
SPAC2E1P3.02c		ammonium transporter Amt3
SPAC2E1P5.02c		sequence orphan
SPAC16C9.07	ppk5	serine/threonine protein kinase Ppk5
SPBC2G2.07c		mitochondrial ribosomal protein subunit L51-b
SPBC2G2.10c		sequence orphan
SPCC306.02c		Rab GTPase binding
SPCC306.05c	ins1	INSIG domain protein
SPAC30C2.08		conserved fungal protein
SPBC30D10.09c		HVA22/TB2/DP1 family protein
SPBC31F10.17c		sequence orphan
SPCC31H12.02c		membrane transporter
SPCC31H12.06		sequence orphan
SPBC32F12.01c	css1	inositol phosphosphingolipid phospholipase C
SPBC32F12.08c	duo1	DASH complex subunit Duo1
SPBC32F12.10		phosphoglucomutase
SPBC32F12.12c		conserved fungal protein
SPCC338.02		sequence orphan
SPBC342.03		1,3-beta-glucanosyltransferase
SPAC343.03	apc11	anaphase-promoting complex subunit Apc11
SPAC343.07	mug28	RNA-binding protein Mug28
SPBC36B7.02		Svf1 family protein Svf2
SPBC36B7.03	sec63	ER protein translocation subcomplex subunit Sec63
SPAC3A12.03c		ubiquitin-protein ligase E3
SPAC3A12.06c		sodium/calcium exchanger
SPAC3A12.13c		translation initiation factor eIF3 complex subunit
SPBC3D6.07	gpi3	pig-A
SPBC3E7.13c		splicing factor, SYF2 family
SPAC3F10.05c		DUF1766 family protein
SPAC3G6.03c		Maf-like protein
SPAC3H1.03		transcriptional regulator, HCNGP-like
SPBC3H7.14		BRCT domain protein
SPCC417.06c	ppk35;mug27	serine/threonine protein kinase Ppk35
SPAC458.06		phosphoinositide binding protein
SPCC4B3.02c		Golgi transport protein Got1
SPCC4B3.13		MatE family transporter
SPBC4C3.04c		guanyl-nucleotide exchange factor
SPAC4F10.08		sequence orphan
SPAC4F10.13c	mpd2	GYF domain
SPAC4F10.16c		P-type ATPase
SPCC4F11.04c		mannosyltransferase complex subunit
SPAC4F8.08		sequence orphan
SPAC4G8.04		GTPase activating protein
SPAC4G9.05		meiotic PUF family protein 1
SPAC4H3.11c		spindle pole body protein Ppc89
SPCC548.06c		hexose transporter Ght8
SPAC56E4.05		DUF788 family protein
SPBC56F2.10c	alg5	dolichyl-phosphate beta-glucosyltransferase Alg5
SPAC56F8.05c		conserved fungal protein
SPAC56F8.14c		sequence orphan
SPBC577.12		endoribonuclease
SPAC57A7.05		conserved protein (fungal and plant)
SPCC188.12	spn6	septin Spn6
SPCC584.14		conserved eukaryotic protein
SPAC16A10.08c		sequence orphan
SPAC589.09		sec14 cytosolic factor family
SPAC5D6.02c		sequence orphan
SPAC5D6.04		auxin family
SPAC5D6.10c		sequence orphan
SPAC607.10	spo3	sporulation protein Spo3
SPCC61.01c	str2;str1	siderophore-iron transporter Str2
SPCC622.03c		dubious
SPAC630.09c		glycerate kinase
SPAC4F8.01	did4	vacuolar sorting protein Did4
SPCC645.11c	mug117	meiotically upregulated gene Mug117
SPBC651.06		sequence orphan
SPBC651.07	csa1	COP9/signalosome associated
SPBC660.08		sequence orphan
SPBC660.09		sequence orphan
SPCC663.15c		conserved fungal protein
SPCC1902.02		ketopantoate reductase
SPBC336.15	pic1	INCENP-like
SPAC589.12		cell wall organization membrane protein
SPAC694.03		conserved fungal protein
SPAC6B12.09		tRNA m(1)G methyltransferase Trm10
SPAC6C3.06c		P-type ATPase, calcium transporting
SPAC6C3.07		sequence orphan
SPAC6F12.14	pld9;cut23;apc8	anaphase-promoting complex subunit Apc8
SPAC6F6.16c		sequence orphan
SPAC6F6.18c		sequence orphan
SPAC6G10.03c		abhydrolase family protein, unknown biological role
SPAC6G9.03c		histone chaperone Rtt106-like
SPBC725.12		sequence orphan
SPCC74.09		RNA-binding protein
SPAC750.06c		S. pombe specific DUF999 protein family 4
SPAC7D4.11c	sec39	secretory pathway protein Sec39
SPAC823.16c	mug179	WD repeat protein Mug179
SPBC83.04	apc16;apc15	anaphase-promoting complex subunit Apc15
SPCC830.04c		sequence orphan
SPBC1706.03	fzo1	mitochondrial fusion GTPase protein
SPBC839.08c	its8	pig-N
SPAC1142.08	fhl1	fork head transcription factor Fhl1
SPAC8C9.09c		sequence orphan
SPAC8C9.16c		TLDc domain protein 1
SPBC8D2.19	pi046;mde3	serine/threonine protein kinase Mde3
SPAC8F11.05c		sequence orphan
SPAC8F11.06		nuclear envelope protein
SPBC947.06c		spermidine family transporter
SPAC959.06c		sequence orphan
SPAC977.06		S. pombe specific DUF999 family protein 3
SPBC28E12.01c	apc13	anaphase-promoting complex subunit Apc13
SPBC28E12.02		RNA-binding protein
SPBC582.03	cdc13B2.02;cdc13	cyclin Cdc13
SPAC24H6.05	sal2;cdc25	serine/threonine protein phosphatase Cdc25
SPAC110.03	cdc42	Rho family GTPase Cdc42
SPBC1709.01	chs2	chitin synthase homolog Chs2
SPAC23C11.11	orb5;cka1	serine/threonine protein kinase Cka1
SPBC776.13	cnd1	condensin subunit Cnd1
SPCC306.03c	cnd2	condensin subunit Cnd2
SPBC839.06	cta3	P-type ATPase, calcium transporting Cta3
SPACUNK4.15		2',3'-cyclic-nucleotide 3'-phosphodiesterase
SPBC649.05	stf1;cut12	spindle pole body protein Cut12
SPBP4H10.06c	smc2;cut14	condensin subunit Cut14
SPCC962.02c	pbh1;bir1;cut17	survivin homolog
SPBC14C8.01c	cut2;cut2B7G9.13c	securin
SPAC19G12.01c	apc4;cut20;lid1	anaphase-promoting complex subunit Apc4
SPBC146.03c	smc4;cut3	condensin subunit Cut3
SPBC106.09	cut4	anaphase-promoting complex subunit Apc1
SPAC6F12.15c	cut9;dre1	anaphase-promoting complex subunit Cut9
SPCC736.14	dis1	microtubule-associated protein Dis1
SPBC530.14c	dsk1	SR protein-specific kinase Dsk1
SPCC24B10.17	emp24	COPII-coated vesicle component Emp24
SPAC12B10.11	exg2	glucan 1,3-beta-glucosidase Exg2
SPBC29A10.05	exo1;mut2	exonuclease I Exo1
SPAC19E9.02	fin1	serine/threonine protein kinase Fin1
SPCC895.05	for3	formin For3
SPAC22H10.12c	sec19;gdi1	GDP dissociation inhibitor Gdi1
SPCC1235.14	ght5	hexose transporter Ght5
SPCC1235.13	ght6;meu12	hexose transporter Ght6
SPBC30D10.11	gpi1	pig-Q
SPBC3H7.15	hhp1	serine/threonine protein kinase Hhp1
SPAC23C4.12	hhp2	serine/threonine protein kinase Hhp2
SPAC4C5.02c	hos1;ryh1	GTPase Ryh1
SPBC4F6.06	kin1	microtubule affinity-regulating kinase Kin1
SPBC2F12.13	klp5;sot1	kinesin-like protein Klp5
SPBC1685.15c	sot2;klp6	kinesin-like protein Klp6
SPAC16E8.05c	mde1	sequence orphan
SPCC320.07c	mde7	RNA-binding protein Mde7
SPAC5D6.08c	mes1	meiosis II protein Mes1
SPNCRNA.17		non-coding RNA
SPNCRNA.29		non-coding RNA
SPBC19F8.06c	meu22	amino acid permease, unknown 11
SPCC613.11c	meu23;B13958-2	DUF1773 family protein 2
SPAC1687.20c	mis6	inner centromere protein Mis6
SPNCRNA.97		non-coding RNA
SPNCRNA.75		non-coding RNA
SPAC1527.01	mok11	alpha-1,3-glucan synthase Mok11
SPBC16D10.05	mok13	alpha-1,3-glucan synthase Mok13
SPCC63.04	mok14	alpha-1,3-glucan synthase Mok14
SPCC285.16c	msh6	MutS protein homolog
SPAC17C9.01c	nuc2;nuc2B7C9.02c	anaphase-promoting complex subunit Apc3
SPCP1E11.03		arrestin
SPBP23A10.04	apc2	anaphase-promoting complex subunit Apc2
SPAP27G11.03		D123 family
SPBP35G2.03c	sgo1	shugoshin Sgo1
SPBP8B7.24c	atg8	autophagy associated protein Atg8
SPBP8B7.30c		transcription factor Thi5
SPAPB17E12.09		sequence orphan
SPAPB1A11.04c		transcription factor
SPBPB2B2.02		esterase/lipase
SPBPB2B2.07c		S. pombe specific DUF999 protein family 7
SPAPB2B4.04c		P-type ATPase, calcium transporting Pmc1
SPAC17G8.14c	pkc1;pck1	protein kinase C (PKC)-like Pck1
SPCC1235.08c	pdh1	DUF1751 family protein
SPAC17G6.08	vac1;pep7	prevacuole/endosomal FYVE tethering component Pep7
SPBC32H8.11	pi013;mei4	meiotic forkhead transcription factor Mei4
SPBC32H8.02c	nep2;pi021	nedd8 protease Nep2
SPBP22H7.04	pi027	sequence orphan
SPBC691.02c	pi034	RINT1 family protein
SPAC23C11.16	plo1	Polo kinase Plo1
SPBC1289.04c	pob1	Boi family protein
SPCC338.16	pof3	F-box protein Pof3
SPAC4D7.03	pop2;sud1	F-box/WD repeat protein Pop2
SPBC409.05	skp1;sph1;shp1;psh1	SCF ubiquitin ligase complex subunit Skp1
SPAPYUG7.06	hag1	PPPDE peptidase family
SPBC16E9.17c	rem1	meiosis-specific cyclin Rem1
SPBC2D10.12	rhp23;ucp4	Rad23 homolog Rhp23
SPBP4H10.09	rsv1	transcription factor Rsv1
SPBC12D12.01	sta1;sad1	spindle pole body protein Sad1
SPAC29B12.07	sec16	multidomain vesicle coat component Sec16
SPBC776.04	sec23B;sec23-b;sec2302	GTPase activating protein Sec23b
SPBC26H8.02c	sec9	SNAP-25 homologue, t-SNARE component Sec9
SPCC320.13c	sex1;aim1;ark1	aurora-B kinase Ark1
SPAC821.08c	slp1	sleepy homolog Slp1
SPCC74.01	sly1	SNARE binding protein Sly1
SPAC6G9.11	syb1;snc1	synaptobrevin
SPAC821.06	spn2	septin Spn2
SPAC24C9.15c	mde9;meu28;spn5	septin Spn5
SPBC21C3.18	spo4	serine/threonine protein kinase Spo4
SPBC1778.04	spo6	Spo4-Spo6 kinase complex regulatory subunit Spo6
SPCC825.03c	sso1;psy1	SNARE Psy1
SPCC297.03	ssp1	serine/threonine protein kinase Ssp1
SPAC17H9.09c	ste5;SPRAS;ras1	GTPase Ras1
SPAC19G12.15c	tpp1	trehalose-6-phosphate phosphatase Tpp1
SPAC328.03	tps1;ggs1	alpha,alpha-trehalose-phosphate synthase [UDP-forming]
SPCC1259.15c	ubc11;ubcdp;ubcp4	ubiquitin conjugating enzyme E2-C
SPBC1198.09	ubc16	ubiquitin conjugating enzyme Ubc16
SPAC10F6.05c	ubc6	ubiquitin conjugating enzyme Ubc6
SPAC20H4.10	ufd2	ubiquitin-protein ligase E4
SPCC895.04c	ufe1	SNARE Ufe1
SPBC354.14c	vac8	vacuolar protein Vac8
SPBC21C3.01c	vps13a;vps1301;vps13A	chorein homolog
SPAC15E1.06	vps29	retromer complex subunit Vps29
SPAC1142.07c	snf7;vps32	vacuolar sorting protein Vps32
SPBC29A10.11c	vps902;vps9b;vps9B	guanyl-nucleotide exchange factor Vps902
SPCC1906.03	wtf1;wtf19	wtf element Wtf19
SPCC1620.02	wtf10;wtf23	wtf element Wtf23
SPCC1281.08	meu24;wtf11	wtf element Wtf11
SPCC162.04c	wtf12;SPCC162.04;wtf13	wtf element Wtf13
SPCC970.11c	wtf2;wtf9	wtf element, Wtf2, pseudo
SPCC1739.15	wtf21;wtf3	wtf element Wtf21
SPCC794.02	wtf5;wtf4	wtf element Wtf5
SPCC285.07c	wtf5;wtf18	wtf element Wtf18
SPCC1906.04	wtf6;wtf20	wtf element Wtf20
SPCC1183.10	wtf7;wtf10	wtf element Wtf10
SPCC1450.08c	wtf8;wtf16	wtf element Wtf16
SPCC1919.06c	wtf25	wtf element
SPAC2E12.05	wtf1	wtf element Wtf1, pseudo
SPBC13G1.11	ykt6	SNARE Ykt6
SPAC18G6.03	its5;ypt3	GTPase Ypt3
Mei4-independent middle genes
Systematic name	Common name	Description
SPBC21.06c	its10;pld1;cdc7	serine/threonine protein kinase Cdc7
SPBC428.08c	clr4	histone H3 methyltransferase Clr4
SPBC119.05c	csh3	Wiskott-Aldrich syndrome homolog binding protein Lsb1
SPBC3E7.02c	hsp16	heat shock protein Hsp16
SPCC4G3.08	psk1	serine/threonine protein kinase Psk1
SPCC4F11.02	ptc1	protein phosphatase 2C Ptc1
SPAC4F10.07c	apg13;mug78;atg13	autophagy associated protein Atg13
SPCC364.02c	bis1	stress response protein Bis1
SPAC2G11.04		RNA-binding protein
SPCC4B3.04c	nte1	lysophospholipase
SPBC15D4.02		transcription factor
SPCC1840.12		OPT oligopeptide transporter family
SPBP8B7.29		para-aminobenzoate synthase
SPCC417.12		carboxylesterase-lipase family
SPBC646.03		glutamyl-tRNA amidotransferase
SPBC30D10.14		dienelactone hydrolase family
SPCC126.07c		human CTD-binding SR-like protein rA9 homolog
SPCPJ732.02c		xylulose kinase
SPCC1259.12c		Ran GTPase binding protein
SPAC23C4.16c	atg15	triacylglycerol lipase Atg15
SPAC31G5.02		conserved fungal protein
SPAC1002.16c		nicotinic acid plasma membrane transporter
SPAC15A10.05c		YjeF family protein
SPCC1795.08c		histone acetyltransferase complex subunit
SPCC188.07	ccq1	telomere maintenence protein
SPAC1952.13	ned1	lipin
SPAC1B3.20		sequence orphan
SPBC215.14c	vps20	vacuolar sorting protein Vps20
SPBC21B10.11	dpm2	dolichol-phosphate mannosyltransferase subunit 2
SPAC24H6.08		sequence orphan
SPBC26H8.13c		sequence orphan
SPCC4F11.03c		sequence orphan
SPCC4G3.11		conserved fungal protein
SPBC56F2.01	pof12	F-box protein Pof12
SPAC630.15		sequence orphan
SPAC1565.08	cdc48	AAA family ATPase Cdc48
SPCC794.04c		membrane transporter
SPAC13G6.12c	chs1B3H4.01c;chs1	chitin synthase I
SPCC188.03	cnd3	condensin subunit Cnd3
SPBC19F8.07	mcs6;mcs2;crk1;mop1	cyclin-dependent kinase activating kinase Crk1
SPAC17A5.14	exo2	exonuclease II Exo2
SPBC337.08c	ubi4	ubiquitin
SPAC767.01c	vps1	dynamin family protein Vps1
SPAC9E9.14	vps24	vacuolar sorting protein Vps24
