# Supplementary material for: Transcriptional regulatory network for sexual differentiation in fission yeast
Source: Genome Biol. 2007 Oct 10;8(10):R217. doi: 10.1186/gb-2007-8-10-r217 (PMC2246291; doi:10.1186/gb-2007-8-10-r217)
Supplement: Additional data file 10 — Complete list of potential Rsv1p targets. [file gb-2007-8-10-r217-S10.xls]

## Sheet: Sheet1
# Potential Rsv1p targets were selected as those showing a two-fold increase or higher compared to wild type cells in two independent biological repeats
# Annotations are from GeneDB (www.genedb.org)
Genes overexpressed in rsv1∆ meiotic cells
Systematic name	Common name	Description
SPAC1952.12c	csn7	COP9/signalosome complex subunit 7a
SPAC977.16c	dak2;dak1	Dihydroxyacetone kinase
SPCC548.07c	ght1	Hexose transporter
SPAC1F8.01	ght3	Hexose transporter
SPBC1683.08	ght4	Hexose transporter
SPCC548.06c	ght8	Hexose transporter
SPBC660.16	gnd	Phosphogluconate dehydrogenase
SPAC1751.01c	gti1	Gluconate transporter inducer
SPAC4F8.07c	hxk2	Hexokinase 2
SPCC74.09	mug24	RNA-binding protein
SPAC1A6.04c	plb1	Phospholipase B homolog
SPBC19C2.04c	ubp32	ubiquitin C-terminal hydrolase
SPCC1529.01		MFS-family transporter
SPCC1739.08c		Short chain dehydrogenase
SPBPB7E8.02		Conserved protein (fungal bacterial protazoan)
SPAC1039.02		Predicted phosphoprotein phosphatase
SPBPB2B2.06c		Predicted phosphoprotein phosphatase
SPAC26H5.09c		Putative oxidoreductase
SPAC977.17		MIP water channel
SPBC660.05		Conserved fungal protein
SPAC13F5.03c		Glycerol dehydrogenase
SPCC794.01c		Predicted glucose-6-phosphate 1-dehydrogenase
SPBC2G2.17c		Predicted beta-glucosidase
SPBC1348.11		Pseudogene, mebrane transporter
