# Supplementary material for: Transcriptional regulatory network for sexual differentiation in fission yeast
Source: Genome Biol. 2007 Oct 10;8(10):R217. doi: 10.1186/gb-2007-8-10-r217 (PMC2246291; doi:10.1186/gb-2007-8-10-r217)
Supplement: Additional data file 11 — Complete list of potential Rsv2p targets. [file gb-2007-8-10-r217-S11.xls]

## Sheet: Sheet1
# Potential Rsv2p targets were selected as those showing a two-fold increase or higher compared to wild type cells in two independent biological repeats
# Annotations are from GeneDB (www.genedb.org)
Genes expressed at low levels in rsv2∆ meiotic cells
Systematic name	Common name	Description
SPBC119.03		S-adenosylmethionine-dependent methyltransferase
SPAC14C4.01c		DUF1770 family protein
SPAC869.07c	mel1	S-adenosylmethionine-dependent methyltransferase
SPAC869.06c		Cation binding protein
SPAPB8E5.10		Sequence orphan
SPAC22H10.13	zym1	metallothionein
SPBC1685.05		serine protease
SPCC330.02	rad7;rhp7	Rad7 homolog
SPBC1198.01		glutathione-dependent formaldehyde dehydrogenase
SPCC330.01c	rhp16;rad16	Rad16 homolog
SPBC3H7.08c		conserved fungal protein
SPCC338.18		sequence orphan
SPAC6B12.07c		ubiquitin-protein ligase E3
SPAC26H5.08c	bgl2	glucan 1,3-beta-glucosidase
SPAC977.17		MIP water channel
SPBC1347.11		sequence orphan
SPAC23D3.12		inorganic phosphate transporter
SPAC5H10.04		NADPH dehydrogenase
SPAC23C11.06c		hydrolase
SPAC1F7.06		ThiJ domain protein
SPAC22G7.11c		conserved fungal protein
SPAC29A4.12c	ureF;ure3	sequence orphan
SPAC977.16c	dak2;dak1	dihydroxyacetone kinase
SPAC17A2.09c	csx1	RNA-binding protein
SPAC3C7.05c		alpha-1,6-mannanase
SPAC869.04		formamidase-like protein
SPBC23E6.03c	nta1	protein N-terminal amidase
SPAC869.09		conserved fungal protein
SPAC869.08	pcm2	protein-L-isoaspartate O-methyltransferase
SPAC3G9.11c		pyruvate decarboxylase
SPAC15E1.10		PI31 proteasome regulator related
SPAC139.05		succinate-semialdehyde dehydrogenase
SPBC1105.14	rsv2	transcription factor
SPAC977.10	sod2	CPA1 sodium ion/proton antiporter
SPAC4F10.17		conserved fungal protein
SPAC11D3.15		oxoprolinase
SPAC3H8.09c	nab3	RNA-binding protein
SPAC31G5.18c		ubiquitin family, human C1ORF55 related
SPBC660.09		sequence orphan
SPBC16C6.03c		sequence orphan
