# Supplementary material for: Transcriptional regulatory network for sexual differentiation in fission yeast
Source: Genome Biol. 2007 Oct 10;8(10):R217. doi: 10.1186/gb-2007-8-10-r217 (PMC2246291; doi:10.1186/gb-2007-8-10-r217)
Supplement: Additional data file 12 — Rep1p-dependent and Rep1p-independent early genes based on the rep1Δ time course experiment. [file gb-2007-8-10-r217-S12.xls]

## Sheet: Sheet1
# Rep1-dependent genes were selected as those showing an induction at least two fold lower that wild type cells in at least one time point between 1 and 3 hours
# Annotations are from GeneDB (www.genedb.org)
Rep1p-dependent early genes
Systematic name	Common name	Description
SPAC1002.02	mug31	Predicted nucleoporin
SPAC1002.06c	mug18;bqt2;rec23	Bouquet formation protein
SPCC1620.04c	mug55	Cdc20/Fizzy family WD repeat protein
SPBC1718.02	hop1	Linear element associated protein Hop1
SPAC17H9.18c		Dubious, in the UTR of cdt2
SPAC1952.15c	mug6;rec24	Meiotic recombination protein
SPAC19G12.16c	adg2	GPI anchored protein
SPAC22H10.13	zym1	Metallothionein
SPBC25H2.14		Member of the UNC-50 family
SPBC28F2.07	sfr1;dds20;mug13	Swi five-dependent recombination repair protein
SPCC290.04	ams2	GATA-type protein involved in chromosome segregation
SPBC29A10.02	mug12;spo5	RNA-binding protein
SPBC36B7.06c		Sequence orphan
SPBC409.08		Predicted spermine family transporter
SPCC553.07c	mug40	DinB translesion DNA repair polymerase
SPAC57A10.06	mug15	Sequence orphan
SPCC584.12	mug42	Sequence orphan
SPBC6B1.05c		Ubiquitin-like conjugating enzyme
SPBC800.02	whi5	Predicted cell cycle transcriptional repressor
SPBC14C8.07c	cdc18	MCM loader
SPBC25H2.13c	cdc20;pol2;Pol-epsilon	DNA polymerase epsilon
SPAC17H9.19c	sev1;cdt2	WD repeat protein required for mitotic and meiotic DNA replication
SPAPB2B4.03	cyc17;cig2	G1/S-phase cyclin
SPBC1105.17	sim2;cnp1	CENP-A-like, histone H3 variant specific to inner centromeres
SPCC550.13	rad35;him1;dfp1	Regulatory subunit of the Hsk1p-Dfp1p kinase involved in G1 to S phase transition
SPAC8E11.03c	dmc1;spdmc1;dmp1	RecA family ATPase, involved in meiotic recombination
SPBC1198.14c	fbp1	Fructose-1,6-bisphosphatase
SPCC548.07c	ght1	Hexose transporter
SPAC22F3.09c	pct1;res2;mcs1	DNA-binding component of the MBF transcriptional activation complex involved in control of START
SPCC1223.12c	meu10	Protein required for proper spore wall formation
SPAC222.15	meu13	Meiosis-specific protein required for homologous chromosome pairing and recombination
SPNCRNA.30	meu20	Non-coding RNA
SPNCRNA.07	meu3	Non-coding RNA
SPAPB1A10.14		F-box protein
SPBC11B10.10c	pi001;pht1	Histone H2A variant
SPCC4E9.01c	rec11	Meiotic cohesin complex subunit Rec11
SPAC17A5.11	spo11;rec12	Protein required for meiotic recombination
SPBC21B10.12	rec6	Protein required for meiotic recombination
SPBC29A10.14	rec8	Meiotic cohesin
SPBC2D10.06	rep1;rec16	Regulator of pre-meiotic DNA synthesis
SPAC644.14c	rhp51;rad51	RecA family recombinase
SPBC119.14	rti1	DNA repair and recombination protein, has similarity to Rad22p
SPAC10F6.09c	psm3;smc3	Subunit of the cohesin complex
SPAC13C5.03	tht1	Nuclear membrane protein involved in karyogamy
Rep1-independent early genes
Systematic name	Common name	Description
SPBC29B5.01	mts1;sss1;atf1;gad7	Transcription factor activated by the Sty1p MAP kinase cascade
SPAC1002.05c	jmj2	Histone demethylase
SPCC11E10.03	mug1	Predicted dynactin complex subunit
SPCC1393.07c	mug4	Sequence orphan
SPAC13A11.03	mug32;mcp7	Protein involved in meiotic recombination
SPCC1739.08c		Short chain dehydrogenase
SPCC1739.10		Conserved hypothetical protein
SPCC1795.09	yps1	Aspartic protease
SPAC17A5.18c	rec25;mug19	Required for meiotic recombination
SPAC1834.09		Conserved fungal protein
SPBC1921.06c	pvg3	Putative beta1,3-galactosyltransferase
SPBC19C7.04c		Conserved fungal protein
SPBC216.02	mug21;mcp5	Cortical anchoring factor for dynein
SPAC22F3.03c	rdh54	ATP-dependent DNA helicase
SPAC22F8.02c	pvg5	Protein required for biosynthesis of pyruvylated galactomannan
SPAC22H12.01c	mug35	Sequence orphan
SPAC27E2.07	pvg2	Protein required for biosynthesis of pyruvylated galactomannans
SPBC2G2.09c	mug17;crs1	Meiosis specific cyclin
SPCC306.05c	ins1	INSIG domain protein
SPBC31E1.01c	mug36	Autophagy associated protein
SPBC31F10.05	mug37	Sequence orphan
SPAC31G5.10	eta2	Myb family transcriptional regulator
SPAC32A11.01	mug8	Conserved hypothetical protein
SPCC338.08	mug38;ctp1	Sequence orphan
SPAC343.09	mug39;ubx3	UBX domain protein
SPBC359.06	mug14	Adducin
SPBC36B7.05c		Phosphatidylinositol(3)-phosphate binding protein
SPCC417.05c	chr2;cfh2	Chitin synthase regulatory factor
SPAC458.04c		Sequence orphan
SPCC4G3.07c	swp1	PHD finger containing protein
SPBC577.05c	rec27;mug41	Meiotic recombination protein
SPAC57A10.04	mug10	Sequence orphan
SPBC582.06c	mcp6;hrs1	Meiosis-specific coiled-coil protein, required for horsetail movement and recombination
SPBC660.16		6-phosphogluconate dehydrogenase
SPAC6C3.05		Sequence orphan
SPAC6G9.13c	mug23;bqt1	Required for telomere clustering at the spindle pole body
SPCC70.09c	mug9	Conserved hypothetical protein
SPCC794.01c		Glucose-6-phosphate dehydrogenase
SPBC336.12c	cdc10	Component of the Mlu1-box binding factor (MBF) transcriptional activation complex involved in the control of START
SPAC1093.06c	dhc1	Cytoplasmic dynein heavy chain, required for nuclear movement and chromosome alignment in meiotic prophase
SPAC1F8.01	ght3	Hexose transporter
SPBC1683.08	ght4	Hexose transporter
SPAC1751.01c	gti1	Protein involved in gluconate transport induction
SPCC4G3.05c	mus81	Holliday junction resolvase subunit that associates with Eme1p
SPAP27G11.08c	meu32;mug11	Sequence orphan
SPBC646.17c	dic1	Dynein intermediate chain
SPBP8B7.04	mug45	Sequence orphan
SPAC25G10.04c	rec10	Meiotic recombination protein
SPBC29A10.04	psm1;smc1	Component of the cohesin complex
SPAC29B12.03	spd1	Ribonucleotide reductase (RNR) inhibitor
SPAC27D7.13c	ssm4	p150-Glued
Incomplete / missing data in rep1 experiment
Systematic name	Common name	Description
SPCC1753.03c	rec7	Meiotic recombination protein
SPBC1711.14	rec15	Meiotic recombination protein
SPAC14C4.08	mug5	Protein of unknown function
